# Supplementary material for: DNA methylation profiling in recurrent miscarriage
Source: PeerJ. 2020 Jan 7;8:e8196. doi: 10.7717/peerj.8196 (PMC6953351; doi:10.7717/peerj.8196)
Supplement: Supplemental Information 1 [file peerj-08-8196-s001.txt]

probeID	control7	control24	control59	RSA17	RSA19	RSA25	control_AVG	case_AVG	deltaBeta	logFC	AveExpr	t	P.Value	adj.P.Val	B	CHR	MAPINFO	arm	gene	distancetoGene	feature	cgi	feat.cgi	conserved_tfbs	ADDRESSA_ID	ALLELEA_PROBESEQ	ADDRESSB_ID	ALLELEB_PROBESEQ	INFINIUM_DESIGN_TYPE	NEXT_BASE	COLOR_CHANNEL	FORWARD_SEQUENCE	GENOME_BUILD	SOURCESEQ	CHROMOSOME_36	COORDINATE_36	STRAND	PROBE_SNPS	PROBE_SNPS_10	RANDOM_LOCI	METHYL27_LOCI	UCSC_REFGENE_NAME	UCSC_REFGENE_ACCESSION	UCSC_REFGENE_GROUP	UCSC_CPG_ISLANDS_NAME	RELATION_TO_UCSC_CPG_ISLAND	PHANTOM	DMR	ENHANCER
cg06546066	0.273876836685546	0.28274940891832	0.293594580424816	0.0916463613728052	0.0816337905394016	0.0845921045107267	0.283406942009561	0.0859574188076445	-0.197449523201916	0.209665030595252	0.184682180408603	-23.5098068861979	8.83140553322472e-07	0.112855077398379	5.49674416188466	2	241856000	q	C2orf54	30535	IGR	island	IGR - island	NA	46767361	ACRCTAAAACRTAATAAATTCCATCTATAAACRAATACCTACAATAAACC	NA		II			TGAACGCCCCCTGCGCTCCCCCCGCGCTCCCCGCGCCCCCCTCCGGCTCCAGCTGGGCCG[CG]GCCTATTGCAGGCACCCGTCCACAGATGGAACCCATTACGCCCCAGCGCCTCTCGGGACG	37	CGCTGGGGCGTAATGGGTTCCATCTGTGGACGGGTGCCTGCAATAGGCCG	2	241504673	F			NA	NA				chr2:241855997-241856201	Island			NA
cg27415324	0.880572445742968	0.881537761778883	0.888917204299005	0.621465902468585	0.626035609417578	0.584166621955177	0.883675803940285	0.61055604461378	-0.273119759326505	-0.260083488741208	0.747115924277032	-20.8075578649734	1.7299025884145e-06	0.112855077398379	5.15136608365472	22	17901078	q	CECR2	-55550	IGR	shelf	IGR - shelf	NA	47668509	AAAATTCTAAATTAATAAATTTTTTCTCATCACTTTATTTCACTCCCCTC	NA		II			TGTCAGGGTACAGAATTCTAGGTTGGTGGGTTTTTTCTCATCACTTTATTTCACTCCCCT[CG]TCTTGCTTGTCTGGTTTCTGAGAAGTCAGATATATTGTAATTCTTATCGTCTATAGAGAA	37	CGAGGGGAGTGAAATAAAGTGATGAGAAAAAACCCACCAACCTAGAATTC	22	16281078	R			NA	NA				chr22:17897854-17898287	S_Shelf			NA
cg18205770	0.500737448538607	0.504325238188216	0.504454556107779	0.356713422065318	0.362005827372172	0.366043166721904	0.503172414278201	0.361587472053131	-0.141584942225069	0.101275635687968	0.432379943165666	-20.6248744656029	1.81585742652065e-06	0.112855077398379	5.12463448805067	5	87439353	q	TMEM161B	-51670	IGR	shore	IGR - shore	NA	43750410	TCRAAACTTTCTAACTATCTTTAAAAAATACCCTCTACTAATCACTTAAC	NA		II			TTTTAAAAGTTTCCAGTACCCCCAATCCGTGATGTTTCCTTCCGCGTTGCACCTCCTGCC[CG]TCAAGTGACTAGTAGAGGGTATCTTCTAAAGACAGCCAGAAAGTTTCGACAGTGTTTGGC	37	CGAAACTTTCTGGCTGTCTTTAGAAGATACCCTCTACTAGTCACTTGACG	5	87475109	F			NA	NA				chr5:87437095-87437505	S_Shore			NA
cg09639964	0.723561851062957	0.739280499983275	0.723571004171369	0.886470947620278	0.874523210720421	0.880563503528598	0.7288044517392	0.880519220623099	0.151714768883899	-0.590951211710985	0.80466183618115	18.2508431256928	3.55355946308623e-06	0.112855077398379	4.7291169728567	17	909300	p	ABR	NA	3'UTR	shore	3'UTR - shore	NA	65797481	CAAATCTAAATTAAACCCCAAACTAAAAAAACTAATTCCACCACCCRCCC	NA		II			TTGCAGTCTTTCAAGTCTGAGTTGGACCCCAGGCTGGAGGGGCTGGTTCCACCACCCGCC[CG]CAGCCACCCTGCCTCGGGCTACACGTCGGTGGAGAAGTACAGTGTGTTCCGCTTGAGTTC	37	CGGGCGGGTGGTGGAACCAGCCCCTCCAGCCTGGGGTCCAACTCAGACTT	17	856050	R			NA	NA	ABR;ABR;ABR	NM_021962;NM_001092;NM_001159746	3'UTR;3'UTR;3'UTR	chr17:909981-910442	N_Shore			NA
cg13149566	0.753697287542584	0.757573820506688	0.756522865812908	0.879171239763464	0.881824444947428	0.87425173896091	0.755931324620727	0.878415807890601	0.122484483269874	0.419028172526354	0.817173566255664	18.1958504806228	3.61282702157763e-06	0.112855077398379	4.71877496061894	4	101238231	q	EMCN	-78267	IGR	open sea	IGR - open sea	NA	15630321	TCTTTTTCATACACATTAACAACATTTATATTATTATTTTAATTCTTTAC	NA		II			TTCTGTTGCTGGCAAAAAAAAAAACAAAAAACAGTTTTATGTCAAAGTCCAATATGAAAT[CG]CAAAGAATTAAAATAATAATACAAATGCTGCCAATGTGTATGAAAAAGAAACTTTTAAAA	37	CGCAAAGAATTAAAATAATAATACAAATGCTGCCAATGTGTATGAAAAAG	4	101457254	F			NA	NA								TRUE
cg06218079	0.490191406560241	0.501663474140538	0.494793675279599	0.651404151404151	0.632181578680717	0.649526515151515	0.495549518660126	0.644370748412128	0.148821229752002	-0.0512087957101492	0.569960133536127	17.10132934107	5.07437867349834e-06	0.112855077398379	4.50005929146993	17	80834228	q	TBCD	NA	Body	open sea	Body - open sea	NA	28796401	AAAACAAACAAACAAAAACACCTAAAACACATTTCAACACAAACAAACCA	66703503	AAAACAAACGAACGAAAACACCTAAAACACGTTTCAACGCAAACAAACCG	I	A	Red	ACTTCTCCAGCGAAAGCAAACGGGCGAGGACACCTAGGGCACGTTTCAGCGCAGACAGGC[CG]GCCCTTCTCGCGGCCTCGCAGTGTCTCTCTCCAGGTTCCCGGGGATGGTAGATGAACGTG	37	AAAGCAAACGGGCGAGGACACCTAGGGCACGTTTCAGCGCAGACAGGCCG	17	78427517	R			NA	NA	TBCD	NM_005993	Body					TRUE
cg10658438	0.432037836726301	0.423918195977517	0.420959389479422	0.29891446507978	0.30344295991778	0.306108786610879	0.42563847406108	0.302822070536146	-0.122816403524934	0.216737390814766	0.364230272298613	-17.0529533294504	5.15362669174653e-06	0.112855077398379	4.48979647222169	3	194117018	q	GP5	NA	3'UTR	shore	3'UTR - shore	NA	37714399	ACACCAAACCAAACACAACAAAACACAAATAAATCCAACACAATCCAACA	59773347	ACGCCAAACCAAACACAACGAAACACGAATAAATCCAACACAATCCAACG	I	C	Grn	TCTCTCCACCAGACGCCAAGCCAGGCACAGCGGAGCACGGATGGGTCCAACACAGTCCAG[CG]CCCCCGGCAGTGTCAGCGCACACCCGCGTGGGAGCTGGGGAAGGCAGGCAACCACAGTTT	37	ACGCCAAGCCAGGCACAGCGGAGCACGGATGGGTCCAACACAGTCCAGCG	3	195598307	R			NA	NA	GP5	NM_004488	3'UTR	chr3:194117601-194118988	N_Shore			TRUE
cg05063999	0.29313881923866	0.280658436213992	0.31760736196319	0.100519480519481	0.106973950904587	0.0906874365052489	0.297134872471947	0.0993936226431054	-0.197741249828842	-0.0134729886010492	0.198264247557526	-16.614857578245	5.94176681800193e-06	0.112855077398379	4.39439588401237	3	64253605	p	PRICKLE2-AS3	80385	IGR	island	IGR - island	NA	74743412	TATAAAAAAACCACTTACCCAACTTAACCTTACATTACTCCAACACTACA	73604450	TATAAAAAAACCACTTACCCGACTTAACCTTACATTACTCCGACGCTACG	I	A	Red	GTGCTCCCCGGCTATGGGGGGGCCACTTACCCGGCTTAGCCTTGCATTGCTCCGACGCTG[CG]GCGCCTCTGCCGGCCCGGGAAACTGCGGGGGAGCCGGGGAAAGGGGGTTGGAGACCCAGG	37	TATGGGGGGGCCACTTACCCGGCTTAGCCTTGCATTGCTCCGACGCTGCG	3	64228645	R			NA	NA				chr3:64253533-64253819	Island			NA
cg12475092	0.708160237388724	0.73149990953501	0.710494860148219	0.922192230958808	0.943672365022752	0.907296574557494	0.716718335690651	0.924387056846351	0.2076687211557	0.00759176687197365	0.820552696268501	16.3863721581264	6.40878600229331e-06	0.112855077398379	4.34282608805501	5	84934437	q	NBPF22P	-643825	IGR	open sea	IGR - open sea	NA	44746470	AATACCAACCAATAAACACAAATCAATAAATACACACACAAACCTAACCA	24644362	AATACCAACCAATAAACACAAATCAATAAATACACGCGCGAACCTAACCG	I	A	Red	ATCTCACTAGGGAGTGCCAGCCAGTGGGCACAGGTCAGTGGGTGCACGCGCGAGCCTAGC[CG]AAGCAGGGTGAGGCATTGCCTCACTCGGGAAGAGCAGGGGGTCAGGGAGTTCCCTTTCCT	37	CGGCTAGGCTCGCGCGTGCACCCACTGACCTGTGCCCACTGGCTGGCACT	5	84970193	R		rs62359251	NA	NA								NA
cg17070988	0.303910375338947	0.326933333333333	0.305806865575874	0.108820160366552	0.136148007590133	0.131218047553356	0.312216858082718	0.125395405170013	-0.186821452912705	0.562046907382067	0.218806131626366	-16.3329727666238	6.52407975063757e-06	0.112855077398379	4.33058859481633	12	115103351	q	TBX3	-4708	IGR	island	IGR - island	NA	27606354	AATTCACCCCAACCACAAAACAAAAACACCTTACATTTTAAAAACAAACA	71630392	AATTCACCCCAACCGCGAAACAAAAACGCCTTACGTTTTAAAAACAAACG	I	C	Grn	AAAGGCCGTCAGAATTCACCCCAGCCGCGGGACAGAAGCGCCTTACGTTTTGGGGGCAGG[CG]CTATTCCCTACTCAAGCCAGTTATTTCCACCCCTACCCAGTGTGCAGCCAGACCCAAGCT	37	CGCCTGCCCCCAAAACGTAAGGCGCTTCTGTCCCGCGGCTGGGGTGAATT	12	113587734	R		rs35635923	NA	NA				chr12:115102687-115103982	Island			NA
cg08804626	0.797687785282453	0.791154810113769	0.781636782156548	0.915546238333924	0.91317393655927	0.922096640781009	0.79015979251759	0.916938938558068	0.126779146040478	0.05175323834049	0.853549365537829	16.1595317841136	6.91575523248926e-06	0.112855077398379	4.29034755684196	6	1953086	p	GMDS	NA	Body	open sea	Body - open sea	NA	42799426	TCCCTAAATACCTTTAACCTAAATAAAAAATCACRTTCCCTATTAACAAC	NA		II			GTAAATGTCCCATTCTTAAACACTGAGAGAAGAAAGAGTGGGAGGAGAATGGAAGAAATA[CG]CTGTCAACAGGGAACGTGATTTCTTACTCAGGCTAAAGGTATCCAGGGATGAAGCCAATC	37	CGCTGTCAACAGGGAACGTGATTTCTTACTCAGGCTAAAGGTATCCAGGG	6	1898085	F			NA	NA	GMDS	NM_001500	Body					TRUE
cg03691338	0.374655718152683	0.397309109770405	0.40653870530958	0.142731876711353	0.134777179907145	0.177824947586045	0.392834511077556	0.151778001401514	-0.241056509676041	0.581397871402867	0.272306256239535	-15.8554739944284	7.67126876882428e-06	0.112855077398379	4.21793549687799	10	50344050	q	FAM170B-AS1	4849	IGR	shelf	IGR - shelf	NA	71766472	RTAATCTTCTATTTAAATCAAACRTAACTTTCATAACTCAATAAAACACC	NA		II			CAGCACCGAGGAATACCCTCCTCTCTAGAATGTGAGGCCACTGTGTGGAGGAAGACACCA[CG]GTGCTCTACTGAGCCATGAAAGTCACGCCTGACCTAAACAGAAGACTACGTCCCCTGGCT	37	CGGTGCTCTACTGAGCCATGAAAGTCACGCCTGACCTAAACAGAAGACTA	10	50014056	F			NA	NA				chr10:50339890-50340178	S_Shelf			NA
cg00777636	0.733848069738481	0.751771087004649	0.737940655684928	0.886309394662617	0.911739711059852	0.89946057615058	0.741186604142686	0.899169893957683	0.157983289814997	-0.745962280110349	0.820178249050184	15.7401759301277	7.98287407286668e-06	0.112855077398379	4.18983885323661	1	6446216	p	ACOT7	NA	Body	open sea	Body - open sea	NA	50778344	AAAAAAAAACCAAACACCTACCATATTATACAATATATTAACCTTCCTCA	18739418	AAAAAAAAACCAAACACCTACCGTATTATACGATATATTAACCTTCCTCG	I	A	Red	ACCTGGGCAGAGAGGTCTTGGCTCACAGGCACCGGGAGAGCTGGAAGGCTGCGGGGAAGC[CG]AGGAAGGCCAACACACCGCACAACACGGCAGGTGCCTGGCCCTCCTCTGACAGTGGCCCT	37	AGAGGAGGGCCAGGCACCTGCCGTGTTGTGCGGTGTGTTGGCCTTCCTCG	1	6368803	F			NA	NA	ACOT7;ACOT7	NM_007274;NM_181864	Body;TSS1500					TRUE
cg02296931	0.420278485977643	0.369681469425715	0.378352225601327	0.138499587798846	0.152575315840622	0.15509693558474	0.389437393668228	0.148723946408069	-0.240713447260159	0.133360910748021	0.269080670038149	-15.6841872020256	8.13954845331828e-06	0.112855077398379	4.17606581656146	1	1144658	p	TNFRSF4	-2048	IGR	shore	IGR - shore	NA	39721443	ATACCTAACAAATAACTCCCCCCTACCAATATCATAAAAATAAAAAACCA	24783471	ATACCTAACGAATAACTCCCCCCTACCGATATCGTAAAAATAAAAAACCG	I	A	Red	TCCCGGCACCTTGGGCTGTTGTGAGTGGCGCGTGGCGCTCCCACTGTGCACCCCCGGGGC[CG]GTTCCCCACTTCCACGACACCGGCAGGGGGGAGCCATCCGCCAGGCACAGGAGGCCTGGA	37	GTGCCTGGCGGATGGCTCCCCCCTGCCGGTGTCGTGGAAGTGGGGAACCG	1	1134521	F			NA	NA				chr1:1145568-1145878	N_Shore			NA
cg12787571	0.680132029167791	0.665553582813546	0.686166150644761	0.833075985462058	0.85948376044126	0.858790781150095	0.677283920875366	0.850450175684471	0.173166254809105	0.0373579445700604	0.763867048279919	15.6745683195211	8.16682786390496e-06	0.112855077398379	4.17369102516801	17	19649051	p	ALDH3A1	NA	5'UTR	shore	5'UTR - shore	NA	61763502	AAAACCATCCCRATTTACCACTATACTTTCRTATATTAATAACAAAAATC	NA		II			GCACGCCCATGCCCGCCAAGGATTCAGAGAGCTGCAGATTTCCACAAAGAGGTGTGGAGG[CG]ATTCCTGCTACCAATACACGAAAGTATAGTGGCAAATCGGGATGGCCCTGCTGGGGGCAA	37	GGGCCATCCCGATTTGCCACTATACTTTCGTGTATTGGTAGCAGGAATCG	17	19589643	F	rs4646788		NA	NA	ALDH3A1;ALDH3A1;ALDH3A1	NM_000691;NM_001135168;NM_001135167	5'UTR;TSS1500;TSS200	chr17:19648139-19648492	S_Shore			TRUE
cg13672078	0.480412741059237	0.483414388101626	0.463584766596877	0.29994548054993	0.307981784082219	0.275963890291639	0.47580396525258	0.294630384974596	-0.181173580277984	0.0259318287727964	0.385217175113588	-15.6085237105741	8.35706410596934e-06	0.112855077398379	4.15731703119683	5	87439429	q	TMEM161B	-51594	IGR	shore	IGR - shore	NA	41637509	AAAAAATAAAATTCCAAATTAACCCCTACAATAAAAATATACRTCACCCC	NA		II			GAGGGTATCTTCTAAAGACAGCCAGAAAGTTTCGACAGTGTTTGGCGACCCAGCCAAGGC[CG]GGGTGACGCACACTCCTACTGCAGGGGCCAATTTGGAATTCCATCTTTTAGCATTTCTTA	37	CGGGGTGACGCACACTCCTACTGCAGGGGCCAATTTGGAATTCCATCTTT	5	87475185	F			NA	NA				chr5:87437095-87437505	S_Shore			NA
cg04258189	0.787406450152827	0.784410477331178	0.784781332864954	0.899243318499498	0.905541357624711	0.891779663939231	0.785532753449653	0.898854780021147	0.113322026571493	-0.0377039329416189	0.8421937667354	15.5913412675103	8.40740813551931e-06	0.112855077398379	4.15303746454231	11	125071481	q	PKNOX2	NA	5'UTR	open sea	5'UTR - open sea	NA	38766506	TTCCAATAAATCTATCAAATACTCCTTAACTTAACAACCRCACAAATAAC	NA		II			TGTGATTTGCTGCCTGTGTCCCTCTCCGAGCTGGAGTTTCCACCTGTGAAAGGAAGATTG[CG]CCACCTGTGCGGCTGCCAAGCTAAGGAGTATCTGACAGATTCACTGGAAGCAGGAAGTGT	37	CGCCACCTGTGCGGCTGCCAAGCTAAGGAGTATCTGACAGATTCACTGGA	11	124576691	F			NA	NA	PKNOX2	NM_022062	5'UTR					TRUE
cg20680265	0.676069731106764	0.683012328878269	0.696451353426316	0.810618679888714	0.815350379003841	0.820236388422107	0.68517780447045	0.815401815771554	0.130224011301104	0.206825658298873	0.750289810121002	15.3365660048905	9.19742140101922e-06	0.112855077398379	4.08861519540638	7	70194602	q	AUTS2	NA	Body	open sea	Body - open sea	NA	48738357	RCAACTTTATTACCTACAATACAAAAACAATTACTAATCATTTCAACAAC	NA		II			CAGGTCTTACTCTTCAGTAAACTCCTAGTTTCAGGTGTTGAAATTTGGCAGTCAGTCAGG[CG]TTGTTGAAATGACCAGTAATTGTTTCTGTACTGTAGGTAATAAAGCTGCGGAAATTATTC	37	CAGCTTTATTACCTACAGTACAGAAACAATTACTGGTCATTTCAACAACG	7	69832538	F			TRUE	NA	AUTS2;AUTS2	NM_015570;NM_001127231	Body;Body					NA
cg27381488	0.272999913531956	0.261712535484067	0.242663046077919	0.102472457065359	0.0929035351932845	0.0832818798430661	0.259125165031314	0.0928859573672366	-0.166239207664078	-0.0602994825198704	0.176005561199275	-15.222734057749	9.57842922184297e-06	0.112855077398379	4.05923613449688	16	66300611	q	CDH5	-99914	IGR	shelf	IGR - shelf	NA	58729339	CTTCCTTTCTTTTATTTCTCCTTAATCTTCCTTCCCTATTCTAAATAAAC	NA		II			GCCCCATCCATCTTCCTTTCTTTTGTTTCTCCTTGGTCTTCCTTCCCTGTTCTGAGTAGG[CG]GCTCAGTCTCTGAGCAATCAGACCCCACCCCCACCCCGTGAGGTCCCTCCAAGTGTAGCA	37	TTCCTTTCTTTTGTTTCTCCTTGGTCTTCCTTCCCTGTTCTGAGTAGGCG	16	64858112	R			NA	NA				chr16:66304285-66304631	N_Shelf		DMR	TRUE
cg27617780	0.762239004782082	0.758279775886984	0.766336151936508	0.921338243872475	0.893634228491751	0.905633845442856	0.762284977535191	0.906868772602361	0.14458379506717	-1.04265440868468	0.834576875068776	15.1580400592596	9.80323397951921e-06	0.112855077398379	4.04237194013141	2	153399256	q	FMNL2	NA	Body	open sea	Body - open sea	NA	24609440	CATAACTTCATACCTTTCATACTTTAAACTTTTATACTTTCTACAAAAAC	NA		II			GCTGACTGTGTCATGGCTTCATACCTTTCATGCTTTGGACTTTTGTGCTTTCTGCAGGAA[CG]ATTCCAGGTGAAGAATCCTCCCCATACATACATTCAAAAGCTCAAAGGCTATCTGGATCC	37	CGTTCCTGCAGAAAGCACAAAAGTCCAAAGCATGAAAGGTATGAAGCCAT	2	153107502	R			NA	NA	FMNL2	NM_052905	Body					TRUE
cg06505273	0.310381458190572	0.309177476301895	0.346283552513829	0.12390442600551	0.137236122962221	0.132592367153839	0.321947495668765	0.131244305373857	-0.190703190294909	-0.0144024406776361	0.226595900521311	-15.1532988623712	9.8199518081556e-06	0.112855077398379	4.04113121563317	16	24850292	p	SLC5A11	-6892	IGR	open sea	IGR - open sea	NA	51752434	CAACCTAAATTCCTATTAAAACAAAAAAACCACTAACTTAAAACCTCCCC	NA		II			GTGACTCAGCAATAACACGGCTAAAATAAGGAAATTCATTCTGTTCCATGTCTCGGTCCA[CG]GGGAGGCTCCAAGTCAGTGGCTTCTCTGTTCCAACAGGAACCCAGGCTGCTAGCAGCTCT	37	CGGGGAGGCTCCAAGTCAGTGGCTTCTCTGTTCCAACAGGAACCCAGGCT	16	24757793	F			NA	NA								TRUE
cg10857341	0.760229791154836	0.766422249852289	0.771024653341439	0.880217282956133	0.895207304739796	0.898056474392338	0.765892231449521	0.891160354029422	0.125268122579901	-0.376647570933679	0.828526292739472	14.9867713821858	1.04289880870644e-05	0.112855077398379	3.9971316336287	2	161952702	q	TANK	-40764	IGR	open sea	IGR - open sea	NA	37650322	TCACTCTAAATAAAAAATACTAACATTCCRAATAACTAATATACACCTTC	NA		II			ATTTATCAAAATCACTCTGAATAAGGGATACTGACATTCCGGATGACTGGTGTACACCTT[CG]TGAGAAACAGCCCGAATTGACTCTTCTCACTGACCTTCAACATCATGATTTGGTGAGGAG	37	CACTCTGAATAAGGGATACTGACATTCCGGATGACTGGTGTACACCTTCG	2	161660948	R		rs79473138	NA	NA								TRUE
cg08108965	0.372887498913347	0.38304315370747	0.387058013363287	0.263136754339507	0.268137155091761	0.255711684763409	0.380996221994701	0.262328531398226	-0.118667690596476	0.243236116541911	0.321662376696463	-14.9541295811095	1.05535163443109e-05	0.112855077398379	3.98841020937583	1	147808973	q	MIR5087	2370	IGR	shore	IGR - shore	NA	20792379	CAAATCTCTTTTACTATAATAATTATCCCAATTATAATTTTTTCAAAATC	NA		II			AGCAGTTAGGTCAGATCTCTTTTGCTGTGATAATTGTCCCAGTTATAATTTTTTCAAAGT[CG]GTCTCAGGAGCAGAGGCATAGGTTTGATTTCTTTCACTCAGTCTTACATCTATGAATTTT	37	AGATCTCTTTTGCTGTGATAATTGTCCCAGTTATAATTTTTTCAAAGTCG	1	146275597	R			NA	NA				chr1:147806900-147807170	S_Shore			NA
cg22856324	0.38490099009901	0.365997303625914	0.345785935884178	0.18896918980601	0.176283295798711	0.189669421487603	0.3655614098697	0.184973969030775	-0.180587440838926	-0.0730978746171991	0.275267689450238	-14.9369440542875	1.06197813685579e-05	0.112855077398379	3.98380559456928	2	72371255	p	CYP26B1	NA	Body	island	Body - island	NA	60663333	CAACATATTCAAAACACATTTATTAAAACAACCACTAATACACATAACCA	18745388	CAACGTATTCAAAACGCATTTATTAAAACGACCGCTAATACGCGTAACCG	I	A	Red	GCCACTCGGTGCTCACGAGGTGGTGCTCGCCCATGAGGATCTTGCGCACGTTCTCCGCGC[CG]GTCACGCGTATCAGCGGCCGCCCCAACAAATGCGTCTTGAACACGTTGCCATACTTCTCC	37	CAACGTGTTCAAGACGCATTTGTTGGGGCGGCCGCTGATACGCGTGACCG	2	72224763	F			NA	NA	CYP26B1	NM_019885	Body	chr2:72371121-72375004	Island	high-CpG:72224710-72224795	CDMR	NA
cg21576525	0.756680668960001	0.744120485729406	0.729998080539481	0.895952618601091	0.89312758237857	0.913430415319983	0.743599745076296	0.900836872099881	0.157237127023585	-0.0522417244757164	0.822218308588089	14.8222063341152	1.10749505936695e-05	0.112855077398379	3.95283373366998	17	80796712	q	TBCD	NA	Body	open sea	Body - open sea	NA	11779477	ACTCTTAACTCTAATTTCRACAAAAAATCCCRAATTACAAACCTAAACTC	NA		II			AACAACCAGGGGCTCTTAACTCTAGTTTCGGCAGGAGATCCCGAGTTACAGACCTGAGCT[CG]TAAACAAACGCTCACCACTTTACAGTCGCCGCCTCATCCTGAAACTCCGGTCAGAAATGC	37	CGAGCTCAGGTCTGTAACTCGGGATCTCCTGCCGAAACTAGAGTTAAGAG	17	78390001	R			NA	NA	TBCD;ZNF750	NM_005993;NM_024702	Body;5'UTR					NA
cg26507637	0.688349922893593	0.733012128260508	0.682269933995903	0.924654190398698	0.919245117401799	0.930675215387698	0.701210661716668	0.924858174396065	0.223647512679397	0.0019952114324166	0.813034418056367	14.6600344664732	1.17580325716968e-05	0.112855077398379	3.90836731693071	16	46603021	q	ANKRD26P1	NA	TSS200	open sea	TSS200 - open sea	NA	53661308	AACCACCTATCAATTATACACACACACAATAACAAACTATCAAAAATACA	62741421	AACCACCTATCGATTATACGCACGCGCAATAACGAACTATCAAAAATACG	I	C	Grn	ACAAGCGAAGCCAACCAGCCAAGCCGCGCCAAGCGAAGCCGGTATGCCCGACCGCGCATG[CG]CACCTCTGACAGCTCGTCACTGCGCGTGCGCACAACCGACAGGTGGCCAACCGTTCTCAG	37	CGCACCTCTGACAGCTCGTCACTGCGCGTGCGCACAACCGACAGGTGGCC	16	45160522	F			NA	NA	ANKRD26P1	NR_026556	TSS200					NA
cg22743884	0.568756593058221	0.578977549747887	0.552439522463053	0.723245215613674	0.706548421350164	0.712325453880326	0.56672455508972	0.714039696948054	0.147315141858334	0.211140162963798	0.640382126018887	14.6578698379282	1.17674798101552e-05	0.112855077398379	3.90776825058857	8	11839844	p	DEFB135	NA	1stExon	open sea	1stExon - open sea	NA	27781371	TCCRATAAATCACAACTACTTCTTTACTAATTAATATAACCACAAAAAAC	NA		II			GAGAGTGACTCTCCGATGAGTCACAGCTGCTTCTTTGCTGATTGGTATGGCCACAAGGAG[CG]TCCTCTTGGCCCTCGTGGTCCTTAACTTACTCTTCTATGTTCCACCAGGTAAAATGGAGT	37	CGCTCCTTGTGGCCATACCAATCAGCAAAGAAGCAGCTGTGACTCATCGG	8	11877253	R			NA	NA	DEFB135	NM_001033017	1stExon					NA
cg09695996	0.562279142893421	0.562402492455667	0.541398217785491	0.684996013990427	0.69456751612547	0.685399375428765	0.55535995104486	0.688320968514887	0.132961017470028	-0.00817287317364839	0.621840459779873	14.6039869436854	1.20055463706113e-05	0.112855077398379	3.8928085124845	16	1138489	p	C1QTNF8	NA	3'UTR	shore	3'UTR - shore	NA	51616338	CCCCTTATCTCCTAAATAACCAAAACAACACRAAACTATCRCTACTTTTC	NA		II			TGGGGTGGCTCCCCCTTGTCTCCTAAGTGGCCAGGGCAGCACGAGGCTGTCGCTGCTTTT[CG]TGTCTCTGGCCTCTACCAAGCATCCCTCTTTCCGCTCCCACCTGGCACTGGCAGCGTCCC	37	CCCTTGTCTCCTAAGTGGCCAGGGCAGCACGAGGCTGTCGCTGCTTTTCG	16	1078490	R			NA	NA	C1QTNF8	NM_207419	3'UTR	chr16:1139732-1139937	N_Shore			NA
cg21771250	0.671887984715939	0.671366320100437	0.681912016864597	0.56016118376238	0.561317186671585	0.545454582116884	0.675055440560324	0.55564431751695	-0.119411123043375	0.566531622693626	0.615349879038637	-14.4773873789427	1.25875315907818e-05	0.112855077398379	3.85729757187274	22	40406049	q	FAM83F	NA	Body	open sea	Body - open sea	NA	11639460	TCAAACACCCAATAAAAAATCTTACAACATCAAAAACTATCTACCAATAC	NA		II			CGTTGAGCTCATCAAACACCCAATGAGAAGTCTTACAACATCAGAAGCTGTCTGCCAATG[CG]CCTGCGACAGCTTATAGAAACTGCTGCCGCCTCGAATCAACCTCTCTCCCCAGGCATTGC	37	CAAACACCCAATGAGAAGTCTTACAACATCAGAAGCTGTCTGCCAATGCG	22	38735995	R			NA	TRUE	FAM83F	NM_138435	Body					NA
cg21013745	0.632750679107122	0.631062670299728	0.621390374331551	0.773031026252983	0.758387096774194	0.749578296317121	0.628401241246133	0.760332139781433	0.131930898535299	0.0840868264677578	0.694366690513783	14.4404893064264	1.27633542385426e-05	0.112855077398379	3.84685102683595	4	7512425	p	SORCS2	NA	Body	island	Body - island	NA	71713508	ACAACATATCCTAAAAATACAACCCCAAAACCAACACCTTATTCTAAACA	63796339	ACGACATATCCTAAAAATACGACCCCGAAACCGACACCTTATTCTAAACG	I	C	Grn	CTTGTTCTGGGTGCGGCATGTCCTGGAAATGCGACCCCGGGGCCGGCACCTTGTTCTGGG[CG]CGGCATGTCCAGGAAATGCGACCCCGGGGCCTGGGCACGTGCTGTTCGCCTTCCCAGATA	37	GCGGCATGTCCTGGAAATGCGACCCCGGGGCCGGCACCTTGTTCTGGGCG	4	7563325	R		rs56171100	NA	NA	SORCS2	NM_020777	Body	chr4:7511868-7512428	Island			NA
cg27345111	0.77175262615071	0.768458946472105	0.763972649897213	0.914728101470425	0.89770055887782	0.928566224685853	0.768061407506676	0.913664961678032	0.145603554171356	-0.532135318869851	0.840863184592354	14.4327290223494	1.28006992699894e-05	0.112855077398379	3.84464834295217	17	80796743	q	TBCD	NA	Body	open sea	Body - open sea	NA	57690460	RCATTAACAAAAACCTTCCAACATTTCTAACCRAAATTTCAAAATAAAAC	NA		II			CAGGAGATCCCGAGTTACAGACCTGAGCTCGTAAACAAACGCTCACCACTTTACAGTCGC[CG]CCTCATCCTGAAACTCCGGTCAGAAATGCTGGAAGGCCTTTGCTAATGCGCAGTGAAAAT	37	CATTAGCAAAGGCCTTCCAGCATTTCTGACCGGAGTTTCAGGATGAGGCG	17	78390032	F	rs74002550		NA	NA	TBCD;ZNF750	NM_005993;NM_024702	Body;5'UTR					NA
cg09253179	0.355375471642877	0.37517660927818	0.372144680925282	0.242912650847069	0.24929161780653	0.246981567609465	0.367565587282113	0.246395278754355	-0.121170308527758	-0.163960976252884	0.306980433018234	-14.4226485784387	1.28494016702015e-05	0.112855077398379	3.84178418990085	19	31843396	q	TSHZ3	77545	IGR	shore	IGR - shore	NA	71686492	CATCAAACCATATCACACACAACAACCAAACRAAACCAAAAAATTTTAAC	NA		II			TCACCTGGGCCTAGGATGTGTTGTCGAGGTCGCTGGCCAGGTTTTAGCCAGGAGGTCTCG[CG]CTAAAACTTTTTGGCCCCGCCTGGCTGCTGTGTGTGACATGGCCTGATGGAGAGGAGCTG	37	ATCAGGCCATGTCACACACAGCAGCCAGGCGGGGCCAAAAAGTTTTAGCG	19	36535236	F			NA	NA				chr19:31843880-31844183	N_Shore		CDMR	NA
cg12511929	0.791198216623179	0.78430837610261	0.791930617221598	0.912843258562199	0.91128581296688	0.933497842137509	0.789145736649129	0.919208971222196	0.130063234573067	-0.148514661782154	0.854177353935662	14.3709071307114	1.31028395874469e-05	0.112855077398379	3.82703091882322	12	122652175	q	LRRC43	NA	TSS200	open sea	TSS200 - open sea	NA	51634328	ATTTTCTCTAAATTCAAAAACCCTAAAACCTAATAAATAATATATAATAC	NA		II			GCATCTTATCTGTTTTCTCTAAGTTCAAAGACCCTGGGGCCTAATGAATAATATATAATA[CG]TCAAACAAAGTTCCATTCTCTGAGAACAATGCCAAAGTTCCATTCTCCGAGAACAATGCC	37	TTTTCTCTAAGTTCAAAGACCCTGGGGCCTAATGAATAATATATAATACG	12	121218128	R			NA	NA	LRRC43	NM_152759	TSS200					NA
cg24883219	0.672892095042933	0.761852032428566	0.779523050263239	0.195734264585585	0.217064454584396	0.113598765336965	0.738089059244913	0.175465828168982	-0.562623231075931	0.0395992937318118	0.456777443706948	-14.3392414752741	1.32608420000546e-05	0.112855077398379	3.81795883119214	18	14457820	p	CXADRP3	-20134	IGR	shore	IGR - shore	NA	44800449	TAAAATTAACCTCTATAATAATATCTAACCCTAAAATCCRAACTACTAAC	NA		II			CCAGAGGACAGTGCAAATGGCACGCTGCAGCAACAGAGGCGACTTCGACCCCGCCCACGC[CG]TCAGCAGCTCGGACCCTAGGGCCAGATACCACCACAGAGGCTAATTCCAGTGGTCGCCCC	37	GGAATTAGCCTCTGTGGTGGTATCTGGCCCTAGGGTCCGAGCTGCTGACG	18	14447820	F	rs62080640		NA	NA				chr18:14458082-14459045	N_Shore			NA
cg12918130	0.682193323711639	0.667725319351305	0.670538809131985	0.790699585340504	0.782372968071586	0.795503701317681	0.67348581739831	0.789525418243257	0.116039600844947	-0.126820670128662	0.731505617820783	14.3377679901294	1.32682486371496e-05	0.112855077398379	3.81753588305586	7	123504669	q	HYAL4	NA	5'UTR	open sea	5'UTR - open sea	NA	31810457	ACACAAATTACTATACTACAAAAACTAATCAAAATAAAACAAAACTCAAC	NA		II			TGTGGATAATTGCACAGGTTGCTATGCTACAAGAACTAGTCAAGATAAGGCAGAGCTCAG[CG]GTGGGGATTTTAATGGCATAGGTGGGGTGAGGGAAAGAGGTCTAGGGAAGCTCTGAAGCA	37	CACAGGTTGCTATGCTACAAGAACTAGTCAAGATAAGGCAGAGCTCAGCG	7	123291905	R			NA	NA	HYAL4	NM_012269	5'UTR					TRUE
cg08718098	0.720997613739475	0.708749189912563	0.72129765350738	0.860521870176938	0.871985156975687	0.894009967928876	0.717014819053139	0.875505665027167	0.158490845974028	-0.108878402382749	0.796260242040153	14.3166654672637	1.33748582512987e-05	0.112855077398379	3.81147080119836	12	116756405	q	MIR4472-2	-109652	IGR	open sea	IGR - open sea	NA	24804413	TAACTCCATAACRATTCCATCTACTTCCCRAATATATCTATATTCAAAAC	NA		II			ACGAGCAGTACTGACTCCATGGCGGTTCCATCTACTTCCCGAGTGTGTCTGTGTTCAGAG[CG]CTCCGCCATCCACAACCTTCCTACTGACTGGTTAGAAGGAGTACCTCCTTTCCACTCACT	37	GACTCCATGGCGGTTCCATCTACTTCCCGAGTGTGTCTGTGTTCAGAGCG	12	115240788	R		rs10219731	NA	NA								NA
cg16805094	0.634430234229056	0.673129221861567	0.634137610080905	0.833693888588426	0.826579147640791	0.835629662132514	0.647232355390509	0.831967566120577	0.184735210730068	-0.640935619043392	0.739599960755543	14.3010912246251	1.34541852586196e-05	0.112855077398379	3.80698520057229	6	169629875	q	THBS2	NA	Body	shore	Body - shore	NA	38660422	CCTAACTCCTCTCTCAACTCCCACTTAAAATCAAAAACTAATAAAACACA	72630483	CCTAACTCCTCTCTCAACTCCCGCTTAAAATCGAAAACTAATAAAACACG	I	C	Grn	GAAAGCGCCTCTTTCAGGAATGCAGGTGAAATGAAACCAGCATGGCGCCGAGGAAGGAAG[CG]TGCCCCATCAGTCCTCGATCTCAAGCGGGAGCTGAGAGAGGAGCCAGGAGGCCAGAAGCG	37	CCTGGCTCCTCTCTCAGCTCCCGCTTGAGATCGAGGACTGATGGGGCACG	6	169371800	F	rs6422748		NA	NA	THBS2	NM_003247	Body	chr6:169631759-169632823	N_Shore			NA
cg07423205	0.212357881497525	0.225706591208853	0.209396155974521	0.0881478175157416	0.098297644228949	0.07979437897199	0.2158202095603	0.0887466135722269	-0.127073595988073	-0.499379389836751	0.152283411566263	-14.2519824060106	1.37079663082144e-05	0.112855077398379	3.79278866748049	5	37834672	p	GDNF	NA	Body	island	Body - island	NA	66765377	CTTACCCACRAATCRATAAACCACACAACCATCAAACTAACTTAAAATAC	NA		II			CACCCGCACCCCTTGCCCACGGGTCGGTAGGCCACACAGCCATCAGGCTGGCTTGGGGTA[CG]TGCGGGGCTGGCTGCGGGTGGGGGTGCGAGGGGGTCCGCCGGCGGCCCCCCCGCGGGGAG	37	TTGCCCACGGGTCGGTAGGCCACACAGCCATCAGGCTGGCTTGGGGTACG	5	37870429	R			NA	NA	GDNF;GDNF;GDNF	NM_199231;NM_000514;NM_199234	Body;Body;Body	chr5:37834671-37835128	Island		DMR	NA
cg06448603	0.71254476992528	0.715682066213051	0.731799975265519	0.844477744699356	0.84689823717847	0.835960084674301	0.720008937134617	0.842445355517376	0.122436418382759	0.0200320300425985	0.781227146325996	14.2027506411116	1.39680502744884e-05	0.112855077398379	3.77847613784646	5	33659084	p	ADAMTS12	NA	Body	open sea	Body - open sea	NA	33759491	ACTAAAAAAAACCTAATAACTAATTAATAACTCTTTCAAAAATCTTATCC	NA		II			ATTATGGCTTTTAAATAGAAAAAACATGCTCCCATAAACTGGTAGAGATTATTTCAATCA[CG]GACAAGACTTTTGAAAGAGTCACTAATTAGTCACTAGGTTTTCTTTAGCACAAAAGGAGC	37	CGGACAAGACTTTTGAAAGAGTCACTAATTAGTCACTAGGTTTTCTTTAG	5	33694841	F			NA	NA	ADAMTS12	NM_030955	Body					TRUE
cg13633659	0.717315304286915	0.719780085571811	0.727929415760427	0.846610324144996	0.874938817657302	0.859539885504651	0.721674935206384	0.860363009102316	0.138688073895932	-0.2731299905902	0.79101897215435	14.1228704044415	1.44024947707038e-05	0.112855077398379	3.7550807271465	9	98012426	q	FANCC	NA	5'UTR	open sea	5'UTR - open sea	NA	39692382	AAAAAAAACAATAAAATTACACAATAAAACTCAAATAAAACTAACTCAAC	NA		II			AAGGCCATGCTAAAAAGAACAATGGAGTTACACAGTGAGACTCAGGTGGAGCTGGCTCAG[CG]GCTCCAGCTGCCCCTCCCATCCCACAACCCTTCATCACCCATGGAAGCCAGAAGCAGGAA	37	AAAAGAACAATGGAGTTACACAGTGAGACTCAGGTGGAGCTGGCTCAGCG	9	97052247	R			TRUE	NA	FANCC	NM_000136	5'UTR					NA
cg03033106	0.782355346438555	0.78386823490531	0.775006740781492	0.888393115333944	0.88161799042885	0.896248455903742	0.780410107375119	0.888753187222179	0.108343079847059	0.0215666974377166	0.834581647298649	14.0990340462025	1.45351973869866e-05	0.112855077398379	3.74805777717921	11	71789887	q	NUMA1	NA	5'UTR	shore	5'UTR - shore	NA	50696408	ATAAACCCATCTATACTAACAAAAAACTACCTTACATAATCCTCATATTC	NA		II			ACTGAGGAAACATAAACCCATCTGTGCTGACAGAAAGCTACCTTACATGATCCTCATGTT[CG]CCCCAGGTTCCCATATATTCACAGCAGTAAAGATCTCCACAAAGCAGAGAGGCCCAACTC	37	TAAACCCATCTGTGCTGACAGAAAGCTACCTTACATGATCCTCATGTTCG	11	71467535	R			NA	NA	NUMA1;LRTOMT;LRTOMT;LRTOMT	NM_006185;NM_001145309;NM_001145310;NM_001145308	5'UTR;TSS1500;TSS1500;TSS1500	chr11:71791385-71791960	N_Shore		RDMR	NA
cg14854315	0.724937862468931	0.742286427679686	0.722134387351779	0.854409317803661	0.849001175088132	0.862145390070922	0.729786225833465	0.855185294320905	0.125399068487439	-0.00407457872405209	0.792485760077185	14.0337249713299	1.49062177100652e-05	0.112855077398379	3.72871657820136	12	109246503	q	SSH1	NA	Body	open sea	Body - open sea	NA	57621503	TATCTTTTTCCAATACCAAAATAAAAAATATAAAACTACCACCCAAAACA	70792415	TATCTTTTTCCAATACCGAAATAAAAAATATAAAACTACCGCCCGAAACG	I	T	Red	GCCAGCCTCCAACTACAGAGAAAGAAAGAGAATATCACACCACAGGCACCACTGTCAACA[CG]CCTCGGGCGGCAGTCTCACATTTTCTACCCCGGTACTGGAAAAAGATAAAGATATCCAGG	37	CGCCTCGGGCGGCAGTCTCACATTTTCTACCCCGGTACTGGAAAAAGATA	12	107770632	F			NA	NA	SSH1;SSH1	NM_001161330;NM_018984	Body;Body			low-CpG:107770588-107770662		NA
cg18064824	0.407220635487326	0.411803371050284	0.412883435582822	0.314536849222448	0.300915883345384	0.303903392293431	0.410635814040144	0.306452041620421	-0.104183772419723	0.072768254420052	0.358543927830282	-14.0143556745177	1.50183872963661e-05	0.112855077398379	3.72295233287596	2	176978893	q	HOXD10	-2599	IGR	shore	IGR - shore	NA	40680358	AACTAAACATACCCAAAACTAAATAAAATACCCACTACACTCACTTACCA	42764340	AACTAAACGTACCCAAAACTAAATAAAATACCCGCTACACTCGCTTACCG	I	C	Grn	AAGAGGCAAAAGGGCGACACTCGATACTGCTGGAGCGCCAAGCTAGTGTCAGGGCGCCTG[CG]GCAAGCGAGTGCAGCGGGCACTTCATTCAGCTTTGGGCACGCTTAGCCCTGGCTTGAAAC	37	CGGCAAGCGAGTGCAGCGGGCACTTCATTCAGCTTTGGGCACGCTTAGCC	2	176687139	F			NA	NA				chr2:176980765-176981423	N_Shore		RDMR	NA
cg13948987	0.120631468744688	0.132878945713279	0.13111026439099	0.0267439091908144	0.0266666110265242	0.0290248395261146	0.128206892949652	0.0274784532478177	-0.100728439701834	-0.121266578517416	0.077842673098735	-14.002699993386	1.50863646961682e-05	0.112855077398379	3.71947742335934	6	55039259	p	HCRTR2	NA	5'UTR	island	5'UTR - island	V$ATF6_01;V$CREBP1CJUN_01	14676304	AAAATTACCCRACAAAAAACTCCRAAAACATTAACTCAATAACTTTTCAC	NA		II			AAGCCACCGCAGAAGTTGCCCGGCAGAAGACTCCGGAGGCATTGGCTCAGTAACTTTTCA[CG]TCATTTTCTGCTCGGGAGCCCCTTCTAGCCTCTCCGCGCAGCCTTTCCCACCGCAAATCA	37	CGTGAAAAGTTACTGAGCCAATGCCTCCGGAGTCTTCTGCCGGGCAACTT	6	55147218	R			NA	TRUE	HCRTR2;HCRTR2	NM_001526;NM_001526	5'UTR;1stExon	chr6:55039170-55039392	Island			TRUE
cg17719951	0.802833181269683	0.785932421791924	0.799277643729906	0.905717296918741	0.918266442327145	0.914217400078618	0.796014415597171	0.912733713108168	0.116719297510997	-0.232300244671696	0.854374064352669	13.9824699587101	1.52052093853344e-05	0.112855077398379	3.71343513049545	2	69970639	p	ANXA4	NA	5'UTR	shore	5'UTR - shore	NA	11678446	ATCTAAAAATTCCCTAACAACTAAAAACCTAAAATTTAACCRCTAAACAC	NA		II			ACCTCAGGTGATCCACCTGCCTTAGCCTCCCAAAGTGCTGGGATTACAGGCATGAGCCAC[CG]TGCCCAGCGGCCAAACCCTAGGTTTTTAGTTGCCAGGGAATTCTCAGACACAGGTGGAAG	37	TCTGAGAATTCCCTGGCAACTAAAAACCTAGGGTTTGGCCGCTGGGCACG	2	69824143	F	rs79921370		NA	NA	ANXA4	NM_001153	5'UTR	chr2:69968749-69969592	S_Shore		CDMR	NA
cg09657114	0.698809393019647	0.686799867601617	0.691693830306859	0.82558327715206	0.841107571588696	0.858452487981688	0.692434363642707	0.841714445574148	0.149280081931441	-0.140095339710803	0.767074404608428	13.9580264585838	1.53502780163313e-05	0.112855077398379	3.70611550388758	15	62853598	q	MGC15885	-75773	IGR	open sea	IGR - open sea	NA	33705490	CCTCAACRAATATATCTTCATTTCCTCAAACTCCCTCCTTAACAACTAAC	NA		II			CCGAGGCCCCTCCTCAGCGGGTGTGTCTTCATTTCCTCAAGCTCCCTCCTTAACAGCTAA[CG]CCTTCGCGAGAGGAGCTGAGGGCCCTATGCGGAATAATTAAGATGCCTTCTTTAGGGTCT	37	CTCAGCGGGTGTGTCTTCATTTCCTCAAGCTCCCTCCTTAACAGCTAACG	15	60640890	R			NA	NA						low-CpG:60640874-60640896		TRUE
cg23764603	0.184938106886072	0.172932970398095	0.172472872644203	0.0710726059955532	0.0770017035775128	0.0723636655690306	0.17678131664279	0.0734793250473655	-0.103301991595425	0.268249025177411	0.125130320845078	-13.9144298373125	1.56130764341076e-05	0.112855077398379	3.69300901403914	17	19976820	p	SPECC1	-13515	IGR	open sea	IGR - open sea	NA	37808377	CAAAAAACAAACAAACTCTACTCTCCCCAAATTCTAATAACCTCTCCCCA	14698451	CAAAAAACAAACGAACTCTACTCTCCCCAAATTCTAATAACCTCTCCCCG	I	T	Red	GTGCATGTATGCATGTAAGAAAGAGAAGAGAGAGAGAGATTGTGAGAGGCAGGAGAGAGA[CG]GGGAGAGGCCATCAGAACTTGGGGAGAGCAGAGCCCGCCTGCTTCCTGAGTGAAGCATTG	37	CGGGGAGAGGCCATCAGAACTTGGGGAGAGCAGAGCCCGCCTGCTTCCTG	17	19917412	F			NA	NA								TRUE
cg07409471	0.665720826028559	0.677678240845232	0.651547271653061	0.821809361160261	0.821328217542168	0.849161119122583	0.664982112842284	0.830766232608337	0.165784119766053	0.0455782655085529	0.747874172725311	13.8780406717183	1.58364847778624e-05	0.112855077398379	3.6820185769054	17	80833638	q	TBCD	NA	Body	shelf	Body - shelf	NA	60678453	AAATTAAAACTCTACTCRATAATAACCACTTAACTTTTCTTAAAAAACAC	NA		II			TACGTCTTGTTCTCCCTCACCGGTGTTGCTCAGTGGCACAGCTTCCAGGGGAAGACAACA[CG]TGTTTTTCAAGAAAAGTTAAGTGGCCATTACCGAGCAGAGTCCTAACCCTGTGAAACCCG	37	GGTTAGGACTCTGCTCGGTAATGGCCACTTAACTTTTCTTGAAAAACACG	17	78426927	F	rs74000147		NA	NA	TBCD	NM_005993	Body	chr17:80829533-80829871	S_Shelf		CDMR	TRUE
cg23738443	0.699270762038049	0.713412535749672	0.702332589859009	0.828485617883313	0.853728185702495	0.852066782395472	0.705005295882243	0.844760195327094	0.139754899444851	0.0611907501554725	0.774882745604668	13.8461275188206	1.60355108581303e-05	0.112855077398379	3.6723418120226	1	2269871	p	MORN1	NA	Body	shelf	Body - shelf	NA	25609496	AAAAAATATCRATAAAAAACRCAATCCAAATTAACTCCAATACAATCCAC	NA		II			GGCTGGGAGCTGCACTGCTGACGGCATAATTTCCATTTCTTAACGCACCGATGGTTTCCA[CG]TGGACTGCACTGGAGCTAACTTGGACTGCGTCTTTTATCGACACCCCCTGGACAATAAAG	37	CGTGGACTGCACTGGAGCTAACTTGGACTGCGTCTTTTATCGACACCCCC	1	2259731	F	rs2036084		NA	NA	MORN1	NM_024848	Body	chr1:2266007-2266432	S_Shelf			NA
cg05361553	0.736333477571037	0.747722860982529	0.740470811165367	0.864750269493353	0.849763140085721	0.869979236772392	0.741509049906311	0.861497548783822	0.119988498877511	0.138034284762876	0.801503299345066	13.8385429516579	1.6083243409611e-05	0.112855077398379	3.67003673718385	8	584986	p	ERICH1	-29214	IGR	open sea	IGR - open sea	NA	25619420	AATACAATCTAAAACCACAAATAACCAAACTACAAAAAAAAACTCCAACA	65684375	AATACGATCTAAAACCACGAATAACCAAACTACAAAAAAAAACTCCGACG	I	A	Red	GGCTGTGGCTGCCCTCTTGGTGCCTCTGGGGAAGGAAGGAGGGAAAGGGATCACGGTGGC[CG]TCGGAGTTCCCTCCTGCAGCCTGGCCACCCGTGGCTTCAGACCGCACCTGGGGGTGTCCC	37	GGTGCGGTCTGAAGCCACGGGTGGCCAGGCTGCAGGAGGGAACTCCGACG	8	574986	F	rs62486197		NA	NA								NA
cg11203244	0.807206352463361	0.82185777030802	0.819786559711631	0.918166151608951	0.919395236160426	0.919962305136045	0.816283560827671	0.919174564301807	0.102891003474136	0.132059378404638	0.867729062564739	13.7389415432126	1.67258322567182e-05	0.112855077398379	3.63957722391886	10	27609286	p	LRRC37A6P	74504	IGR	shore	IGR - shore	NA	33601364	CTTTTAAACTCTCTCCTCTAAATACCTTATAAATATAATTTAACAATCTC	NA		II			CGTTCTCTCGACTTTTGGACTCTCTCCTCTGAATGCCTTATAGGTATAGTTTGGCAATCT[CG]CTCACACCTGGGTGTGAACCTGCGTGTACCCAGCCCGGGAGATATCGGGGTCTGTACAGG	37	TTTTGGACTCTCTCCTCTGAATGCCTTATAGGTATAGTTTGGCAATCTCG	10	27649292	R			NA	NA				chr10:27608674-27608892	S_Shore			NA
cg03630015	0.76914903098114	0.767561245618978	0.762185592161677	0.862414119119461	0.859214670522736	0.869357055298523	0.766298622920598	0.863661948313573	0.097363325392975	0.243282815283956	0.814980285617086	13.7079518515464	1.69318875715965e-05	0.112855077398379	3.63002801649509	2	219747459	q	WNT10A	NA	Body	shore	Body - shore	NA	23760456	CCTATCACTAACACTACATATCTCAAACCCAAAAAATATCTATACCTATC	NA		II			GGTCATCCTGCCCTATCACTGACACTGCATATCTCAAACCCAGGAAATATCTGTACCTGT[CG]CTTGCCTCTACTTACCCTCTGCTTAGTAAACCACATTTAGGATGGGGAACCCATGAGGAA	37	CTATCACTGACACTGCATATCTCAAACCCAGGAAATATCTGTACCTGTCG	2	219455703	R			NA	NA	WNT10A	NM_025216	Body	chr2:219748276-219748805	N_Shore			NA
cg15625671	0.537243947858473	0.51018699413899	0.540229885057471	0.388421733505821	0.380333427521899	0.375849877617623	0.529220275684978	0.381535012881781	-0.147685262803197	-0.506346708562903	0.45537764428338	-13.6990300025671	1.69917624572525e-05	0.112855077398379	3.62727243681877	19	45898849	q	PPP1R13L	NA	Body	shore	Body - shore	NA	29766409	AACTAAAACTATAATTATAATTAAAACTACAACTTAAACAAAAATACTCA	66667374	AACTAAAACTATAATTATAATTAAAACTACAACTTAAACGAAAATACTCG	I	A	Red	GGTTGTGATTGTGGCTGGGGCTGTGGTTGTGGTTGGGGCTGCAGCTTAGGCGGGGGTGCT[CG]GGTGAAGAGGGGGGACCCAGGGAGCATGGCGCGGCTGGCCCCGTGCTCCCAGAAGGCGTT	37	GGCTGGGGCTGTGGTTGTGGTTGGGGCTGCAGCTTAGGCGGGGGTGCTCG	19	50590689	R			NA	NA	PPP1R13L;PPP1R13L	NM_001142502;NM_006663	Body;Body	chr19:45898879-45900315	N_Shore			NA
cg10500147	0.312902437036433	0.331827401807118	0.293859271380587	0.158737256304776	0.143065818869222	0.149416666666667	0.312863036741379	0.150406580613555	-0.162456456127825	-0.091068643097793	0.231634808677467	-13.6272519960475	1.74826295646186e-05	0.112855077398379	3.60499878169085	12	6881601	p	LAG3	NA	TSS200	shore	TSS200 - shore	NA	71718505	CTACTACTAAAAATCAACCCCCTCAAACTTTCCACTACAAAACAAAACCA	21794455	CTACTACTAAAAATCAACCCCCTCAAACTTTCCACTACGAAACGAAACCG	I	T	Red	AGGTGGAGGGTGCTGCTGCTGGGAATCAACCCCCTCAGACTTTCCACTGCGAAGCGAAAC[CG]TAAGCCCTGGGGTGCGGGGGGCGGGCCGGGAGGAGGGGAAGTGGGGAAGGTGGAGGGAAG	37	CGGTTTCGCTTCGCAGTGGAAAGTCTGAGGGGGTTGATTCCCAGCAGCAG	12	6751862	R			NA	NA	LAG3	NM_002286	TSS200	chr12:6882855-6883184	N_Shore			TRUE
cg19256731	0.46496899327088	0.487645555239989	0.476190476190476	0.363343533580287	0.361673414304993	0.354715436058414	0.476268341567115	0.359910794647898	-0.116357546919217	-0.42850240698541	0.418089568107506	-13.2899337106752	2.00249776956657e-05	0.112855077398379	3.49778455004996	20	1874527	p	SIRPA	NA	TSS1500	shore	TSS1500 - shore	NA	68616488	AAATATCTCAATAATAAAAAACAAACTAAACAAATAAAAAACCCAAACCA	47785346	AAATATCTCGATAATAAAAAACGAACTAAACGAATAAAAAACCCAAACCG	I	A	Red	CAGGGCTTGTCCTTCTCCCGGAACCCAGGCCTTCAGGGCCCCGCTCTCCCACACACGCCC[CG]GCCTGGGCCTCCCACCCGCCCAGTCCGCCCTCCACCACCGAGACACCTGGCCAGGGGGCC	37	AGGTGTCTCGGTGGTGGAGGGCGGACTGGGCGGGTGGGAGGCCCAGGCCG	20	1822527	F			NA	NA	SIRPA;SIRPA;SIRPA	NM_001040022;NM_001040023;NM_080792	TSS1500;TSS1500;TSS1500	chr20:1874933-1875718	N_Shore			NA
cg13295463	0.596013377435666	0.593414301770585	0.598245272523454	0.439001262523366	0.473060117218142	0.453949043435358	0.595890983909902	0.455336807725622	-0.14055417618428	0.538054723273496	0.525613895817762	-13.275682842834	2.01416154051737e-05	0.112855077398379	3.49316088931395	5	140255069	q	PCDHA7	NA	Body	shore	Body - shore	NA	51689488	AACTAATTATCCCAACTCAAAAACCCTCATTTTCTACAATAATAATTATC	NA		II			CGATCCCTTAAAACTGATTGTCCCAACTCAGAGGCCCTCATTTTCTGCAATGGTGATTAT[CG]GACCAAGAGGCCCGGGATCCCAGCGTCTGCTGCTCTCGCTTCTGCTCCTTGCAGCCTGGG	37	ACTGATTGTCCCAACTCAGAGGCCCTCATTTTCTGCAATGGTGATTATCG	5	140235253	R			NA	NA	PCDHA7;PCDHA6;PCDHA10;PCDHA4;PCDHA11;PCDHA12;PCDHA12;PCDHA8;PCDHA1;PCDHA2;PCDHA6;PCDHA1;PCDHA9;PCDHA5;PCDHA3;PCDHA10	NM_018910;NM_018909;NM_018901;NM_018907;NM_018902;NM_018903;NM_031864;NM_018911;NM_031411;NM_018905;NM_031849;NM_018900;NM_031857;NM_018908;NM_018906;NM_031860	Body;Body;Body;Body;Body;1stExon;1stExon;Body;Body;Body;Body;Body;Body;Body;Body;Body	chr5:140255158-140255450	N_Shore			NA
cg01093696	0.336984261625158	0.31911099333124	0.323519124481539	0.195738978099914	0.189400945787366	0.167268494391443	0.326538126479312	0.184136139426241	-0.142401987053071	0.131317950079945	0.255337132952777	-13.2692438717546	2.01945775362192e-05	0.112855077398379	3.49106923377541	5	92936528	q	MIR2277	-16903	IGR	shelf	IGR - shelf	NA	67785308	AAATTCAATCAACAAATAAATAAAACTCTTACTTTTCTTTTTTAACTACC	NA		II			CCAGGGAAGAAATATAGCTCCTATAATTAAAGGAGGCAACGGCCAGAGGGGGAGTGCAGC[CG]GCAGCCAAAAAAGAAAAGTAAGAGTTTTATTTATTTGCTGATTGAACTTGGGTTGTCATG	37	CGGCAGCCAAAAAAGAAAAGTAAGAGTTTTATTTATTTGCTGATTGAACT	5	92962284	F			NA	NA				chr5:92939795-92940216	N_Shelf		RDMR	NA
cg27343900	0.631871505395383	0.62287912350045	0.623824379041452	0.730240921264714	0.722363828579812	0.738184646515537	0.626191669312428	0.730263132120021	0.104071462807593	-0.395285014648695	0.678227400716225	13.2526726502266	2.03316341176002e-05	0.112855077398379	3.48567888460437	5	172331791	q	ERGIC1	NA	Body	open sea	Body - open sea	NA	31712369	ACACAATTCAATCACCTAAACTACCTAATAAAATCAATAAAACCRCCTTC	NA		II			GGCGCTGGCTGGGGTGGCAGGAAGCCAGCAGCCCTGGAACATTTGCCTTGGACACGAAGG[CG]AAGGCGGCTTTATTGACCTCATCAGGCAGCCCAGGTGATTGAATTGTGTTTATCTCACAG	37	CACAATTCAATCACCTGGGCTGCCTGATGAGGTCAATAAAGCCGCCTTCG	5	172264397	F		rs73803658	NA	NA	ERGIC1	NM_001031711	Body					TRUE
cg09553753	0.674657350174684	0.691701776882213	0.685429344151454	0.786366165831942	0.795241150055403	0.787933978372225	0.683929490402784	0.789847098086524	0.10591760768374	0.553545373154814	0.736888294244654	13.2389545912053	2.04459202701346e-05	0.112855077398379	3.48120865199627	8	143055450	q	MIR4472-1	-202250	IGR	shore	IGR - shore	NA	43663391	ATACCACACTTAACCACAAAACCACACAAACTTCTCTTTTACCTTAAACA	17738498	ATACCACACTTAACCACGAAACCACACGAACTTCTCTTTTACCTTAAACG	I	A	Red	TAATTACCGGGAAAAACGCTTTCCTGTCCCACCTCATTTCCTCTCCTCGGCCTTCAGCTT[CG]CTCAAGGCAAAAGAGAAGTTCGTGTGGTCCCGTGGCCAAGTGTGGCATAGCATGCGTGCA	37	CGCTCAAGGCAAAAGAGAAGTTCGTGTGGTCCCGTGGCCAAGTGTGGCAT	8	143053357	F			NA	NA				chr8:143054784-143055048	S_Shore			NA
cg25754733	0.736268698842789	0.761574532725712	0.744034090909091	0.869534555712271	0.887248322147651	0.883514613842134	0.747292440825864	0.880099163900685	0.132806723074822	-1.35272423638781	0.813695802363275	13.1490655934674	2.12137528135886e-05	0.112855077398379	3.45173728431232	19	640965	p	FGF22	NA	Body	island	Body - island	V$P53_01;V$SRF_C	18616301	CCCTCATTAAACCACACATAACAAAAACAAACAAAAAACTAACTAAACCA	21792335	CCCTCATTAAACCGCACGTAACGAAAACGAACAAAAAACTAACTAAACCG	I	A	Red	TGGGCGCCAAGGCCCTCATTAGGCCGCACGTGACGAGGGCGGACAGGGGACTGGCTGGGC[CG]GTCCATCCATGGCGGGCATGGCCAGGCGGGGTGGCCTCGGGCCGGGGCAGAGGCCTGGCT	37	CGGCCCAGCCAGTCCCCTGTCCGCCCTCGTCACGTGCGGCCTAATGAGGG	19	591965	R			NA	NA	FGF22	NM_020637	Body	chr19:640789-641005	Island			NA
cg16574155	0.68899184272746	0.700696752157436	0.707078125130683	0.81519044966346	0.803940988594835	0.8059228338892	0.698922240005193	0.808351424049165	0.109429184043972	-0.087307744010661	0.753636832027179	13.1140081029788	2.15223632987149e-05	0.112855077398379	3.44015809778095	1	27287468	p	C1orf172	NA	TSS1500	shore	TSS1500 - shore	NA	73684385	TAAACCCCAATTTCTCCCTTTACCCTAAAACAAAACTAAAAACCTAAACC	NA		II			GAATGAGGCCCTGGGCCCCAATTTCTCCCTTTGCCCTGAGGCAGAACTGGGAGCCTGGGC[CG]CTGATCAGTTTACCTTTTCTTTTGTTCAGAGAAATCTGCAGGTAAAGACAGGAACCTCAG	37	CGGCCCAGGCTCCCAGTTCTGCCTCAGGGCAAAGGGAGAAATTGGGGCCC	1	27160055	R			NA	NA	C1orf172	NM_152365	TSS1500	chr1:27286065-27287101	S_Shore			TRUE
cg13902110	0.312602639947539	0.297089851728739	0.319048441162834	0.196787479219418	0.185123661802385	0.194266739080436	0.309580310946371	0.192059293367413	-0.117521017578958	0.424365509962792	0.250819802156892	-13.1076444415339	2.15789465349246e-05	0.112855077398379	3.43805108159593	5	87990490	q	MEF2C	-23568	IGR	open sea	IGR - open sea	NA	27718401	TAATATTACTACTCAAATTATCATCATAATAACCATTTAAAATAAAATAC	NA		II			GTGAGGCACGGAAGGGAGGTCTGAAAGTGAATTTTTCAATGCCTAGTTTACCCTTGATGT[CG]CATTCCATCTTAAATGGCCACTATGATGATAATCTGAGCAGTAATATTAGTCGATTTTCC	37	CGCATTCCATCTTAAATGGCCACTATGATGATAATCTGAGCAGTAATATT	5	88026246	F			NA	NA							RDMR	TRUE
cg09766710	0.680007393804288	0.682415047095895	0.67660533234544	0.774093569365972	0.771808795016977	0.765085640579047	0.679675924415208	0.770329334987332	0.0906534105721247	-0.351823159053521	0.72500262970127	13.0698337682731	2.19187714855379e-05	0.112855077398379	3.42549913693363	1	247767976	q	OR2G3	NA	TSS1500	open sea	TSS1500 - open sea	NA	40686486	AATACTATAACTCACCCCTTTAATCCCAACACTTTAACAAACTAAATCAC	NA		II			CAGATGGGGTTTCACCAAGTTGGTCAGGCTGGTCTCGAACTCCTGACCTCAAGTGATCCA[CG]TGACTCAGCCTGTCAAAGTGCTGGGATTAAAGGGGTGAGCCACAGCATCTGGCCAAAACG	37	ATGCTGTGGCTCACCCCTTTAATCCCAGCACTTTGACAGGCTGAGTCACG	1	245834599	F			NA	NA	OR2G3	NM_001001914	TSS1500					NA
cg20242889	0.57910149750416	0.578169881001231	0.598301333811831	0.360939334637965	0.298420006278121	0.291046870614651	0.58519090410574	0.316802070510245	-0.268388833595495	0.116994599514658	0.450996487307993	-13.013276220959	2.24388940041058e-05	0.112855077398379	3.40661854661774	19	41317837	q	RAB4B-EGLN2	12503	IGR	island	IGR - island	NA	15736503	TTCACAAATCCAAAATTCCATTCCCCCATTCCTATCAAAAATAAAATACA	71710493	TTCACGAATCCAAAATTCCGTTCCCCCATTCCTATCGAAAATAAAATACG	I	C	Grn	CCCAGCCCCACCTTCACGAATCCAGAATTCCGTTCCCCCATTCCTGTCGGGAATGGAGTG[CG]CGGTCCAGGCCTCCGGACTGCAGCTGCAAGTTCCCCAGCAATGGGAGCGGCCTGGGCCGG	37	TTCACGAATCCAGAATTCCGTTCCCCCATTCCTGTCGGGAATGGAGTGCG	19	46009677	R			NA	NA				chr19:41317792-41318151	Island			NA
cg18358020	0.377181540236136	0.369668981871494	0.351797452101848	0.237494698998633	0.249306556292678	0.239155654225956	0.366215991403159	0.241985636505756	-0.124230354897404	0.134001764342283	0.304100813954458	-12.9956850118435	2.26036155964499e-05	0.112855077398379	3.4007202077169	5	170744407	q	TLX3	8119	IGR	shore	IGR - shore	NA	53678465	RTCCTCCACTACCATAAATTATCCTCTAATCACCRATAATAAAAACAATC	NA		II			AATGGAACAGCGTCCTCCACTGCCATGAATTGTCCTCTGGTCACCGGTAGTAGAGACAGT[CG]CACAGTCATCTGGGAAACTTGGCCTGGCTCCATCTGCCTAGACTTATCAGTGTCCTGGTA	37	TCCTCCACTGCCATGAATTGTCCTCTGGTCACCGGTAGTAGAGACAGTCG	5	170677012	R			NA	NA				chr5:170741603-170742751	S_Shore		DMR	TRUE
cg14583973	0.544341650313055	0.553768429735024	0.571209633278599	0.409041460171643	0.373183098591549	0.390822457012637	0.556439904442226	0.391015671925276	-0.165424232516949	-0.109719792445285	0.473727788183751	-12.9789967663821	2.2761196434301e-05	0.112855077398379	3.39511323602227	4	3374767	p	RGS12	NA	Body	island	Body - island	NA	57783491	AACTAATACAATCTACAACCCAACATAACTACAATCACACAAAAAATACA	27618475	AACTAATACAATCTACGACCCGACGTAACTACGATCACACAAAAAATACG	I	A	Red	AGGAGGCGTGGGAGCTGGTGCAGTCTGCGGCCCGGCGTGGCTGCGGTCACACAGAGGATG[CG]GTGAGACCTGGCAGCGAGGCTCGAGGCAGACAGACGCTCATGCAGGGCAGAGGGCAGGAC	37	AGCTGGTGCAGTCTGCGGCCCGGCGTGGCTGCGGTCACACAGAGGATGCG	4	3344565	R			NA	NA	RGS12;RGS12;RGS12	NM_198229;NM_198227;NM_002926	Body;Body;Body	chr4:3374733-3374998	Island			NA
cg11083235	0.529710559971393	0.516273733918056	0.526942865320781	0.625810426488638	0.634295752659136	0.643923827026752	0.524309053070077	0.634676668724842	0.110367615654765	-0.325881312868374	0.579492860897459	12.9555709411556	2.29845803723308e-05	0.112855077398379	3.38722377581546	3	128429005	q	RAB7A	-15974	IGR	open sea	IGR - open sea	NA	43728381	AAACCCAAACAAAAAAATCAAATCATACCAAATAATAAAAACCTAAACTC	NA		II			ATAAATTTTGGATCTCCATCGTCAATACCAGGAAAACAGGAAAAGTCCCTCTTAAACATT[CG]AGTCCAGGCTTTCACCACCTGGCATGACCTGATCTTTCTGCTTGGGTTTCTTTGCTGTTC	37	CGAGTCCAGGCTTTCACCACCTGGCATGACCTGATCTTTCTGCTTGGGTT	3	129911695	F	rs62270830		NA	NA								TRUE
cg21778348	0.284419468866129	0.268137585509201	0.251629502572899	0.100251753281784	0.124671916010499	0.116899051868377	0.26806218564941	0.113940907053553	-0.154121278595856	0.0154527061855547	0.191001546351481	-12.9071943403455	2.34540930607371e-05	0.112855077398379	3.37086157482687	7	27194614	p	HOXA7	NA	Body	island	Body - island	NA	70725393	AAAAAAACATAAAAACAAAAATCCAACTACCACCACAACTCCCAAAAACA	27633490	AAAAAAACATAAAAACGAAAATCCGACTACCGCCGCAACTCCCGAAAACG	I	C	Grn	CATCATCGTCCTCCTCGTCGGCCTTGTCCGCGGCAGCAGTGGCGGCGGCAGAGGGCACGG[CG]CCCTCGGGAGCTGCGGCGGCAGTCGGACCTTCGTCCTTATGCTCTTTCTTCCACTTCATG	37	CGCCCTCGGGAGCTGCGGCGGCAGTCGGACCTTCGTCCTTATGCTCTTTC	7	27161139	F			NA	NA	HOXA7	NM_006896	Body	chr7:27194583-27194827	Island		CDMR	NA
cg07685180	0.810859675459846	0.811705185990718	0.80064922357579	0.929981980152806	0.963426126285071	0.949538298143037	0.807738028342118	0.947648801526971	0.139910773184854	0.00375025501130803	0.877693414934545	12.9029209431817	2.34961069359519e-05	0.112855077398379	3.36941167116719	8	600429	p	ERICH1	-13771	IGR	island	IGR - island	NA	13757310	AACTAACATCTACCTCACRAATACCACCCACTAAAAAAACAACCCTTATC	NA		II			CCTGCCCTGGGGGCTGACATCTGCCTCACGGATGCCACCCACTGAAAGGGCAGCCCTTGT[CG]CCTTAACTCGTTTTCCATCTCAGTTACCGTCCTCGGCAGGGCACTGTCACATCCTAACGT	37	GCTGACATCTGCCTCACGGATGCCACCCACTGAAAGGGCAGCCCTTGTCG	8	590429	R			NA	NA				chr8:600428-600638	Island			NA
cg15978561	0.44964561404156	0.441916381196354	0.455821817788116	0.229307438123415	0.272218443889034	0.214167832694734	0.449127937675343	0.238564571569061	-0.210563366106282	0.164738600327346	0.343846254622202	-12.8177691231688	2.43519982263138e-05	0.112855077398379	3.34036643817588	2	240196996	q	HDAC4	NA	Body	island	Body - island	NA	73625449	CATTTACTTACCTCTTAATTTACRTCAATCAAACCACATATAAAAAAAAC	NA		II			CTGTCCCTGGCAAGCCGCCCCACGCTGGAGCCAGGCTGCCGGCAAAGCGCTGCTCACTGC[CG]CTTTCTTCACATGTGGTTTGATTGACGCAAATCAAGAGGCAAGCAAATGATTCATAACTG	37	ATTTGCTTGCCTCTTGATTTGCGTCAATCAAACCACATGTGAAGAAAGCG	2	239861933	F	rs79076415		NA	NA	HDAC4	NM_006037	Body	chr2:240196768-240196997	Island		DMR	NA
cg00325750	0.288929111875136	0.291859894449683	0.270768899087984	0.0762588121736066	0.113023820989086	0.119203970874325	0.283852635137601	0.102828868012339	-0.181023767125262	0.00776047716751064	0.19334075157497	-12.7572475843905	2.49826225452599e-05	0.112855077398379	3.31954246571471	5	50675041	q	ISL1	-3917	IGR	shelf	IGR - shelf	NA	31678331	CTCAATTCAATCCTAAACATACRAAAATCCRCAATTAATTACAAAAAAAC	NA		II			ATACTTTCAGAAGCACAATTTTAAAGGGAGAATACAAATTTCCGTCCTCGCTTGGCCGAA[CG]CCTCCCTGCAATCAACTGCGGACCTTCGCATGCTCAGGACTGAACTGAGGTTTGTGGTTT	37	CGCCTCCCTGCAATCAACTGCGGACCTTCGCATGCTCAGGACTGAACTGA	5	50710798	F			NA	NA				chr5:50678632-50679375	N_Shelf		DMR	NA
cg26874999	0.750716594495658	0.742389902681764	0.768759184612734	0.901212962898789	0.882819752107562	0.88253808723246	0.753955227263385	0.888856934079604	0.134901706816219	-0.0219233395206077	0.821406080671494	12.7563578085688	2.49920359527937e-05	0.112855077398379	3.31923519132948	16	69107290	q	TMCO7	NA	Body	open sea	Body - open sea	NA	73675492	CCACCTCCAAAAACRAAAATAACTTCCTTTACTTCCAAAAAATTACCTAC	NA		II			TCTTCCTCCACCCACCTCCAAAGGCGGAAATGACTTCCTTTGCTTCCAGAGAATTGCCTG[CG]TTTCTCTCTTAGAACGGAGATCACTCCATGTGGGGTGTGTGTACTGCCTCCCCACAGGGC	37	CGCAGGCAATTCTCTGGAAGCAAAGGAAGTCATTTCCGCCTTTGGAGGTG	16	67664791	R			NA	NA	TMCO7	NM_024562	Body					TRUE
cg25598710	0.925721471240755	0.932675478891282	0.94850742114283	0.486964306850098	0.370247212290091	0.509809365032583	0.935634790424956	0.455673628057591	-0.479961162367365	0.130152075198099	0.695654209241273	-12.7496797629889	2.5062819644537e-05	0.112855077398379	3.31692795757835	2	114151353	q	LOC440839	NA	Body	open sea	Body - open sea	NA	14714508	CTAACTACTATCAAAATTACATCAAAAACAATATTACTAACCACCRCRCC	NA		II			TTCTGCTTTTGCTGACTGCTATCAGGGTTACATCAAAAACAGTATTGCTGGCCACCGCGC[CG]GCGAGCGCCGCCAGGGAGGCAGCGGCTGGAGGAGCGGACGGGCCCCGCAGGGCCCGAGGG	37	CGGCGCGGTGGCCAGCAATACTGTTTTTGATGTAACCCTGATAGCAGTCA	2	113867823	R			NA	NA	LOC440839	NR_029399	Body					NA
cg24370375	0.742866759966982	0.763602707448466	0.755865307947446	0.858770868377285	0.870097754544211	0.864162719172018	0.754111591787632	0.864343780697838	0.110232188910206	0.0444104312643498	0.809227686242735	12.742724332244	2.51367939514414e-05	0.112855077398379	3.31452292922728	1	39624920	p	MACF1	NA	Body	open sea	Body - open sea	NA	23798494	AAAAAAATCTCCTTAAATACTTCAACAACAACCTATTATCTTACTTAAAC	NA		II			TAAGTGAGTAGGAGAGAATCTCCTTAGGTACTTCAGCAACAGCCTGTTGTCTTGCTTGAA[CG]GACAAGTAAGAAATGTCCCCTGTATTCTTGAGCTCAGAGGGCTCAGGGCACTCCCTGTTT	37	AGAGAATCTCCTTAGGTACTTCAGCAACAGCCTGTTGTCTTGCTTGAACG	1	39397507	R			NA	NA	MACF1	NM_012090	Body					TRUE
cg11551216	0.42079553384508	0.404218308327897	0.378397865743745	0.243704490291262	0.246632702910182	0.243451688009313	0.401137235972241	0.244596293736919	-0.156540942235322	-0.00385097246045222	0.32286676485458	-12.7383575281365	2.51833680329947e-05	0.112855077398379	3.31301196608499	12	115125619	q	TBX3	17560	IGR	shore	IGR - shore	NA	10662482	ACTATCCTTAACCCAAACCACAATACCAACAAAAAAACTAACCTTACCCA	48660494	ACTATCCTTAACCCAAACCACGATACCAACAAAAAAACTAACCTTACCCG	I	A	Red	AAAACCAAATCAACTGTCCTTAGCCCAGGCCACGGTGCCAGCAAAGAAGCTGGCCTTGCC[CG]AGACGGAAGCTTAGCCCACGCCACTTTTCCCTGCCGCACTGCCTGCCTCAAACTATAAAG	37	CGGGCAAGGCCAGCTTCTTTGCTGGCACCGTGGCCTGGGCTAAGGACAGT	12	113610002	R			NA	NA				chr12:115124729-115125152	S_Shore		RDMR	TRUE
cg02004370	0.735256099795501	0.755105152358616	0.756021659303798	0.867781578476465	0.881496954456455	0.864880600961787	0.748794303819305	0.871386377964902	0.122592074145597	0.021105191297868	0.810090340892104	12.7323131039473	2.52480020954751e-05	0.112855077398379	3.31091922506048	16	69362629	q	PDF	NA	3'UTR	shore	3'UTR - shore	NA	31637503	CATTATTACCAAACCTTAACTTTAAAAAATTATACAAATCCRAAAAACTC	NA		II			TTTGGGGACTACATTATTACCAAACCTTGGCTTTGGGAGATTATACAGGTCCGAGGAACT[CG]TGTCTACTGCAGACGAATGCAATTACCCCACCTTCCTCCATACAGAATTGTTAGGAAATG	37	ATTATTACCAAACCTTGGCTTTGGGAGATTATACAGGTCCGAGGAACTCG	16	67920130	R			NA	NA	PDF;COG8	NM_022341;NM_032382	3'UTR;3'UTR	chr16:69363597-69364835	N_Shore		CDMR	TRUE
cg01671642	0.807783274984086	0.803720131437024	0.804442906578653	0.908195648977656	0.918827874678127	0.933824144589783	0.805315437666588	0.920282556081855	0.114967118415268	-0.522225905050831	0.862798996874221	12.7202220465793	2.53778794729033e-05	0.112855077398379	3.3067284344783	15	50838805	q	USP50	NA	5'UTR	open sea	5'UTR - open sea	NA	48614370	TCAAAAACTACATCTATTCCTTTCAACTTCATTTCTCTAAACCTATTAAC	NA		II			TTTGCTTCTATTCAGGAGCTACATCTATTCCTTTCAACTTCATTTCTCTGAGCCTGTTAA[CG]CTGGCTTTTTGTTTTAAACAATTGATATGCTCCTCTCTCTTCCAGTAGCTGCGAACTGAT	37	CAGGAGCTACATCTATTCCTTTCAACTTCATTTCTCTGAGCCTGTTAACG	15	48626097	R			NA	NA	USP50;USP50	NM_203494;NM_203494	5'UTR;1stExon					NA
cg12071328	0.197543119493734	0.182574257425743	0.197276301908507	0.0825743776563449	0.06875	0.0585134422772799	0.192464559609328	0.0699459399778749	-0.122518619631453	-0.161762420824611	0.131205249793601	-12.6797975730103	2.5817836770341e-05	0.112855077398379	3.29267309369301	11	20690930	p	NELL1	NA	TSS200	island	TSS200 - island	NA	18703369	TTTAACTACTATAACTTATTACACTCCCCACTAAAAACCAATTCCATTCA	20611356	TTTAACTACTATAACTTATTACGCTCCCCACTAAAAACCGATTCCGTTCG	I	C	Grn	GGGTGATAGCGGCTGCGGCGCCTGCAGTCCAGATCCTCGCAGTTCTGCGGGCGAAGGAGG[CG]AACGGAATCGGCCCCCAGTGGGGAGCGCAACAAGCCACAGTAGCCAAACCCCGCGCTCCT	37	TTTGGCTACTGTGGCTTGTTGCGCTCCCCACTGGGGGCCGATTCCGTTCG	11	20647506	F			NA	NA	NELL1;NELL1	NM_201551;NM_006157	TSS200;TSS200	chr11:20690579-20691845	Island			NA
cg20593826	0.571299994374754	0.547751356939778	0.54596530221646	0.686164033457249	0.678332604212237	0.696469853170884	0.555005551176997	0.686988830280123	0.131983279103126	-1.39261914019314	0.62099719072856	12.6656584746529	2.59738290768273e-05	0.112855077398379	3.28774093044634	1	59280370	p	LINC01135	29547	IGR	island	IGR - island	NA	58608305	AAAACTAAAAAAAACTTTAACAATCCAACAAACAAACAAAAAACACCACA	39763310	AAAACTAAAAAAAACTTTAACGATCCAACGAACAAACGAAAAACACCGCG	I	A	Red	GAGTTGACGGGTGGAGCTGGAAGAGGCTTTGGCGATCCAGCGGGCAAGCGAAGGACACCG[CG]GGAAGGGGTGGTACCCGGAAACGCAGCTGGGCAGTCGCGCCGCTCCCCTGTCCTCGCCAG	37	CGCGGTGTCCTTCGCTTGCCCGCTGGATCGCCAAAGCCTCTTCCAGCTCC	1	59052958	R			NA	NA				chr1:59280240-59280490	Island			TRUE
cg13370460	0.164676642540688	0.177463970934719	0.159499107303822	0.0646758613190482	0.0662893040024628	0.0699993284490837	0.167213240259743	0.0669881645901983	-0.100225075669545	0.073807304821427	0.117100702424971	-12.6173327647048	2.65154131386284e-05	0.112855077398379	3.27082013642278	10	123428065	q	ATE1	-74560	IGR	open sea	IGR - open sea	NA	35730375	ACCCCTAATAAAAACATTTTAATACCAAAATATACAAAACCAACAAAAAC	NA		II			CAAAGGGCCGAGTCATGTGGCCGGTAACTGGGCCGGTGGGGGAAGGTCTAATAATAGTCC[CG]TTCTTGCTGGCTTTGCACATTTTGGCATCAAAATGTCCCCACCAGGGGTTGCCCCTGGGG	37	CCCCTGGTGGGGACATTTTGATGCCAAAATGTGCAAAGCCAGCAAGAACG	10	123418055	F			NA	NA								TRUE
cg12848417	0.808000289291722	0.814748874726883	0.817600907768758	0.909834081034986	0.907234846567811	0.922429896202042	0.813450023929121	0.913166274601613	0.099716250672492	0.505901802484719	0.863308149265367	12.6158194248818	2.65325860811608e-05	0.112855077398379	3.27028866897358	10	108576571	q	SORCS1	NA	Body	open sea	Body - open sea	V$MYOGNF1_01	43672420	TCCATTATTTCTTACCCCTACAACRCCAATACTTACTATAATTCTAACTC	NA		II			AAAATAATAATAATAAAACGAAGACTAAAATGAATGCATCCCACCAGTTGCAATGGGCAT[CG]AGCCAGAATTACAGCAAGCACTGGCGCTGCAGGGGTAAGAAACAATGGATTTTAATTGGT	37	CGAGCCAGAATTACAGCAAGCACTGGCGCTGCAGGGGTAAGAAACAATGG	10	108566561	F	rs75520309		NA	NA	SORCS1;SORCS1	NM_052918;NM_001013031	Body;Body					TRUE
cg21364077	0.375432794003994	0.377123387842278	0.348910899787069	0.198802656305804	0.208672855349414	0.171110796591102	0.36715569387778	0.192862102748773	-0.174293591129007	0.13565867723123	0.280008898313277	-12.5863449496027	2.68696729427432e-05	0.112855077398379	3.25991829581948	6	41394456	p	NCR2	90928	IGR	shore	IGR - shore	NA	18785347	ACTACTAAACTTAAAAACRAATCTCCACCRAAATCTAAATTTCTTCTCTC	NA		II			CCGGAGTGGGGGCTGCTGGGCTTAGGAGCGGATCTCCACCGAGGTCTGGGTTTCTTCTCT[CG]CAACGGTCTTGACTGTTTCCTTGAGCCACCGTCAGATATTTATTTAACCTCGCAGTTCAG	37	CTGCTGGGCTTAGGAGCGGATCTCCACCGAGGTCTGGGTTTCTTCTCTCG	6	41502434	R			NA	NA				chr6:41395229-41396253	N_Shore		RDMR	NA
cg24718964	0.715953178939654	0.698847778725836	0.695829811005673	0.828292684681297	0.847114479333874	0.823555531610873	0.703543589557054	0.832987565208681	0.129443975651627	-0.155203393378302	0.768265577382868	12.5560001857297	2.72219799188003e-05	0.112855077398379	3.24920328719904	2	127535357	q	GYPC	121846	IGR	shore	IGR - shore	NA	54689434	AAAATAACATATTTAAAAATAATCACAAACAAAACTCATTTACTCTATAC	NA		II			TAATAGGAGAGTGGTCATGAGTGCGCCAGCGCATGAATGAATGGACTCAAAATGAATGCA[CG]CACAGAGTAAATGAGCCTTGCCTGTGACCATTTTCAAACATGTCATTTCTAACAAAAGTC	37	CGCACAGAGTAAATGAGCCTTGCCTGTGACCATTTTCAAACATGTCATTT	2	127251827	F			NA	NA				chr2:127534732-127535186	S_Shore			NA
cg14171824	0.560836806668804	0.513115802943058	0.542969090117545	0.373169138912212	0.368939051918736	0.368281726295524	0.538973899909802	0.370129972375491	-0.168843927534312	-0.485486280248936	0.454551936142646	-12.5198214674959	2.76491338124752e-05	0.112855077398379	3.23637705777441	1	2006656	p	PRKCZ	NA	Body	shore	Body - shore	NA	58623498	ACACATACACCTACCTACAAAAAAAAACATACTATATCATAATTTCCTCA	44653335	ACACGTACGCCTACCTACGAAAAAAAACGTACTATATCATAATTTCCTCG	I	A	Red	GGGGTGGTTTTCACACGTGCGCCTGCCTGCGAGGAGAAACGTGCTGTGTCATAGTTTCCT[CG]GTGCCTGGGACGGCTTGGCCTCTGCTTTCGTGTGAGCCCACGCTGGCCATGCACAGCTGG	37	ACACGTGCGCCTGCCTGCGAGGAGAAACGTGCTGTGTCATAGTTTCCTCG	1	1996516	R			NA	NA	PRKCZ;PRKCZ	NM_002744;NM_001033581	Body;5'UTR	chr1:2005179-2005565	S_Shore			NA
cg05677724	0.772878036382665	0.771738358381808	0.752852088152794	0.880007889530211	0.870767398492086	0.88201417311999	0.765822827639089	0.877596487047429	0.11177365940834	-0.0931108159518693	0.821709657343259	12.5147343635915	2.77098252193257e-05	0.112855077398379	3.23456907483634	12	131125565	q	STX2	-148580	IGR	shore	IGR - shore	NA	42714431	AAAAAACAAACATAACCCTATTAAAACTAACTAATATCRACRTCACAACC	NA		II			ATCAACCAAAGAAAGGGCAGACATGGCCCTATTAAAGCTAACTAATGTCGGCGTCACAGC[CG]TCCTGGCACTCAGCGCTGTTTCTGTGGTTGGGCAGGAGAAACCGCAGTCTTGCCATCATT	37	CGGCTGTGACGCCGACATTAGTTAGCTTTAATAGGGCCATGTCTGCCCTT	12	129691518	R			NA	NA				chr12:131125848-131126059	N_Shore			NA
cg06994420	0.442457310296049	0.41082017106575	0.415649815998451	0.291215149921094	0.281032576890565	0.290559417841596	0.42297576578675	0.287602381551085	-0.135373384235665	-0.129730437580297	0.355289073668917	-12.4491559699873	2.85063835140371e-05	0.112855077398379	3.21116271054771	2	66672553	p	MEIS1	NA	Body	island	Body - island	NA	19625404	CCTAAAAAACTAAAACACAACAAATAAAACACCAAAACACCTAATAAACA	40637381	CCTAAAAAACTAAAACGCGACGAATAAAACACCAAAACGCCTAATAAACG	I	C	Grn	GGGCTCCACTGCCCTGGGGAGCTGAGGCGCGACGAATGAAGCACCAGGGCGCCTGGTGGG[CG]CCAGTTCTCCGGTCTGGAGCCTGCTGGCCTGTCCCTCCGGGGCGCTGAACCCCTAGTGCG	37	CGCCCACCAGGCGCCCTGGTGCTTCATTCGTCGCGCCTCAGCTCCCCAGG	2	66526057	R			NA	NA	MEIS1	NM_002398	Body	chr2:66672431-66673636	Island			NA
cg02171435	0.731270606987607	0.728796117827434	0.731739853046606	0.833655618499736	0.824761068037665	0.846652004835831	0.730602192620549	0.83502289712441	0.104420704503861	-0.376133496494619	0.78281254487248	12.4389355083344	2.86329358032164e-05	0.112855077398379	3.20749810879239	7	27451047	p	HIBADH	-114012	IGR	open sea	IGR - open sea	NA	70743349	CCATTCATTAAACTCCAACCTACTACTTATCAAATAACATTAATTATACC	NA		II			CCTCCTCCCAGCCATTCATTAGGCTCCAACCTGCTACTTGTCAGGTAGCATTAGTTGTAC[CG]GTATCCTGGGGACCGGGGTGCCCTTGCTCTTCCTGGTTCCTTATTTATTATGTTAATGAG	37	CGGTACAACTAATGCTACCTGACAAGTAGCAGGTTGGAGCCTAATGAATG	7	27417572	R			NA	NA								TRUE
cg04011338	0.575846833578792	0.549086563086905	0.524049650892164	0.246648793565684	0.301606670734188	0.304496874369833	0.54966101585262	0.284250779556568	-0.265410236296052	0.159566880794841	0.416955897704594	-12.4227022485446	2.88352987960015e-05	0.112855077398379	3.20166828859987	2	238777587	q	RAMP1	NA	Body	open sea	Body - open sea	NA	42641335	ATAATCAAAAACAAAACAAAAACCACAACCATAACTTAATATACATTACA	26732449	ATAATCGAAAACAAAACGAAAACCACAACCATAACTTAATATACATTACG	I	A	Red	TTTTATTGCACTGTGGTCGGGGGCAGAGCGGGAACCACAACCATGACTTAGTGTGCATTG[CG]GGTTCTTTCTTGGTCTTACAAATTTTTCGTGTTGTAAATGGCCCGTAAGCCCGTGGGAGG	37	GTGGTCGGGGGCAGAGCGGGAACCACAACCATGACTTAGTGTGCATTGCG	2	238442326	R			NA	NA	RAMP1	NM_005855	Body					NA
cg16589299	0.276399716513111	0.278386080695965	0.245095033721643	0.128379422215356	0.128982071417988	0.123960519157535	0.266626943643573	0.12710733759696	-0.139519606046614	-0.0443131738849627	0.196867140620266	-12.418473840656	2.88882853105403e-05	0.112855077398379	3.200147872346	10	131758786	q	EBF3	NA	Body	island	Body - island	V$TATA_01	69779310	ACAAACACCAACACTTCTAAAAAAATAACTTATCCTCCAATAAATCACCA	16771417	ACGAACACCAACGCTTCTAAAAAAATAACTTATCCTCCGATAAATCGCCG	I	T	Red	CGCGTGGCCGCGGCGGGCACCAGCGCTTCTGAGAGAGTGGCTTGTCCTCCGATGGATCGC[CG]TATTTATATTTGATTTATTTTTTATTTTGTAGCACAAACAGAAATCCATAAACTGTCGGT	37	CGGCGATCCATCGGAGGACAAGCCACTCTCTCAGAAGCGCTGGTGCCCGC	10	131648776	R			NA	NA	EBF3	NM_001005463	Body	chr10:131756690-131758787	Island		RDMR	NA
cg07207669	0.511463610026816	0.528101438376416	0.554237730837544	0.685454755780402	0.682554531022813	0.68738578569552	0.531267593080258	0.685131690832912	0.153864097752654	-0.0486617135246579	0.608199641956585	12.4106545746605	2.898657066305e-05	0.112855077398379	3.19733423921391	1	155102388	q	EFNA1	NA	Body	shore	Body - shore	NA	65731377	ATACACATTTAACAAAATAAATTTTCACAAATTCTCATAAATACTAAAAC	NA		II			TCCTGGGGGCTGTGCACATTTGACAAGGTAAGTTTTCACAAGTTCTCATGAGTGCTGGGG[CG]GGTAGCAGAGGTGGATGAGGAATGAGTCAGTGCCCGTCACGGGAATGAGGGAAAGACGCC	37	CGCCCCAGCACTCATGAGAACTTGTGAAAACTTACCTTGTCAAATGTGCA	1	153369012	R			NA	NA	EFNA1;EFNA1	NM_182685;NM_004428	Body;Body	chr1:155098434-155100451	S_Shore			TRUE
cg06316886	0.505507518385783	0.499312645579662	0.48400919781323	0.384051069434207	0.362197381288359	0.372762293865089	0.496276453926225	0.373003581529218	-0.123272872397007	-0.173816247088149	0.434640017727722	-12.4013132615187	2.91045028097549e-05	0.112855077398379	3.19396943812346	2	177027043	q	HOXD3	-1762	IGR	shore	IGR - shore	NA	61768395	CRAATAACATTTCATTTAACCCCATAAAACATTCACTTATAACTTCCCCC	NA		II			TCCAATTACCGCGAGTAGCATTTCATTTGGCCCCATGGAGCATTCACTTATAACTTCCCC[CG]AAAATTTCAATAATCCCTACCAAGGCTCCACGCTGGCCCTATCCTAAAGAGTTTTCCTAG	37	CGGGGGAAGTTATAAGTGAATGCTCCATGGGGCCAAATGAAATGCTACTC	2	176735289	R			NA	NA				chr2:177027617-177028014	N_Shore			NA
cg17749384	0.779487990485034	0.795591898726277	0.795992317267089	0.892295778919187	0.886976921107402	0.895938695658003	0.790357402159467	0.891737131894864	0.101379729735397	-0.216547698651503	0.841047267027165	12.3915527592557	2.92283295164933e-05	0.112855077398379	3.19044958416048	10	28571186	p	MPP7	NA	TSS200	open sea	TSS200 - open sea	NA	41765479	AAAAACTACACCTCAATATATTATCTCTTTTCCAACAAATATAACTACCC	NA		II			AAGGGGCCAGAGAAAACTACACCTCAGTATATTGTCTCTTTTCCAGCAAATGTGGCTGCC[CG]CTTCCAGGGCAGTTCAGCAACCTTGGCTGATAAAATAGGAACCTGAGCCTCATCTACAGT	37	CGGGCAGCCACATTTGCTGGAAAAGAGACAATATACTGAGGTGTAGTTTT	10	28611192	R			NA	TRUE	MPP7	NM_173496	TSS200					NA
cg26529655	0.530069861742147	0.513465731628263	0.535315985130111	0.419101884237843	0.421879796181472	0.413495854609345	0.526283859500174	0.418159178342887	-0.108124681157287	-0.137991905381303	0.47222151892153	-12.3719632735079	2.94787234383007e-05	0.112855077398379	3.18337264129113	5	424371	p	AHRR	NA	Body	shelf	Body - shelf	NA	30652496	CATAAATTAAAACCCCCACACCATCACAAAATACACAAAACTCAACACCA	46646405	CGTAAATTAAAACCCCCACACCATCACAAAATACACAAAACTCAACACCG	I	A	Red	GTGCACCCTGTGATGGTGTGGGGGTGTTAACCCATGTGTCTCTGGTGGGGGGGCGAGGGC[CG]GTGCTGAGCTCTGTGCACCCTGTGATGGTGTGGGGGCTTTAACCCACGTGTCTCTGGTGG	37	CGTGGGTTAAAGCCCCCACACCATCACAGGGTGCACAGAGCTCAGCACCG	5	477371	F	rs1709733		NA	NA	AHRR	NM_020731	Body	chr5:421224-421751	S_Shelf			NA
cg01028017	0.619678527523226	0.594658409427706	0.630527585059535	0.757406491309871	0.750608618555882	0.764341973616074	0.614954840670156	0.757452361160609	0.142497520490453	0.0916983125297801	0.686203600915382	12.3444636128118	2.9834488420682e-05	0.112855077398379	3.17340972844723	6	92363854	q	MIR4643	132476	IGR	open sea	IGR - open sea	NA	30734417	CCCCATTAACTATATTTCCTACCTATAACCAATAATTAACCAAACTAAAC	NA		II			ACAAAGTTCAGAAGAGGGAAAATGCTGGAAAAAAATCAATGCAATGTCCTTATTTGGCAG[CG]CTTAGTTTGGCTAATTACTGGTTACAGGTAGGAAACACAGCTAATGGGGCTTAGCAACAG	37	CCCATTAGCTGTGTTTCCTACCTGTAACCAGTAATTAGCCAAACTAAGCG	6	92420575	F			NA	NA								TRUE
cg13073186	0.278670617515108	0.249637364476778	0.257888333892602	0.126959579089482	0.108163517355198	0.0964446429088116	0.262065438628163	0.110522579784497	-0.151542858843665	-0.065396925025606	0.18629400920633	-12.3204371485058	3.01494528909482e-05	0.112855077398379	3.16467795429269	13	112728349	q	SOX1	6436	IGR	island	IGR - island	NA	33780399	CRAAATATAAAATATCAATACTATTTATCACRACACCRCTTTCTCCACCC	NA		II			TGACGCAGAATCGGGGTATAAAATATCAATGCTGTTTGTCACGACACCGCTTTCTCCACC[CG]GGCAGAGCTGCGGCTCCCGGGCGTTGCGCGTGGCGTTTTTCATCACGGAGGGAAAGCCGC	37	GGGGTATAAAATATCAATGCTGTTTGTCACGACACCGCTTTCTCCACCCG	13	111776350	R			NA	NA				chr13:112726281-112728419	Island		CDMR	NA
cg19815325	0.737719267198803	0.739713317223482	0.758421979739366	0.860440440026571	0.84885308609891	0.856465162352589	0.74528485472055	0.855252896159357	0.109968041438807	-0.771921409342323	0.800268875439954	12.2645057648247	3.08979079425759e-05	0.112855077398379	3.14425249925489	6	149357256	q	UST	NA	Body	open sea	Body - open sea	NA	70715327	AAACAATCTTAAAATCAATCTCCAAATAATTTAAACAAAAACTCCATACC	NA		II			TTCCCCAGTGCTGGGATTTTAGCCCATACCTCTCCTTCCCACTCCTCTGGGTTAGCAAAT[CG]GTATGGAGCCTCTGCCCAAACTATCTGGAGACTGATCCTAAGATTGCCTGCCCCTGGCTG	37	CGGTATGGAGCCTCTGCCCAAACTATCTGGAGACTGATCCTAAGATTGCC	6	149398949	F			NA	NA	UST	NM_005715	Body					TRUE
cg07161429	0.324523902059852	0.284295919602857	0.321485170930496	0.101085161594716	0.132403751233959	0.131145692377086	0.310101664197735	0.12154486840192	-0.188556795795815	-0.00251547190145123	0.215823266299828	-12.2612592480959	3.09420175427862e-05	0.112855077398379	3.14306265356067	12	105114162	q	CHST11	NA	Body	open sea	Body - open sea	NA	62782412	TACTCCCCACAACCTCACAATCATAAAAAACAAAACTAAAACTCATAACA	49729466	TACTCCCCACAACCTCACGATCGTAAAAAACAAAACTAAAACTCATAACG	I	T	Red	GGAAGGCCGAGTTGCTCCCCACAGCCTCACGATCGTGAGAGGCAGGGCTGGGACTCATGG[CG]TCCAAGGCGTTTGGTGCTGTGTCTCTCCCTGAGGGCTGCGTGCAGCCTCCCCTTCCAGAC	37	CGCCATGAGTCCCAGCCCTGCCTCTCACGATCGTGAGGCTGTGGGGAGCA	12	103638292	R			NA	NA	CHST11	NM_018413	Body					TRUE
cg16388983	0.695558327282238	0.690438264707786	0.719758447013183	0.846497061667107	0.827032579929347	0.842340088349262	0.701918346334402	0.838623243315239	0.136704896980836	-0.0278587795332586	0.770270794824821	12.2365663119428	3.12799448790401e-05	0.112855077398379	3.13399735915716	1	214720805	q	PTPN14	NA	5'UTR	shelf	5'UTR - shelf	NA	35638456	CTAACATTATTCATTCCTTCTAACATTCCCTTCCRCTTTAAAATTAATAC	NA		II			CTAACATTGTTCTAACATTGTTCATTCCTTCTAACATTCCCTTCCGCTTTGAGGTTGATA[CG]AAGATCTATGATTTAACGTTTGTCAAATACTCTAGGCTTCTCAGATGAAAGACAACATTA	37	TAACATTGTTCATTCCTTCTAACATTCCCTTCCGCTTTGAGGTTGATACG	1	212787428	R			NA	NA	PTPN14	NM_005401	5'UTR	chr1:214724104-214725056	N_Shelf			NA
cg10523671	0.843167709170275	0.835815021105398	0.83113358308415	0.925638895489456	0.93231374887062	0.939905931940438	0.836705437786607	0.932619525433505	0.0959140876468978	0.0208908170864183	0.884662481610056	12.1958146868102	3.18471631620255e-05	0.112855077398379	3.1189770245106	3	121612956	q	SLC15A2	NA	TSS1500	open sea	TSS1500 - open sea	NA	41763383	AAAACACAACACCTCRAACACAAATTAAAAAACTAATTCCATAATCAAAC	NA		II			CTAAAACGATCCGCCTGCCTGGGCCTTCCAAAGTGCTAGGATTATATGCGTGAACCACCG[CG]CCTGACCATGGAATCAGTTTTTCAATCTGTGCTCGAGGTGTTGTGTTCTTAACTATCTTC	37	GAACACAACACCTCGAGCACAGATTGAAAAACTGATTCCATGGTCAGGCG	3	123095646	F			NA	TRUE	SLC15A2;SLC15A2	NM_001145998;NM_021082	TSS1500;TSS1500					NA
cg26221796	0.708353818472913	0.682671776002835	0.687025630650896	0.815272998436447	0.839274925652008	0.83704525160143	0.692683741708881	0.830531058563295	0.137847316854414	-0.113640548963477	0.761607400136088	12.1714067527858	3.21926769679124e-05	0.112855077398379	3.10994500937396	19	54980961	q	CDC42EP5	NA	5'UTR	shore	5'UTR - shore	NA	32766510	AAAATTCCCTAAAACTAACTTTATAATCTTAATCAATCACRTCCTATCTC	NA		II			CTCAATGGAGTCACACCTCGGATCATTCTCCCAGTGTTCCAGAGAAGGAAATGGGTGATC[CG]AGACAGGACGTGACTGACCAAGATCACAAAGCCAGCTCTAGGGAACTCCAGTGTCTAGAG	37	GAGTTCCCTAGAGCTGGCTTTGTGATCTTGGTCAGTCACGTCCTGTCTCG	19	59672773	F			NA	NA	CDC42EP5	NM_145057	5'UTR	chr19:54982388-54982897	N_Shore			NA
cg14258504	0.640813772236796	0.660128918884933	0.63750650948183	0.799152784357917	0.778990145223807	0.770716171923323	0.646149733534519	0.782953033835016	0.136803300300496	0.528443645849528	0.714551383684768	12.0963687991157	3.3282794985761e-05	0.112855077398379	3.08200905283977	12	49189285	q	CACNB3	-18930	IGR	open sea	IGR - open sea	NA	61790506	CCTTAACTCTCTCTACATAATTTATACATATCAAATAATTATCAACAATC	NA		II			CTAATGACCTGCCTTGGCTCTCTCTGCATGGTTTATGCATATCAAATAATTATCAACAAT[CG]ACAAATATTTATTGAGTTCCTACCACGTCCCAGGCGCTGTGCTACGCACTGGAAGTTACA	37	CTTGGCTCTCTCTGCATGGTTTATGCATATCAAATAATTATCAACAATCG	12	47475552	R			NA	NA								TRUE
cg09080432	0.69406724771896	0.712886701430681	0.70302948586434	0.83688583945545	0.857083173281935	0.824473900539341	0.703327811671327	0.839480971092242	0.136153159420915	0.0435273641598675	0.771404391381785	12.0812452924324	3.35077174832497e-05	0.112855077398379	3.07634772090516	17	75558493	q	LOC100507351	15470	IGR	open sea	IGR - open sea	NA	59774365	CCCTTCTAAAATCTAAAAACATTAATACCCAACCACCTACCRATAACATC	NA		II			GTGACATCGTCCCCTTCTGAGATCTGAGGACATTGATACCCAGCCACCTGCCGGTGACAT[CG]TCTCCTTCTGAGATCTGAGGATATGGACACCAAACCACCTGCCGGTGACATCGTCTCCTT	37	CCTTCTGAGATCTGAGGACATTGATACCCAGCCACCTGCCGGTGACATCG	17	73070088	R			NA	NA								NA
cg27287593	0.705210486154064	0.716323644343619	0.726829222633059	0.82290054299316	0.838572633184372	0.843791483056254	0.716121117710247	0.835088219744595	0.118967102034348	0.254879304590866	0.775604668727421	12.0682971739334	3.37017057085873e-05	0.112855077398379	3.07149242054547	4	139894898	q	CCRN4L	-42045	IGR	open sea	IGR - open sea	NA	67640483	CAAATCRATACACRATCTTATTACTATTCATAATTATTTCCCTAATAATC	NA		II			GTGTTGCTAGTCAGATCGGTGCACGATCTTATTGCTGTTCATGGTTATTTCCCTGATAAT[CG]CTCCCCAGAGGTCAGTCTGGCTACAACCTAGCATATTTGAGCACAGTGATTTGCAAGATG	37	AGATCGGTGCACGATCTTATTGCTGTTCATGGTTATTTCCCTGATAATCG	4	140114348	R			NA	NA								TRUE
cg04910591	0.499135014559278	0.503533259610423	0.499044260493694	0.393196557462522	0.360763769414451	0.37048186747761	0.500570844887799	0.374814064784861	-0.125756780102937	0.229579205018593	0.43769245483633	-12.0554729781513	3.38951381569683e-05	0.112855077398379	3.06667602322334	3	46506104	p	LTF	NA	Body	shore	Body - shore	NA	32810383	AAAACCTAAAAAACCTTTTAAAAAACTCTAAACAAAACTAAACRTACCCC	NA		II			ACAAAGGGACAGGGGCCTGGGAGGCCTTTTGAGAAGCTCTGAGCAGAGCTAGGCGTGCCC[CG]ATCCGGCTTGAGGAGCCCAGCTCCTGTTCCTCCCCATGTGGGAAAGAGACTGGCCCCGCG	37	CGGGGCACGCCTAGCTCTGCTCAGAGCTTCTCAAAAGGCCTCCCAGGCCC	3	46481108	R			NA	NA	LTF	NM_002343	Body	chr3:46506161-46506416	N_Shore			TRUE
cg06612196	0.360580469617994	0.35093826212378	0.348650036454632	0.265070052622597	0.267767114043816	0.268602530193926	0.353389589398802	0.267146565620113	-0.0862430237786892	0.353162462866786	0.310268077509458	-12.0482962722616	3.40039559575568e-05	0.112855077398379	3.06397736862692	6	6737390	p	LY86-AS1	148456	IGR	open sea	IGR - open sea	NA	73736370	TTCTAATCCCRACTAAATAAAAAACRAAACCRTACTCTACAAAAAATCTC	NA		II			TCTCGCCAGAGTTCTGGTCCCGGCTGAATGAGAGGCGAGGCCGTGCTCTGCAAGAGATCT[CG]TTTTTCTGCCTCACCATGGTGTAAGGAAGCCACCAGGAATTAAAAATGGCACCACCATCA	37	CGAGATCTCTTGCAGAGCACGGCCTCGCCTCTCATTCAGCCGGGACCAGA	6	6682389	R			NA	NA								NA
cg18273417	0.316712926249009	0.316055625790139	0.301164725457571	0.161371603856266	0.119719900609894	0.113149847094801	0.311311092498906	0.131413783853654	-0.179897308645252	-0.0677779358738884	0.22136243817628	-12.0379370193083	3.41617536732395e-05	0.112855077398379	3.06007781007165	1	153518418	q	S100A4	NA	TSS200	open sea	TSS200 - open sea	NA	68684377	ACTATAAACTAATACAATAAATACCACAACACCCTCCACCAACCCAACCA	53750378	ACTATAAACTAATACGATAAATACCACAACACCCTCCACCAACCCAACCG	I	T	Red	TACTGCCTTCCTGCTGTGGGCTGATGCGGTAAGTGCCACAGCACCCTCCACCAGCCCAGC[CG]TGGAACCAAGCCTCCTGTTCCCAGGTGGGCACCCGTGGGTAACGGGTAAGCCCTAGCGGT	37	CGGCTGGGCTGGTGGAGGGTGCTGTGGCACTTACCGCATCAGCCCACAGC	1	151785042	R			NA	NA	S100A4;S100A4	NM_019554;NM_002961	TSS200;TSS200					TRUE
cg02605601	0.724246754793379	0.75539420508254	0.718200882204064	0.8815463848572	0.904918261841554	0.909656419529837	0.732613947359994	0.898707022076197	0.166093074716203	-0.264440950654065	0.815660484718096	12.0298762059302	3.42851352171936e-05	0.112855077398379	3.05704004443742	10	3724557	p	KLF6	-93631	IGR	open sea	IGR - open sea	NA	67793509	AAACTAATATACAAAAACATATTAATCCTCCATACTCTATCTCACCAACA	71697319	AAACTAATATACAAAAACGTATTAATCCTCCGTACTCTATCTCACCGACG	I	A	Red	CGTGGGTGTGCAGAGCTGATGTGCAGAGACGTATTGATCCTCCGTGCTCTGTCTCACCGG[CG]AGGCAGTCACGGTCTGCATATTAACACACAGCCTCAGCTGCCTCCAGTGGACGGCAACAT	37	CGCCGGTGAGACAGAGCACGGAGGATCAATACGTCTCTGCACATCAGCTC	10	3714557	R	rs11252022		NA	NA								NA
cg07707586	0.603208317473113	0.581984187356162	0.592582538225238	0.48983336656566	0.482832009312457	0.473101329522948	0.592591681018171	0.481922235133688	-0.110669445884483	0.0426042527116357	0.53725695807593	-12.0220537296159	3.44053691225613e-05	0.112855077398379	3.0540892367578	15	55562699	q	RAB27A	NA	5'UTR	open sea	5'UTR - open sea	NA	12764334	AAACCAATCAAATAATTTTTACCCCTTTCAAACTTACCAAATTCCAATTC	NA		II			TATGGCACTGCAGACCAGTCAAGTGATTTTTGCCCCTTTCAAGCTTACCAAGTTCCAGTT[CG]ACTGGCCACTCAGAGGGCGGCTTTATTAACCTCTTCTGGTGTTAGAAGACTCTGCACTTC	37	GACCAGTCAAGTGATTTTTGCCCCTTTCAAGCTTACCAAGTTCCAGTTCG	15	53349991	R			NA	NA	RAB27A;RAB27A;RAB27A;RAB27A	NM_183236;NM_183235;NM_183234;NM_004580	5'UTR;5'UTR;TSS1500;TSS200					NA
cg17378535	0.674403760227471	0.664848278213433	0.664401313137131	0.760920288675457	0.781830022793878	0.77121897710133	0.667884450526012	0.771323096190222	0.10343864566421	0.0954133344439312	0.719603773358117	11.9701060773325	3.52164984860944e-05	0.112855077398379	3.03442171784581	17	41400661	q	LINC00854	27224	IGR	open sea	IGR - open sea	NA	59756503	CCACCAAAACACAAAAACAAACAAATAATAACCCCAAATACCTAAAAACA	21702415	CCACCAAAACGCGAAAACAAACAAATAATAACCCCGAATACCTAAAAACG	I	C	Grn	GGGGGACCACTGCCACCAAAGCGCGGAGACAGACAGGTAGTGGCCCCGAGTGCCTGGAGG[CG]CTGCTATTTATTGTAGTCAAGGCAAGGGGGCAGGGTAAGGAGTGCCAGTCATCTCCAATG	37	CGCCTCCAGGCACTCGGGGCCACTACCTGTCTGTCTCCGCGCTTTGGTGG	17	38756187	R			NA	NA								TRUE
cg21708130	0.332611136694838	0.337698512639965	0.329006532861143	0.161792874866517	0.198588346965117	0.153589276751382	0.333105394065315	0.171323499527672	-0.161781894537643	-0.0806292550728337	0.252214446796494	-11.9560873333127	3.54392246393107e-05	0.112855077398379	3.02909273740743	2	238596537	q	LRRFIP1	NA	Body	shelf	Body - shelf	NA	32605434	ATCATCCCTATAAAAATTTATCTCTATAACCCCAAACCACAATAAAAAAC	NA		II			AGCCTTGTGTTGTCATCCCTGTAAGGGTTTGTCTCTGTAGCCCCAAACCACAGTGGGAGG[CG]CAGCTAGTGAACCTTGCAACAGACTAACACCATGGAGACAAAGTAAACCATGTTTGGGTG	37	CGCCTCCCACTGTGGTTTGGGGCTACAGAGACAAACCCTTACAGGGATGA	2	238261276	R			NA	NA	LRRFIP1	NM_001137550	Body	chr2:238599857-238601430	N_Shelf			TRUE
cg05755899	0.73085565247737	0.71678308947213	0.727317866207406	0.830274781484286	0.858281934670945	0.844514764988805	0.724985536052302	0.844357160381346	0.119371624329043	0.219277389743581	0.784671348216824	11.8966421594663	3.64022361936758e-05	0.112855077398379	3.00639376545094	17	80794139	q	TBCD	NA	Body	shelf	Body - shelf	NA	22732446	AATTCCAACCAAACRCTAAACCAACCAACTCAATCAATAAAACCTATACC	NA		II			GCCGGGTGCCTGGTTCCAGCCAAACGCTGGGCCAGCCAGCTCAGTCAGTGGGGCCTGTGC[CG]GCATGCCTCGCCGCGCTCCCTGGTTCTGAAGGCGTGAGAACCTCTGCAAGTCAGGTTCCC	37	CGGCACAGGCCCCACTGACTGAGCTGGCTGGCCCAGCGTTTGGCTGGAAC	17	78387428	R			NA	NA	TBCD;ZNF750	NM_005993;NM_024702	Body;5'UTR	chr17:80790368-80790581	S_Shelf			NA
cg01479768	0.752828128181721	0.747644374816017	0.759128136027555	0.9219922417912	0.906974045230105	0.879748790870333	0.753200213008431	0.902905025963879	0.149704812955448	0.0363895115869293	0.828052619486155	11.884086333749	3.66095505257774e-05	0.112855077398379	3.00157816575134	2	731298	p	LINC01115	-48539	IGR	shore	IGR - shore	NA	38676491	CCTCACTATAATAAAATAAACTAAAACCCTTCATAATAAACRAAACATAC	NA		II			CATGCCCCACCCCTCACTGTGATGGGATAGGCTGGGGCCCTTCATGATGGACGGAACATA[CG]TTTCCGGACCCCAAAATCACTCAGCAAAGGTAAGTCAAGCTGGAAACTGCGTCAGGCAAA	37	CTCACTGTGATGGGATAGGCTGGGGCCCTTCATGATGGACGGAACATACG	2	721298	R			NA	NA				chr2:732036-733096	N_Shore			NA
cg18975416	0.29971854602072	0.290740620747748	0.271095152603232	0.166279609846725	0.157211538461538	0.14383878427486	0.2871847731239	0.155776644194375	-0.131408128929525	0.0189914780968195	0.221480708659137	-11.8606493433518	3.70002478110406e-05	0.112855077398379	2.99256938556497	1	25349562	p	RUNX3	123560	IGR	open sea	IGR - open sea	NA	67786494	ACAAAAAAAACCCCATCAAACCAAATTCTCAAACTACAAAACCTCCAACA	56762313	ACAAAAAAAACCCCATCGAACCAAATTCTCAAACTACAAAACCTCCAACG	I	A	Red	GCGTCTGCTCGCTCTGGTGACTCATCCAGAGTGAGAAAAGCCTTTTTGTTGTTTGATGCT[CG]CTGGAGGCTCTGTAGCCTGAGAACCTGGCCCGATGGGGCCTTCCCTGCTGAGACTCCTGG	37	CGCTGGAGGCTCTGTAGCCTGAGAACCTGGCCCGATGGGGCCTTCCCTGC	1	25222149	F			NA	NA							DMR	NA
cg11983576	0.284486904530918	0.240598844624944	0.249029864365032	0.0990168141879699	0.106146655300287	0.0986311055086232	0.258038537840298	0.101264858332294	-0.156773679508004	0.0076117536715054	0.179651698086296	-11.8455882458095	3.72539013619041e-05	0.112855077398379	2.98676646127875	15	53090807	q	ONECUT1	41454	IGR	shelf	IGR - shelf	NA	26628345	ACCAAACCCRAAATTTAATTAAACCTTAACATAAAACTCCCAACAAACRC	NA		II			GTGGGTTCTTTACCAGGCCCGGGGTTTAATTGGGCCTTGGCATAAGGCTCCCAGCAAGCG[CG]GGACATTCTAGGCTAGCTGTTCCCGGGCTAGAGGAGAGTGAGCGCTCAGGTCTGGGCCCA	37	CGCGCTTGCTGGGAGCCTTATGCCAAGGCCCAATTAAACCCCGGGCCTGG	15	50878099	R			NA	NA				chr15:53086629-53086858	S_Shelf			NA
cg15234400	0.288633068194731	0.285824759454051	0.276210154942521	0.192809761803828	0.191622088499637	0.178629092130461	0.283555994197101	0.187686980811308	-0.0958690133857926	-0.399694031942848	0.235621487504205	-11.8164115683403	3.77511148008945e-05	0.112855077398379	2.97549432254119	4	174453166	q	NBLA00301	NA	Body	shore	Body - shore	NA	60615401	AACRAACCTAATTTCAATTAATCCCTATTCTAAATTCAATACTTTAAAAC	NA		II			GTGCAGGGCCCATTCTTTTTCTAGGAAAGGGGTTAACATCCTTGAACGTCCCCAGACAAG[CG]TCTTAAAGCATTGAACCTAGAATAGGGATTAACTGAAACTAGGCTCGTTGGTAAGCGCCA	37	ACGAGCCTAGTTTCAGTTAATCCCTATTCTAGGTTCAATGCTTTAAGACG	4	174689741	F			NA	NA	NBLA00301	NR_003679	Body	chr4:174450046-174451469	S_Shore		RDMR	NA
cg12646227	0.798343750958381	0.820422967813879	0.804318918000569	0.913701705209683	0.926579988361201	0.912509418499843	0.80769521225761	0.917597037356909	0.109901825099299	0.0916546671265115	0.862646124807259	11.8046396997554	3.79539272005682e-05	0.112855077398379	2.970934912782	1	46805334	p	NSUN4	NA	TSS1500	shore	TSS1500 - shore	NA	51798472	CCACTAAATCCCTACTAATAATATCAAATATTATAAAACCTAACRCTTCC	NA		II			TGAGCCACCGCGCCCGGCCAAGTTTTGTATTATTTTTCTTAACTATGTCTTCTCAAATTG[CG]GAAGCGTTAGGCCCCACAACATTTGACATCACCAGTAGGGATCCAGTGGAGAGGAGGGAC	37	CGGAAGCGTTAGGCCCCACAACATTTGACATCACCAGTAGGGATCCAGTG	1	46577921	F		rs72885148	NA	NA	NSUN4	NM_199044	TSS1500	chr1:46806339-46806836	N_Shore			NA
cg00744494	0.465415628547195	0.459598654172397	0.484986021091561	0.363971623875942	0.35535671825695	0.35983099593736	0.470000101270384	0.359719779356751	-0.110280321913633	-0.776794953256101	0.414859940313567	-11.777749948358	3.84220152352555e-05	0.112855077398379	2.96049533900312	14	73707721	q	PAPLN	NA	Body	shore	Body - shore	NA	41725416	AAAAAAATCCCTACRAAAAAACCCAAACTATTTTCTACCATAAAAAAATC	NA		II			GAAGTGAAAGAGGAAGGATCCCTGCGAAAGGACCCAAACTGTTTTCTGCCATGGGGAGGT[CG]GGGGGGGGATGCCACGTCTGGCATCTGTGGGCGGAGGCTGAGCAGGACTCCTCTGCAGGG	37	GAAGGATCCCTGCGAAAGGACCCAAACTGTTTTCTGCCATGGGGAGGTCG	14	72777474	R			NA	NA	PAPLN	NM_173462	Body	chr14:73706299-73706677	S_Shore			NA
cg06875832	0.808930038405639	0.817845297435068	0.828259987054739	0.937733082556824	0.917803056478287	0.928757085837514	0.818345107631815	0.928097741624209	0.109752633992393	0.0286162717838004	0.873221424628012	11.7572918621093	3.87826850315517e-05	0.112855077398379	2.95252959641131	5	178980927	q	RUFY1	NA	Body	shelf	Body - shelf	NA	31604389	AATTTAAAAAACTACTAAATAAAACCATAAAACTAATCCCAAAAATCACC	NA		II			CAAAGAGATGAAATTTGGGGAACTGCTGGGTAGAGCCATGAGGCTGGTCCCAAAGGTCAC[CG]GGATTTGAAGCCATCAGGTAGGACAGGAGCAGAGGTGGGAAAGGAAATGGGCCAAGGGCG	37	ATTTGGGGAACTGCTGGGTAGAGCCATGAGGCTGGTCCCAAAGGTCACCG	5	178913533	R			NA	NA	RUFY1	NM_025158	Body	chr5:178977298-178978291	S_Shelf			NA
cg14376289	0.825539976808001	0.818449886707367	0.832080290482653	0.915208853035995	0.929471736732699	0.933046192104292	0.82535671799934	0.925908927290995	0.100552209291655	-0.559019063594066	0.875632822645168	11.7441153742378	3.90170865220906e-05	0.112855077398379	2.94738844610302	11	128474964	q	SENCR	-86603	IGR	open sea	IGR - open sea	NA	63620498	ATAACCAATACTCCTAAAATTCTATTAAAATTATCACAACRACACACTTC	NA		II			GAAGTGGAGCTTGCATTTCCATACAAGGCTACCTTGGAATCTCATCTATTGTTAGGGAGC[CG]AAGTGTGTCGCTGTGACAACCCTAATAGAACCTTAGGAGTACTGGCTACTCCTGCTCTCA	37	TAGCCAGTACTCCTAAGGTTCTATTAGGGTTGTCACAGCGACACACTTCG	11	127980174	F	rs11221387		NA	NA								TRUE
cg03759454	0.35565334716233	0.330299318659193	0.312165352261789	0.179814585029111	0.178601930260589	0.159663793022923	0.332706006027771	0.172693436104208	-0.160012569923563	0.106892512260178	0.252699721065989	-11.7379051278334	3.91281391997751e-05	0.112855077398379	2.94496246132244	6	5999888	p	NRN1	NA	Body	shore	Body - shore	NA	66609354	CCTCTTAACTTACAAAATAAATTACTAACTCTAAACACRACCCTCCCCTC	NA		II			GCCCATTAATGCCTCTTAGCTTGCAAGATGGGTTACTAGCTCTGAGCACGGCCCTCCCCT[CG]GGGCTTCTTACATTCTCCTCCCCCTCGCCCCTTCTGTCTCCCTCCTTCTCCACGCCGCGG	37	CTCTTAGCTTGCAAGATGGGTTACTAGCTCTGAGCACGGCCCTCCCCTCG	6	5944887	R			NA	NA	NRN1	NM_016588	Body	chr6:5999149-5999787	S_Shore		RDMR	NA
cg11969830	0.627112888810227	0.614645562817225	0.612182203243778	0.704130579419746	0.710670974703005	0.709921702083914	0.61798021829041	0.708241085402221	0.0902608671118116	-0.0136032707379924	0.663110651846315	11.7267996483394	3.93276554750234e-05	0.112855077398379	2.94061956000705	12	45271786	q	NELL2	NA	Body	shore	Body - shore	NA	31735427	ACTATACATCTAAAATATTCAATTATAATAAATATCTACAAAAACTACAC	NA		II			ACCTTTCTACAGCTGTGCATCTAAAATATTCAATTGTAATAAGTATCTACAGAAGCTACA[CG]AAATAAATTTTAAATAACGTAGCATTTAAAATGCTATCATTAGAGAAAAGAATAAAACAT	37	CGTGTAGCTTCTGTAGATACTTATTACAATTGAATATTTTAGATGCACAG	12	43558053	R			NA	NA	NELL2;NELL2	NM_001145110;NM_001145107	Body;TSS1500	chr12:45269830-45270835	S_Shore			NA
cg24004040	0.814757960125683	0.802783994544366	0.804211950226596	0.897989593701006	0.890189431422594	0.899800043996966	0.807251301632215	0.895993023040189	0.0887417214079737	0.0817756941596265	0.851622162336202	11.7214993717483	3.94232987368042e-05	0.112855077398379	2.93854474066723	8	117650383	q	EIF3H	-6672	IGR	open sea	IGR - open sea	NA	24716440	TCACCATTCTTTTATATTATTCTATACCTCAACATTTTCTACAAAATATC	NA		II			CAACTCCAGAGTACATCAGGGAACATCTTTGCAAACAGAAAGCCTCAGTCATGTAAGGGA[CG]ACATTCTGCAGAAAATGTTGAGGCACAGAACAATACAAAAGAATGGTGAATAGGCTATTT	37	CACCATTCTTTTGTATTGTTCTGTGCCTCAACATTTTCTGCAGAATGTCG	8	117719564	F			NA	NA								TRUE
cg25964213	0.735214232432491	0.732922863088395	0.713055466766919	0.618136917578032	0.624190717703588	0.610887209887646	0.727064187429268	0.617738281723089	-0.10932590570618	-1.22596317464029	0.672401234576179	-11.7174774075191	3.94960570993832e-05	0.112855077398379	2.93696941795033	8	17207503	p	MTMR7	NA	Body	open sea	Body - open sea	NA	74775451	ATAATACTACAACAACAATATCTCATAAAATTAACAAATAAATCAAATCC	NA		II			AATCTCTAGAAGTGATACTGCAGCAACAATATCTCATGGGGTTGACAGATGGATCAAATC[CG]GCAACACCCATGGCAAAGCACTTTATAAACCACTAAATCCAAAACAAATGTTAGTGGTAG	37	TGATACTGCAGCAACAATATCTCATGGGGTTGACAGATGGATCAAATCCG	8	17251874	R			NA	NA	MTMR7	NM_004686	Body					NA
cg00744739	0.666583023302438	0.677427905634395	0.661900119166423	0.764452647655198	0.757548600161023	0.770992774846234	0.668637016034419	0.764331340887485	0.0956943248530664	0.107887893788153	0.716484178460952	11.7033592004782	3.97527095856053e-05	0.112855077398379	2.93143340997376	2	240983326	q	PRR21	NA	TSS1500	shore	TSS1500 - shore	NA	44604326	RCCTAAAAACTCTAAAAATCCTAATCTACCCACCATACCTAAAAACTCTC	NA		II			CTGCCTGCCACGCCTGGGAGCTCTGGGGGTCCTGATCTGCCCACCATGCCTGGGAGCTCT[CG]GGTCCTGATCTGCCCGCCACACCTGGGAGCTCTCGGGGCTCTGATGTTACCCACCATACA	37	CCTGGGAGCTCTGGGGGTCCTGATCTGCCCACCATGCCTGGGAGCTCTCG	2	240631999	R			NA	NA	PRR21	NM_001080835	TSS1500	chr2:240981401-240981865	S_Shore			NA
cg25850629	0.680754168419715	0.688235937265523	0.674370829569992	0.773225869896279	0.788588047678555	0.793470067992425	0.681120311751743	0.785094661855753	0.10397435010401	0.0016344026577717	0.733107486803748	11.6893309933008	4.00096667148092e-05	0.112855077398379	2.92592313440973	1	33210830	p	KIAA1522	NA	Body	shelf	Body - shelf	NA	67692448	TCAAACAAAATTATTCTTAAACCCAAAACCCATTCCTTCCAAACTAAATC	NA		II			CCATAGAAATGCAAGGGGTTGCTATGCCTGTGTTTATAAGTTTAGTCACCTGAGCTCTAA[CG]ACCCAGTCTGGAAGGAATGGGCTCTGGGCCTAAGAACAACTTTGCTTGACTGGGCGTGGT	37	CGACCCAGTCTGGAAGGAATGGGCTCTGGGCCTAAGAACAACTTTGCTTG	1	32983417	F			NA	NA	KIAA1522	NM_020888	Body	chr1:33207636-33207874	S_Shelf			NA
cg19200285	0.320336384605978	0.289444436637209	0.280409402357122	0.139169806767683	0.154484026484059	0.151337044688163	0.296730074533436	0.148330292646635	-0.148399781886801	-0.0685551853151811	0.222530183590036	-11.6738602623829	4.02953101961117e-05	0.112855077398379	2.9198351635511	12	2800755	p	CACNA1C	NA	3'UTR	island	3'UTR - island	NA	27649397	CRAATATCTTTCRACTCTACTTATAAAAACCATTTACACATATTCTATAC	NA		II			CCTACAGCAAACGGGTGTCTTTCGACTCTGCTTGTAGAAACCATTTGCACATATTCTGTA[CG]AGCCTCGCTGTCTCCCTAGAGCCAGGGCCCTGCGGATTTGGAGAAGGGAGCGGGGCAGGA	37	GGGTGTCTTTCGACTCTGCTTGTAGAAACCATTTGCACATATTCTGTACG	12	2671016	R			NA	NA	CACNA1C;CACNA1C;CACNA1C;CACNA1C;CACNA1C;CACNA1C;CACNA1C;CACNA1C;CACNA1C;CACNA1C;CACNA1C;CACNA1C;CACNA1C;CACNA1C;CACNA1C;CACNA1C;CACNA1C;CACNA1C;CACNA1C;CACNA1C;CACNA1C;CACNA1C;CACNA1C	NM_001129846;NM_001129843;NM_001129838;NM_001129837;NM_199460;NM_001167623;NM_001129833;NM_001129834;NM_001167625;NM_001129836;NM_001129831;NM_001129841;NM_001129835;NM_001129842;NM_001129840;NM_001167624;NM_001129844;NM_001129827;NM_001129839;NM_001129832;NM_001129830;NM_000719;NM_001129829	3'UTR;3'UTR;3'UTR;3'UTR;3'UTR;3'UTR;3'UTR;3'UTR;3'UTR;3'UTR;3'UTR;3'UTR;3'UTR;3'UTR;3'UTR;3'UTR;3'UTR;3'UTR;3'UTR;3'UTR;3'UTR;3'UTR;3'UTR	chr12:2800139-2801062	Island		DMR	NA
cg26277754	0.508455575519826	0.482943801485111	0.509608499609174	0.384963663014598	0.374351081777496	0.367235729285639	0.500335958871371	0.375516824692578	-0.124819134178793	-0.360464193547926	0.437926391781974	-11.6715348613918	4.03384517752596e-05	0.112855077398379	2.91891907677207	5	50673033	q	ISL1	4462	IGR	open sea	IGR - open sea	NA	36655313	AATTTCATCTTCCRAAAAACTACATTTATAAACAAACTACCAAAAACTAC	NA		II			CTAAGACTGCAAGTTTCATCTTCCGAAAGGCTGCATTTATAAGCAGGCTGCCAGAGGCTG[CG]CTTTCTTTCTCACTCTTTGCATCCAGGAGCCTGGAGGATCTTGCTGCCTACCCCCCGCCC	37	CGCAGCCTCTGGCAGCCTGCTTATAAATGCAGCCTTTCGGAAGATGAAAC	5	50708790	R			NA	NA								TRUE
cg26183504	0.838170889189814	0.847105687959095	0.835989810294938	0.931728031596118	0.921835774662695	0.931573065378299	0.840422129147949	0.928378957212371	0.0879568280644216	0.0402491375078545	0.88440054318016	11.6678467507668	4.04069859875674e-05	0.112855077398379	2.91746561385795	5	67648495	q	PIK3R1	60099	IGR	open sea	IGR - open sea	NA	48764402	ATTCRAATAAAATTTTCCTTACACTATTCTAACTAAATCTTAAAATAATC	NA		II			GCCAGTAACTGGAAGGAGTTTGGCAAAACAGCATACATAGGAGCAGACAGATGGAAGAAC[CG]ACTATCCCAAGATTTAGCTAGAATAGTGCAAGGAAAATCCTACCCGAACTTGAGCAGGAG	37	TTCGGGTAGGATTTTCCTTGCACTATTCTAGCTAAATCTTGGGATAGTCG	5	67684251	F			NA	NA								TRUE
cg22655196	0.57245001303406	0.536350425385096	0.561824424400189	0.420545299173379	0.396606072513914	0.395605885960168	0.556874954273115	0.40425241921582	-0.152622535057295	-0.0515545296778941	0.480563686744468	-11.6669275877572	4.04240875737118e-05	0.112855077398379	2.91710327400579	4	3374909	p	RGS12	NA	Body	island	Body - island	NA	33722340	TTCCAATCAAATAACATAAAACCCAAAACTACAACCAAAATAACTACTAC	NA		II			GTGAAAGGATAATGAGGAAGACGGAGTGTGGTCACGAGGGGGCGGTGGCTGCTGGCGACA[CG]CAGCAGTCACTCTGGCTGCAGCCTTGGGCCCCATGCCATTTGACTGGAACCTTCACTCTT	37	CGCAGCAGTCACTCTGGCTGCAGCCTTGGGCCCCATGCCATTTGACTGGA	4	3344707	F			NA	NA	RGS12;RGS12;RGS12	NM_198229;NM_198227;NM_002926	Body;Body;Body	chr4:3374733-3374998	Island			NA
cg18155913	0.759312793541696	0.784026638398598	0.758457696289014	0.896571857367523	0.887731049243504	0.91197210962088	0.767265709409769	0.898758338743969	0.1314926293342	-0.00362928478187915	0.833012024076869	11.6471601445737	4.07939366347668e-05	0.112855077398379	2.90930085878558	2	41950815	p	AC104654.1	-153880	IGR	open sea	IGR - open sea	NA	15742451	TAAAATTTCAAATTACAACAACCTTTTATCCAAATCACATTAACTTTCAC	NA		II			AAGTCCCTAAGAAAGATGGTCTGAAAGGGAATCAAATGAGTATCAGCATTCAGAGTAAGC[CG]TGAAAGTTAATGTGATTTGGACAAAAGGCTGCTGTAACCTGAAACTCCAGGGATCATGTC	37	GGAGTTTCAGGTTACAGCAGCCTTTTGTCCAAATCACATTAACTTTCACG	2	41804319	F			NA	NA								TRUE
cg02227026	0.804312303802896	0.807382666302348	0.819574543600229	0.89872895583765	0.901136634055282	0.908951801350927	0.810423171235158	0.90293913041462	0.0925159591794623	0.454627566360631	0.856681150824889	11.6298317790236	4.11214203128691e-05	0.112855077398379	2.90244547826623	8	8173791	p	SGK223	-1467	IGR	shore	IGR - shore	NA	56675344	ACAAATATTCTAACAAAAAAATACAATACCATTAAAAAATAAAACCCAAC	NA		II			CTTAGGTGATTGACATGTCTTGGCCTCCCAAATTGCTGGGATTACAGGCATGAGCCACCA[CG]CTGGGCCTTATTTTCTAATGGCACTGCATTCCCCTGTCAGAATATTTGCTCCTCCCTCTC	37	CGCTGGGCCTTATTTTCTAATGGCACTGCATTCCCCTGTCAGAATATTTG	8	8211201	F			NA	NA				chr8:8175699-8176775	N_Shore			NA
cg24755537	0.745287456004482	0.779931344881479	0.745829230530943	0.89661017647548	0.893711966309032	0.910030095125892	0.757016010472301	0.900117412636802	0.1431014021645	-0.245587966136395	0.828566711554551	11.552765968433	4.26157559480993e-05	0.112855077398379	2.87177833968752	17	14014662	p	COX10	NA	Body	open sea	Body - open sea	NA	44602419	TACATTCCATCATTCAAATCCTTTAAAATTTCTTTATTCCCCCTATAATC	NA		II			AAGGAAAATTTCACTCTGGCATTTCCTTCAGATCCTATGCCAGATTTCTTCCGGAAACAA[CG]ATCACAGGGGGAACAAAGAAATTCTAAAGGATTTGAATGATGGAATGTAGAGATAGGATG	37	CGATCACAGGGGGAACAAAGAAATTCTAAAGGATTTGAATGATGGAATGT	17	13955387	F			NA	NA	COX10	NM_001303	Body					TRUE
cg10013142	0.623610053313024	0.624785182356311	0.59917517674784	0.728840846366145	0.734713622291022	0.745960319083657	0.615856804139058	0.736504929246941	0.120648125107883	-0.00694056127237529	0.676180866693	11.5517860391394	4.26351634749461e-05	0.112855077398379	2.87138650449686	14	104183439	q	ZFYVE21	NA	Body	shore	Body - shore	NA	62737336	TTAAAACTTAATTAAAAACCTAATAAAAAATAAACAACCACAAAACCTCA	16735329	TTAAAACTTAATTAAAAACCTAATAAAAAATAAACGACCACAAAACCTCG	I	A	Red	TGACTGGGTTCATTGAAGCTTGGTTGGAGGCCTGGTGGGGGGTGAGCGGCCACAGAGCCT[CG]GGGACAGGACGGAATTCGAGTGACTCTGGGGAAGTGTCTCTGGCATCTACAGTGTACGGA	37	TTGAAGCTTGGTTGGAGGCCTGGTGGGGGGTGAGCGGCCACAGAGCCTCG	14	103253192	R			NA	NA	ZFYVE21	NM_024071	Body	chr14:104181378-104182952	S_Shore			NA
cg06365976	0.647369812318266	0.66279965341292	0.648435678649695	0.770966479718273	0.808263863718739	0.793289721478838	0.652868381460294	0.790840021638617	0.137971640178323	0.108988764967445	0.721854201549455	11.5345323198729	4.29785786349166e-05	0.112855077398379	2.86447961767167	16	89462292	q	ANKRD11	NA	5'UTR	open sea	5'UTR - open sea	NA	41628493	AAAAACTACTAAAATAATACAACAAAACTATTTCAACACACTACATCCCA	58607400	AAAAACTACTAAAATAATACGACAAAACTATTTCAACGCACTACGTCCCG	I	A	Red	GCCAGTTCACTGGAGGACTGCTGGGGTGGTGCGGCAAGACTGTTTCAACGCACTACGTCC[CG]AGCACGCAGCATTCATCTTGTGCATATCCTTCATGACAAAACAAGTATGCACAAAGCACT	37	CGGGACGTAGTGCGTTGAAACAGTCTTGCCGCACCACCCCAGCAGTCCTC	16	87989793	R			NA	NA	ANKRD11	NM_013275	5'UTR					NA
cg06629120	0.745393913815758	0.751710382766088	0.741646954730478	0.868034649391379	0.899264261581752	0.865996267082675	0.746250417104108	0.877765059351935	0.131514642247828	0.0597811672392515	0.812007738228022	11.5177230156052	4.33162737247927e-05	0.112855077398379	2.85773640857365	3	197181773	q	BDH1	-54881	IGR	shore	IGR - shore	NA	35679388	CTATCAAAAATTCCTAATAAAAACTTCCAATCAAAAATCATTACTTTCCC	NA		II			GACGAGCAACTCTGAATATTCTGGGGAAAGAAGGATCAGGCAAGGACCAGTGATTCCCTA[CG]GGAAAGTAATGACTTCTGACTGGAAGCTCCTACCAGGAATTTCTGACAGGAGACCAGGGA	37	CGGGAAAGTAATGACTTCTGACTGGAAGCTCCTACCAGGAATTTCTGACA	3	198666170	F			NA	NA				chr3:197183404-197183724	N_Shore			NA
cg22984587	0.759375	0.754216410839492	0.777368802632313	0.924294171220401	0.888133695826004	0.912573392524703	0.763653404490602	0.908333753190369	0.144680348699767	-0.110460772364236	0.835993578840485	11.5157635498045	4.3355841210832e-05	0.112855077398379	2.8569494350691	7	64043119	q	LOC641746	NA	Body	open sea	Body - open sea	NA	37602338	AAATAACACTACAAATAACACAAAACATATATACAAACACACCCTTCACA	29733506	AAATAACGCTACGAATAACGCGAAACATATATACGAACGCACCCTTCACG	I	C	Grn	CGTGGCGCTGGAGAGTGGCGCTGCGAGTGGCGCGGAGCATGTGTGCGGGCGCACCCTTCA[CG]CGGCCCTGTCACCCGCCGCGCCCTGCCCGCCGAGGCCCTGGCAGCTGGGGGGTGGGCGCT	37	GAGTGGCGCTGCGAGTGGCGCGGAGCATGTGTGCGGGCGCACCCTTCACG	7	63680554	R			NA	NA	LOC641746	NR_033245	Body					NA
cg08536838	0.792559569239102	0.796315698773396	0.775054056614027	0.913393708382531	0.897755182216476	0.893599757848243	0.787976441542175	0.90158288281575	0.113606441273575	-0.209775734195949	0.844779662178962	11.4874304406082	4.39327386774792e-05	0.112855077398379	2.84554868737001	17	63559901	q	AXIN2	35218	IGR	shore	IGR - shore	NA	35717509	CCACTAATTTCCTCACACCAACAATTATCCTAAAACAAAAATAAATCATC	NA		II			GTACCAGCCCTGAAATGTGGCCCTGAAGCCAGCCAGGAAGGCCAGGGAAAGAGTGTGGCC[CG]ATGACTCATCTTTGCCTTAGGACAACTGCTGGTGTGAGGAAACCAGTGGGCTCTAAAAGC	37	CACTGGTTTCCTCACACCAGCAGTTGTCCTAAGGCAAAGATGAGTCATCG	17	60990363	F			NA	NA				chr17:63557692-63557931	S_Shore			NA
cg22833603	0.732236593392334	0.755177276462893	0.737115833940607	0.847812894702496	0.867102772091699	0.853253047385343	0.741509901265278	0.856056238059846	0.114546336794568	0.110406834215126	0.798783069662562	11.4807345435734	4.40703883633001e-05	0.112855077398379	2.84284851101016	12	48304627	q	TMEM106C	-52703	IGR	open sea	IGR - open sea	NA	37636471	TACCAAACATAACTACCCTTTTAATTATATTTACCTCATTATCCTATATC	NA		II			GACAAACTTACTACCAAGCATGGCTGCCCTTTTGGTTGTGTTTGCCTCATTGTCCTATGT[CG]TTAAAAGTGTTGCCATTGTTAAAACTGTTGTTTCTGGTGTCCACCTCCACTTCCAGCTGG	37	CGACATAGGACAATGAGGCAAACACAACCAAAAGGGCAGCCATGCTTGGT	12	46590894	R			NA	NA								TRUE
cg26845390	0.818650793650794	0.817212264849652	0.798950284298003	0.919114391143911	0.934970139349701	0.915863421009639	0.811604447599483	0.923315983834417	0.111711536234935	-0.448787414466814	0.86746021571695	11.4742453894671	4.4204271053543e-05	0.112855077398379	2.84022956159667	2	242830161	q	RTP5	18275	IGR	shelf	IGR - shelf	NA	47687461	CACCATACTAAAACTCACTACATCTTCATACTCCTCTACTTATAAATACA	69681481	CGCCATACTAAAACTCGCTACATCTTCGTACTCCTCTACTTATAAATACG	I	T	Red	CCTGCCTCTCTCCGCCATGCTGGGGCTCGCTGCATCTTCGTGCTCCTCTGCTTGTGGATG[CG]TCACTCTGGCTCCGTTCTTCTTCACGCGGCATCCGTCTCCCTGTGTTCTCTGCTTTATAA	37	CGCATCCACAAGCAGAGGAGCACGAAGATGCAGCGAGCCCCAGCATGGCG	2	242478834	R			NA	NA				chr2:242832999-242833229	N_Shelf			NA
cg15112952	0.356942089657647	0.375026622035356	0.371394506888985	0.259604249830387	0.235611934816672	0.257123855149241	0.367787739527329	0.250780013265433	-0.117007726261896	0.454471434964262	0.309283876396381	-11.4463243689428	4.47858025733172e-05	0.112855077398379	2.82893682733448	2	37862761	p	CDC42EP3	-6264	IGR	open sea	IGR - open sea	NA	28783347	TATTCACCTCTTATATCAATCTATTCTCATACTACTATAAAACAATACCC	NA		II			TGCTCTGGGTTTATTCACCTCTTGTGTCAGTCTGTTCTCATACTGCTATGAAGCAATACC[CG]AGACTGGGTAATTTATAAAGGAAAGAGGTTGAATTGACTCATAGTTCTGCAGGACTGGGG	37	CGGGTATTGCTTCATAGCAGTATGAGAACAGACTGACACAAGAGGTGAAT	2	37716265	R			NA	NA								TRUE
cg00218447	0.192720877225591	0.230333521473689	0.217709448146779	0.351463582694721	0.341229025976769	0.347013704355487	0.213587948948686	0.346568771008992	0.132980822060306	-0.390283213762628	0.280078359978839	11.4459707362067	4.47932253017898e-05	0.112855077398379	2.82879354806412	12	54428171	q	HOXC4	NA	5'UTR	island	5'UTR - island	NA	73642351	TTCTAAAACCAAATCTTAATCTATCTCTCATTAAAACACAAATTATTAAC	NA		II			GGAACTCGAGAAAGAATTCCACTTTAACCGCTACCTCACTCGCCGCAGGCGCATAGAGAT[CG]CCAACAACTTGTGTCTCAATGAGAGACAGATCAAGATCTGGTTCCAGAACCGCAGGATGA	37	CGCCAACAACTTGTGTCTCAATGAGAGACAGATCAAGATCTGGTTCCAGA	12	52714438	F			NA	NA	HOXC4;HOXC5;HOXC5	NM_014620;NR_003084;NM_018953	5'UTR;Body;Body	chr12:54427025-54428709	Island			NA
cg15831998	0.849917004248934	0.844647037078626	0.85342628928103	0.927558777324467	0.938305583190323	0.940407611326947	0.849330110202863	0.935423990613912	0.086093880411049	-0.0106034261361171	0.892377050408388	11.4154148608383	4.54400767093138e-05	0.112855077398379	2.81638957445112	6	119470324	q	FAM184A	NA	1stExon	open sea	1stExon - open sea	NA	36782422	TTTAATCCATCATTATACTAAATAAACRAAAACCTTTTCCCTCTTCACAC	NA		II			TCTTCTTTTGTTTTGGTCCATCATTATGCTAAATAAACGGAAGCCTTTTCCCTCTTCACA[CG]CAGAGCTGAGCCAATCACAGGCACAAATGAAAATTGCCTATCTCTAGAAACAAATCCCTT	37	TTGGTCCATCATTATGCTAAATAAACGGAAGCCTTTTCCCTCTTCACACG	6	119512023	R			NA	NA	FAM184A;FAM184A	NM_001100411;NM_001100411	1stExon;5'UTR					NA
cg03011535	0.138023255813953	0.158478605388273	0.145936716290486	0.0507313359795552	0.0524768484492136	0.0405216284987277	0.147479525830904	0.0479099376424988	-0.0995695881884052	-0.0022655976470762	0.0976947317367015	-11.3976316754558	4.58215813649036e-05	0.112855077398379	2.80914885181331	20	42544794	q	TOX2	NA	5'UTR	island	5'UTR - island	NA	62672344	TAAAACCAAACACAAATTTTCATCACTCAAAACCCAAATTAAACAACACA	55650322	TAAAACCAAACGCGAATTTTCGTCACTCGAAACCCGAATTAAACAACGCG	I	C	Grn	TCCCGGGCCGGCTGGAGCCAAGCGCGGGTTTTCGTCACTCGGAGCCCGGATTGAACAGCG[CG]CGTGGGTTTCCCGCAGCCCTGGCGCAGACGCGTGGGCTCCGTGGCGATGCGGGGTGAGTG	37	CGCGCTGTTCAATCCGGGCTCCGAGTGACGAAAACCCGCGCTTGGCTCCA	20	41978208	R			NA	NA	TOX2;TOX2;TOX2;TOX2;TOX2	NM_001098796;NM_001098797;NM_032883;NM_001098796;NM_032883	5'UTR;Body;1stExon;1stExon;5'UTR	chr20:42543097-42545137	Island	high-CpG:41978200-41978212		NA
cg19510180	0.839998048349451	0.846600327171412	0.843076933459738	0.91873012628633	0.921712735832399	0.928394497502087	0.843225102993534	0.922945786540272	0.0797206835467383	-0.102523646855944	0.883085444766903	11.3542378704329	4.67683954112692e-05	0.112855077398379	2.79141285869933	4	69111580	q	TMPRSS11B	NA	TSS200	open sea	TSS200 - open sea	NA	73625326	TACTTCAAAACTATTTCTTAAATATACCTCTTAACTAACCAAACTAAACC	NA		II			AAGACAGGAGTTAACCCAAGAATGACAAACTTCCTTGACTTGGCGATTTAGAAAAAATTA[CG]GCCCAGTTTGGTCAGCTAAGAGGCACACCCAAGAAACAGCTTTGAAGTATGTAGGGGTAA	37	CGGCCCAGTTTGGTCAGCTAAGAGGCACACCCAAGAAACAGCTTTGAAGT	4	68794175	F			NA	TRUE	TMPRSS11B	NM_182502	TSS200					NA
cg04141796	0.538929043033343	0.506551493276752	0.504536939016208	0.37250002383809	0.348061564928144	0.373255994160704	0.516672491775435	0.364605860975646	-0.152066630799789	-0.00932614137638073	0.44063917637554	-11.3536706645672	4.67809224668123e-05	0.112855077398379	2.79118039347986	5	42950062	p	LOC648987	-64769	IGR	shore	IGR - shore	NA	68762350	TACACCAATTAAAAAAACRCCCAATAAACRCTACTAACAAAAATACTAAC	NA		II			GCTAAGAATTGTGCACCAATTGAGAAAACGCCCAGTGGGCGCTACTGGCAAAAGTGCTGA[CG]CAAAACCGACAGCTCCGCATAAGAAGCGGAGTCGCCAGACAGAACCCGGGACCTGGCAGC	37	GCACCAATTGAGAAAACGCCCAGTGGGCGCTACTGGCAAAAGTGCTGACG	5	42985819	R			NA	NA				chr5:42951076-42952410	N_Shore		CDMR	NA
cg04134399	0.422178898017918	0.450305212083268	0.421863195211251	0.312893674293405	0.292491429835232	0.301131322094055	0.431449101770812	0.302172142074231	-0.129276959696582	0.195657879840357	0.366810621922521	-11.3426719495813	4.70246151928552e-05	0.112855077398379	2.78666939663153	1	246231142	q	SMYD3	NA	Body	open sea	Body - open sea	NA	10728446	TATTTACAATTTTCCTACCACATAATACTAACAAACCTCAACCTCTCCCA	48611310	TATTTACGATTTTCCTACCACATAATACTAACGAACCTCAACCTCTCCCG	I	A	Red	ATAACAGCAATCTGGAATAGAAAGTGGAGCTTTTACAGGCTGTTGTATGTGCACCAAGGC[CG]GGAGAGGCTGAGGTCCGTCAGCATCATGTGGCAGGAAAACCGCAAATAGTTCGAAAGGCC	37	TATTTGCGGTTTTCCTGCCACATGATGCTGACGGACCTCAGCCTCTCCCG	1	244297765	F	rs61841876		NA	NA	SMYD3;SMYD3	NM_022743;NM_001167740	Body;Body					TRUE
cg17230640	0.827555044364114	0.842402510085164	0.838580040187542	0.92567409144197	0.92494788047255	0.918595496772162	0.836179198212273	0.923072489562227	0.086893291349954	-0.238279091344602	0.87962584388725	11.3418366564724	4.7043183112119e-05	0.112855077398379	2.78632655779411	7	5342893	p	SLC29A4	NA	3'UTR	island	3'UTR - island	NA	70653357	ACTAAACACACACACTCTAACAAATATCTACTATCCTAAATAAAAACACA	29733425	ACTAAACGCGCACACTCTAACGAATATCTACTATCCTAAATAAAAACACG	I	A	Red	CCATCTGTGTCCAGCGGCCCCGGCTCCAGCCCAGCCAGCACTCTGCAGGGTCACACGCAC[CG]TGTCCCCACCCAGGACAGCAGACACCCGCCAGAGTGTGCGCGCCCAGTGACTGCACCCCG	37	ACTGGGCGCGCACACTCTGGCGGGTGTCTGCTGTCCTGGGTGGGGACACG	7	5309419	F			NA	NA	SLC29A4;SLC29A4	NM_001040661;NM_153247	3'UTR;3'UTR	chr7:5342750-5342989	Island			NA
cg20489228	0.368010179900329	0.344276700823416	0.335137572168401	0.218769164113931	0.202534811986448	0.188169410187821	0.349141484297382	0.2031577954294	-0.145983688867982	-0.0802160825636497	0.276149639863391	-11.3292270734336	4.73245320607663e-05	0.112855077398379	2.78114671963795	12	115125549	q	TBX3	17490	IGR	shore	IGR - shore	NA	56803391	CTAACACCRTAACCTAAACTAAAAACAATTAATTTAATTTTATTTCCCCC	NA		II			GGGTGGGGGGAGGACCCTGAAAATAATGTTCCTTTGTGGGGGTGGGGTCGGGGTGGGGGT[CG]GGGGAAACAAAACCAAATCAACTGTCCTTAGCCCAGGCCACGGTGCCAGCAAAGAAGCTG	37	CGGGGGAAACAAAACCAAATCAACTGTCCTTAGCCCAGGCCACGGTGCCA	12	113609932	F			NA	NA				chr12:115124729-115125152	S_Shore			TRUE
cg04574090	0.194376019645907	0.18806576561142	0.198773935753415	0.103016672155902	0.114951276594669	0.104288853750295	0.193738573670247	0.107418934166956	-0.0863196395032916	0.279172035139749	0.150578753918601	-11.3289489039953	4.73307608827644e-05	0.112855077398379	2.78103235965218	11	74178749	q	KCNE3	NA	TSS200	island	TSS200 - island	NA	38725312	AAACRAAAAACTTTCRATCTCTAATCCAAAAAACAAACRCTACAAAAAAC	NA		II			TGGCCTGGAGTGCCTCCGCCCAGCTCCTTGGCCTCCCCCGGCTGTGGGCTCCGACCCTTC[CG]TCCCCTGCAGCGCCTGCTTCCTGGACCAGAGACCGAAAGCCTCTCGCTCCGCTGGGCCTC	37	AGCGAGAGGCTTTCGGTCTCTGGTCCAGGAAGCAGGCGCTGCAGGGGACG	11	73856397	F			NA	NA	KCNE3	NM_005472	TSS200	chr11:74178175-74178801	Island			TRUE
cg00297282	0.816012887769929	0.830276713810886	0.81467289461646	0.919280928840705	0.908219351405291	0.910898940367453	0.820320832065758	0.912799740204483	0.0924789081387248	-0.0375246765280247	0.86656028613512	11.3213215796452	4.75019286915327e-05	0.112855077398379	2.77789509470963	7	50469687	p	IKZF1	NA	3'UTR	shore	3'UTR - shore	NA	67800425	CAATACCATTTACCTCCTCTTTCCTAAAAAATCTAATAACATTACTCTCC	NA		II			GGCTCTGCACCTGTAGGATATTGGAATGCACAGGGCAATTGAGGGACTGAGCCAGACCTT[CG]GAGAGTAATGCCACCAGATCCCCTAGGAAAGAGGAGGCAAATGGCACTGCAGGTGAGAAC	37	CGGAGAGTAATGCCACCAGATCCCCTAGGAAAGAGGAGGCAAATGGCACT	7	50437181	F			NA	NA	IKZF1	NM_006060	3'UTR	chr7:50467566-50468400	S_Shore		CDMR	NA
cg05792169	0.263865326895472	0.257407407407407	0.275323635393034	0.116531579752256	0.151080380293863	0.121664708843766	0.265532123231971	0.129758889629962	-0.135773233602009	0.0263460306291967	0.197645506430966	-11.3190908937779	4.75521255745859e-05	0.112855077398379	2.7769770060525	15	85874227	q	AKAP13	-49620	IGR	open sea	IGR - open sea	NA	57634492	TAACCCACAAAAACATACAAAACTCCCCCTTACTCCTTCCTATAACTACA	31648453	TAACCCACAAAAACGTACAAAACTCCCCCTTACTCCTTCCTATAACTACG	I	C	Grn	ACAGCCCATGACAATCGAGGTGGGGAACAGATCTGCTGGGGAGGAGGGTAGGGCCGAGGG[CG]CAGCTACAGGAAGGAGCAAGGGGGAGTTCTGCACGCCCTTGTGGGTTAGGAAGCTGAGCT	37	TAACCCACAAGGGCGTGCAGAACTCCCCCTTGCTCCTTCCTGTAGCTGCG	15	83675231	F			NA	NA								TRUE
cg13635184	0.65780813841253	0.700860942103782	0.676016398905232	0.822865950546104	0.815332507008702	0.821212911082971	0.678228493140514	0.819803789545926	0.141575296405411	-0.0233019875203622	0.74901614134322	11.314943278321	4.76456244363038e-05	0.112855077398379	2.77526928226509	7	148903126	q	ZNF282	NA	Body	open sea	Body - open sea	NA	17664465	ATCACTTATCAAACTAATAACAAATATATTCRAATCTATTACAAAAAACC	NA		II			TTCGGTCCAAGTTGAGGTCGTGCTGGTGAGTGGCTGAAGTGAGTGATTGCAAACTGAAAT[CG]GCTTTCTGTAACAGATCCGAACACACTTGTCATCAGTCTGACAAGTGACTGACACCACGC	37	CGGCTTTCTGTAACAGATCCGAACACACTTGTCATCAGTCTGACAAGTGA	7	148534059	F			NA	NA	ZNF282	NM_003575	Body					TRUE
cg05315633	0.825031549341461	0.833519562760115	0.823427366512294	0.930498556541476	0.911675436091519	0.920820371772111	0.827326159537957	0.920998121468368	0.0936719619304116	0.198882320784186	0.874162140503163	11.26819123152	4.87146046257078e-05	0.112855077398379	2.75595844080555	6	168628719	q	DACT2	-78865	IGR	shore	IGR - shore	NA	38782320	AATTATTACTACTACTACCACAATTCAAATAAACCAACTACTCRAATCCC	NA		II			GGCCGACAACTGGGCAACTGCGCAGACCTTCTCTGGCATCACACACAGCGCAGGACGGCG[CG]GGACCCGAGCAGCTGGCTTACCTGAATTGTGGCAGCAGCAGTAACAACCCCGAACTAGCT	37	GTTGTTACTGCTGCTGCCACAATTCAGGTAAGCCAGCTGCTCGGGTCCCG	6	168371568	F	rs57141060		NA	NA				chr6:168630046-168630390	N_Shore			NA
cg14359894	0.397388059701493	0.446932006633499	0.357082984073764	0.131755915317559	0.0852694018783984	0.0801599390708302	0.400467683469585	0.0990617520889292	-0.301405931380656	0.0821545538418876	0.249764717779257	-11.2310188778664	4.95846611618813e-05	0.112855077398379	2.74052370350757	20	4804131	p	RASSF2	NA	5'UTR	island	5'UTR - island	V$SP1_Q6	53759457	AAATCCAACCAAACTAAACAAACAATAACCACACAACTAAAAACCAAACA	47721391	AAATCCAACCAAACTAAACAAACGATAACCGCGCGACTAAAAACCGAACG	I	C	Grn	CGGGCCGGGCTCAAATCCAGCCAGGCTGGGCAGGCGGTGGCCGCGCGACTGGGGACCGGG[CG]CCCCGCCCTCCTCGCTCCCCTCCTCCTTCCTCTCCCTCCCTCCAGCCCCTTGGCCTTTTT	37	AAATCCAGCCAGGCTGGGCAGGCGGTGGCCGCGCGACTGGGGACCGGGCG	20	4752131	R		rs77545982	NA	NA	RASSF2	NM_014737	5'UTR	chr20:4803013-4804146	Island	high-CpG:4752069-4752321	DMR	NA
cg16471612	0.643598872677888	0.646534633505757	0.6663082480063	0.758497373373634	0.780166120084709	0.78127070194047	0.652147251396648	0.773311398466271	0.121164147069623	0.328517480768683	0.71272932493146	11.2051905105524	5.01999402852021e-05	0.112855077398379	2.72975685465478	5	127294693	q	LINC01184	-62551	IGR	open sea	IGR - open sea	NA	21709336	ATAATCATCAATTTCCCTCATCCACAAAACTTTAAAAACTTCCTAAATAC	NA		II			AAAAGAGAAAGCCAGACTCATCCACTTCCTGAAGAAAGGCCAGGTGGAATGATAGCAAGC[CG]TACTTAGGAAGCTTCCAAAGTCCTGTGGATGAGGGAAACTGATGACTACTGAAAGGCAGG	37	TAGTCATCAGTTTCCCTCATCCACAGGACTTTGGAAGCTTCCTAAGTACG	5	127322592	F			NA	NA								TRUE
cg14644761	0.111502278233191	0.121607708596298	0.111084948261216	0.035087219278805	0.0372887285353171	0.0321809727974654	0.114731645030235	0.0348523068705292	-0.0798793381597057	-0.150235200081715	0.074791975950382	-11.1968462515062	5.04006267796651e-05	0.112855077398379	2.72627100249919	5	141082361	q	ARAP3	49393	IGR	island	IGR - island	NA	62738323	TAAACAAATAACCCCCAATACTAAACTCTAAACCTCRAATCAAAATTTAC	NA		II			GCCCGCTGCCCTGGGCAGATGACCCCCAGTGCTGAGCTCTGAGCCTCGAGTCAGGGTTTG[CG]AACAGATGCGAGAACTCTCTGTGCGCTTCAGACCCGTGGGGAAACCCTGCCGAGGAAAGG	37	CGCAAACCCTGACTCGAGGCTCAGAGCTCAGCACTGGGGGTCATCTGCCC	5	141062545	R			NA	NA				chr5:141082245-141082592	Island			TRUE
cg20157753	0.364437120312985	0.349355425237681	0.348404546276311	0.221132031901361	0.19362772448451	0.173083023552479	0.354065697275659	0.195947593312784	-0.158118103962876	-0.105796398687092	0.275006645294221	-11.1927544052052	5.04993829706585e-05	0.112855077398379	2.72456028241421	2	113594343	q	IL1B	NA	1stExon	open sea	1stExon - open sea	NA	32709327	AAAAATTAACTAAAAAAAATCCCAAAACAACCTATTATACCTTATACCTC	NA		II			ACTTGAGCAATGAAGATTGGCTGAAGAGAATCCCAGAGCAGCCTGTTGTGCCTTGTGCCT[CG]AAGAGGTTTGGTATCTGCCAGTTTCTCCCTCGCTGTTTTTATGGCTTTCAAAAGCAGAAG	37	CGAGGCACAAGGCACAACAGGCTGCTCTGGGATTCTCTTCAGCCAATCTT	2	113310814	R		rs1133555	NA	NA	IL1B;IL1B	NM_000576;NM_000576	1stExon;5'UTR					NA
cg17029193	0.600473198988333	0.600485208952888	0.585254691689008	0.767565680370079	0.725594671741199	0.73575222832448	0.59540436654341	0.742970860145253	0.147566493601843	0.0937083108251939	0.669187613344331	11.177358709143	5.0872995432979e-05	0.112855077398379	2.71811577718167	1	8510607	p	RERE	NA	Body	open sea	Body - open sea	NA	13602477	TCTAACCAAAAACTCACCTTAACAAATCCCAACTAATACCTCACACAACA	26672451	TCTAACCAAAAACTCACCTTAACAAATCCCAACTAATACCTCGCACGACG	I	T	Red	ACTAGACGTCCTTCTGACCAGAAGCTCACCTTAGCAAATCCCAACTGATGCCTCGCACGA[CG]TCCCCTAGAGACCTACTGTCCTCTCACACGCAGTTCTCCAAAAGGCCTCATACCCCAACC	37	TCTGACCAGAAGCTCACCTTAGCAAATCCCAACTGATGCCTCGCACGACG	1	8433194	R	rs301813		NA	NA	RERE;RERE	NM_012102;NM_001042681	Body;Body					TRUE
cg17491560	0.816087262147689	0.820359043024508	0.831984399500902	0.910043335650512	0.906830010285817	0.906557692680107	0.822810234891033	0.907810346205479	0.0850001113144456	-0.262601649857334	0.865310290548256	11.1669240169234	5.11280614044466e-05	0.112855077398379	2.71374082496107	5	6338529	p	FLJ33360	NA	TSS1500	open sea	TSS1500 - open sea	NA	68775430	TCCTTTTCTACTTAAAACTAACATAATCATTAAATTCATAAACTTATATC	NA		II			TGTTGTTGATGCCATTAAGTAGAATGAGTCACTGTATATATTAAGCACTAAGACCAGCAG[CG]ACATAAGTCTATGAATTCAATGATCATGCCAGCTTTAAGTAGAAAAGGAGCTTTTTTTTT	37	CCTTTTCTACTTAAAGCTGGCATGATCATTGAATTCATAGACTTATGTCG	5	6391529	F			NA	NA	FLJ33360	NR_028351	TSS1500					NA
cg27638453	0.741954157080302	0.757913016986185	0.724913196063738	0.856531857167051	0.857832695625972	0.866408080423403	0.741593456710075	0.860257544405475	0.1186640876954	-0.0249797938782254	0.800925500557775	11.1622668424788	5.12423855036093e-05	0.112855077398379	2.71178636268791	6	157470150	q	ARID1B	NA	Body	open sea	Body - open sea	NA	27610483	ATAACATTCTACTACTCTATATAACCCCAAAAAACAATACAACTATATAC	NA		II			GCCACCCAGGAGCACGCCCCGGGCAGGTACGCTGTGTGTCTACCCGTGACCACGTGACTG[CG]CACATAGCTGCATTGTTCCCTGGGGTCACACAGAGCAGTAGAATGTCACTGTGCTTGGCC	37	TGACATTCTACTGCTCTGTGTGACCCCAGGGAACAATGCAGCTATGTGCG	6	157511842	F			NA	NA	ARID1B;ARID1B;ARID1B	NM_017519;NM_175863;NM_020732	Body;Body;Body					NA
cg09760057	0.695431701906099	0.708900575023345	0.697629142511032	0.809086819613135	0.793760070309067	0.790858225791896	0.700653806480159	0.797901705238033	0.0972478987578742	0.0557195267226576	0.749277755859096	11.1308774451432	5.20208003585498e-05	0.112855077398379	2.69858342648102	19	1528418	p	PLK5P	NA	Body	shore	Body - shore	NA	11804455	CTAAACAAAATCTTCCAAAAAATAAACCAACAACTACTCACCCAATACCA	69756473	CTAAACAAAATCTTCCGAAAAATAAACCAACGACTACTCACCCAATACCG	I	A	Red	ATACCCCCGCCTCTGGGCAGGATCTTCCGGAAGGTGGGCCAGCGGCTGCTCACCCAGTGC[CG]GCCACCCTGTAAGTACCACCCCCGCCCACACCTGCCCAACACCTGCCCACGCCTCCCACC	37	CTGGGCAGGATCTTCCGGAAGGTGGGCCAGCGGCTGCTCACCCAGTGCCG	19	1479418	R			NA	NA	PLK5P	NR_026557	Body	chr19:1526462-1526681	S_Shore			NA
cg23311800	0.715579663741454	0.742543192251385	0.714081113079955	0.846716593758197	0.863370501748729	0.875957304629787	0.724067989690931	0.862014800045571	0.13794681035464	0.150848773178389	0.793041394868251	11.1193453093386	5.23102598071848e-05	0.112855077398379	2.69371971819866	11	34535396	p	ELF5	NA	TSS200	open sea	TSS200 - open sea	NA	16702471	CAAACAAATCCRTTTAATTTTTCAAATTTACRCACAACCCCTTTAATAAC	NA		II			AGTGACACCTACAGACAGGTCCGTTTGGTTTTTCAGGTTTACGCACAGCCCCTTTGATGA[CG]GTGACATACAGTGTGACACGGCTCCTTGGAGGGGGGGAAATGGTTCTCATATGCAGAAAG	37	AGACAGGTCCGTTTGGTTTTTCAGGTTTACGCACAGCCCCTTTGATGACG	11	34491972	R			NA	NA	ELF5	NM_001422	TSS200					TRUE
cg14780132	0.330211108120976	0.337928037299416	0.362992076783197	0.212124617772843	0.227194145599607	0.219784428851945	0.343710407401196	0.219701064074798	-0.124009343326398	-0.491934064534932	0.281705735737997	-11.0983718680441	5.28415550993904e-05	0.112855077398379	2.68485602767709	4	155254602	q	DCHS2	NA	Body	island	Body - island	NA	15659311	TTTCAAACTCCTCAAAACCAATCTTTTACAAAATTTCTTCTAATAATCTC	NA		II			GATCCAGGGGCTTCCGGGTGCGAATAGTGCCCAGCCGCGGGTGAATGGAGAACTTTCCGC[CG]AGATCACCAGAAGAAATCCTGTAAAAGATTGGTTCTGAGGAGTCTGAAAAAGAGAGAGGG	37	TTCAGACTCCTCAGAACCAATCTTTTACAGGATTTCTTCTGGTGATCTCG	4	155474052	F			NA	NA	DCHS2;DCHS2	NM_017639;NM_001142552	Body;Body	chr4:155254130-155254603	Island			NA
cg25152942	0.862155296609926	0.855567405445542	0.843568141379179	0.944268105043766	0.940953649734835	0.940531225065202	0.853763614478216	0.941917659947934	0.0881540454697186	0.089196479917822	0.897840637213075	11.0969113464847	5.28787878910834e-05	0.112855077398379	2.68423791855891	19	41281080	q	MIA	NA	TSS1500	shelf	TSS1500 - shelf	NA	30790492	TACCCCACAACACAAAAAATTCCAAAATAATTTTCTTTACAAACTCCTCC	NA		II			CCTTGTTCTCCTGCCCCACAGCACAGGAAATTCCAAGGTGGTTTTCTTTACAGGCTCCTC[CG]CTTCTGTGGCCAGAGGGGACAGCGGAGGAGCCCAGGTACCTAAGCCAACTCAAGAGAAGA	37	CGGAGGAGCCTGTAAAGAAAACCACCTTGGAATTTCCTGTGCTGTGGGGC	19	45972920	R			NA	TRUE	MIA	NM_006533	TSS1500	chr19:41283880-41284276	N_Shelf			NA
cg22800453	0.719716650913624	0.712889398062177	0.708828979740413	0.797116719373957	0.811646681155045	0.81667497683706	0.713811676238738	0.808479459122021	0.0946677828832826	-1.8357796715244	0.761145567680379	11.0951335121943	5.29241514064352e-05	0.112855077398379	2.68348536592147	12	55252109	q	MUCL1	NA	3'UTR	open sea	3'UTR - open sea	NA	60603300	ACAACTATTCATACTTCCTATAATTTCATCCAACTACTTACCTTACCTAC	NA		II			TGCAATTGGTCACAACTATTCATGCTTCCTGTGATTTCATCCAACTACTTACCTTGCCTA[CG]ATATCCCCTTTATCTCTAATCAGTTTATTTTCTTTCAAATAAAAAATAACTATGAGCAAC	37	CGTAGGCAAGGTAAGTAGTTGGATGAAATCACAGGAAGCATGAATAGTTG	12	53538376	R			NA	NA	MUCL1	NM_058173	3'UTR					NA
cg17039722	0.599193619034677	0.595906640309623	0.575436558709999	0.444162145308198	0.466356401440658	0.473105343412616	0.590178939351433	0.461207963387157	-0.128970975964276	-0.708724403996289	0.525693451369295	-11.0786322968725	5.33473843566534e-05	0.112855077398379	2.67649240923327	1	230558448	q	PGBD5	101056	IGR	shelf	IGR - shelf	NA	42749421	CCCTTTCCTTCTATTTTTCAACRTATTTAACTTCCTAAATCAACTCCTCC	NA		II			AGAGAGGAGACAGAAGAGTGGGCAAGGGCCCTCTCCACCCATAACTACTGGCCGCACTTC[CG]GAGGAGCTGATCTAGGAAGCTAAATACGCTGAAAAACAGAAGGAAAGGGCTGGGAAGACA	37	CGGAGGAGCTGATCTAGGAAGCTAAATACGCTGAAAAACAGAAGGAAAGG	1	228625071	F			NA	NA				chr1:230561103-230562702	N_Shelf			TRUE
cg15715853	0.811207651506929	0.827032686375875	0.821152507172977	0.918869484875485	0.906820831378749	0.925163818015699	0.819797615018593	0.916951378089978	0.0971537630713841	0.20124023259285	0.868374496554286	11.0730535129259	5.34913693293999e-05	0.112855077398379	2.67412492240963	3	150916446	q	GPR171	NA	Body	open sea	Body - open sea	NA	36609483	TTTAATAACCACRAACTACATCATATACTTTATTCCTTACCACATTATCC	NA		II			AGTGAAATCCTGGTTGAGCAATCAGTTATGACTTCTGTCTGGCTGAGGGTATACGGGATT[CG]GACAATGTGGTAAGGAACAAAGCATATGATGTAGCCCGTGGTCACTAAAAGTATGTTGAT	37	CGGACAATGTGGTAAGGAACAAAGCATATGATGTAGCCCGTGGTCACTAA	3	152399136	F			NA	NA	GPR171;MED12L	NM_013308;NM_053002	Body;Body					NA
cg10354655	0.737535443455829	0.749671730971212	0.748732150459854	0.82797647006138	0.823759813513447	0.832034981243032	0.745313108295632	0.827923754939287	0.0826106466436549	0.0642965516932708	0.786618431617459	11.0546006614633	5.39708837937601e-05	0.112855077398379	2.66628217199412	12	23146960	p	ETNK1	368884	IGR	open sea	IGR - open sea	NA	12690337	CATTAAACCTAATAAACAATACTAAACATATTATCTCTCAAATATAACCC	NA		II			ATACCATGATTCATTAGACCTAATGAACAATGCTGAGCATATTGTCTCTCAAATATAACC[CG]CTGGCATTGATATATATGTACTTTAACTCATTCGTCCCAACTTTATTAGGTACATATGTC	37	CGGGTTATATTTGAGAGACAATATGCTCAGCATTGTTCATTAGGTCTAAT	12	23038227	R			NA	NA								TRUE
cg19100772	0.576090002142653	0.616879624556505	0.58978871360849	0.76527501142522	0.735074278329755	0.761160657176038	0.594252780102549	0.753836648977004	0.159583868874455	-0.0407748273551936	0.674044714539777	11.0532895001874	5.40051469549518e-05	0.112855077398379	2.66572421435342	6	72926485	q	RIMS1	NA	5'UTR	open sea	5'UTR - open sea	NA	53706449	TAAACATTTACCTAAATCTTTTCTTCTATATTAACTTTAAAAACCACAAC	NA		II			AGATGAGCTCCTGAACATTTGCCTGAGTCTTTTCTTCTGTGTTAGCTTTAAGGACCACAA[CG]TTTCATCTCTCTGGCTTCAGGAAGGTAGCAGCTTCTGTGCATTGTTTTAGGAAATGGTTA	37	CGTTGTGGTCCTTAAAGCTAACACAGAAGAAAAGACTCAGGCAAATGTTC	6	72983206	R			NA	NA	RIMS1;RIMS1;RIMS1;RIMS1;RIMS1;RIMS1	NM_001168409;NM_001168410;NM_001168410;NM_001168407;NM_014989;NM_001168408	5'UTR;5'UTR;1stExon;Body;Body;Body					NA
cg10506882	0.190133010490036	0.180422523559088	0.19107061167735	0.103501695204928	0.097888392533161	0.0858753728421691	0.187208715242158	0.0957551535267527	-0.091453561715405	0.555788164390208	0.141481934384455	-11.0429681669876	5.42757558796813e-05	0.112855077398379	2.66132880778631	3	35681627	p	ARPP21	-883	IGR	island	IGR - island	NA	22752433	TTTCTACAATATCRACTAAAATCCCACACAACTATAACAACCAAAACTAC	NA		II			CGGAGCAGAGACCAGCAGCAGCAGGGGCAGCGGGGACACAAGCCGCGACCGAGCCGCCGC[CG]CAGCCCTGGCTGCCACAGCTGTGTGGGATCCCAGCCGACACTGCAGAAAGCTCCTTTTAC	37	TTCTGCAGTGTCGGCTGGGATCCCACACAGCTGTGGCAGCCAGGGCTGCG	3	35656631	F			NA	NA				chr3:35680509-35681628	Island			NA
cg04030486	0.378616796047989	0.403566121842496	0.384875999457921	0.282319391634981	0.257769376181474	0.264558400748813	0.389019639116135	0.26821572285509	-0.120803916261046	0.00925683901756029	0.328617680985613	-11.0396575088878	5.43628927043015e-05	0.112855077398379	2.65991773177816	17	6358599	p	PITPNM3	NA	3'UTR	island	3'UTR - island	NA	73767468	TATACTCAAAACAAAAAACAAAAAACCCAATCAAACTACCTACAAAAACA	35708439	TATACTCAAAACAAAAAACGAAAAACCCAATCAAACTACCTACGAAAACG	I	A	Red	ACAGACACGGGAGGGAAAAAGCAGGAAAACGCCTGTGTCGGGGAGAGGGCAGCCCCCTCC[CG]TCCCCGCAGGCAGCCTGATTGGGCCCCCCGCTCCCTGCTCTGAGCACAGCCCACCCCTCA	37	TGTGCTCAGAGCAGGGAGCGGGGGGCCCAATCAGGCTGCCTGCGGGGACG	17	6299323	F			NA	NA	PITPNM3;PITPNM3	NM_001165966;NM_031220	3'UTR;3'UTR	chr17:6358414-6358955	Island			NA
cg22979783	0.299349864794891	0.286465593714358	0.315862993797843	0.130033759344104	0.129128729979398	0.167195508908958	0.300559484102364	0.142119332744153	-0.158440151358211	0.113143150532775	0.221339408423259	-11.0389030907642	5.43827720055394e-05	0.112855077398379	2.65959609967796	2	72371261	p	CYP26B1	NA	Body	island	Body - island	NA	67806326	ATATAACAACATATTCAAAACACATTTATTAAAACAACCACTAATACACA	24759318	ATATAACAACGTATTCAAAACGCATTTATTAAAACGACCGCTAATACGCG	I	T	Red	CGGTGCTCACGAGGTGGTGCTCGCCCATGAGGATCTTGCGCACGTTCTCCGCGCCGGTCA[CG]CGTATCAGCGGCCGCCCCAACAAATGCGTCTTGAACACGTTGCCATACTTCTCCCTCCGC	37	CGCGTATCAGCGGCCGCCCCAACAAATGCGTCTTGAACACGTTGCCATAC	2	72224769	F			NA	NA	CYP26B1	NM_019885	Body	chr2:72371121-72375004	Island	high-CpG:72224710-72224795	CDMR	NA
cg18988856	0.856224731211739	0.855746112001213	0.853851062817857	0.925887645356703	0.932274746995657	0.92713976868586	0.855273968676936	0.928434053679407	0.0731600850024703	-0.107676604549591	0.891854011178171	11.0376999502105	5.44144930140989e-05	0.112855077398379	2.65908309988242	7	99425577	q	CYP3A43	NA	TSS200	open sea	TSS200 - open sea	NA	24732490	CAAATCCCTCCATATAAAAAATAACATAAATAACTTTTCTACTAACTACC	NA		II			AAAAGGGTACCCAAATCCCTCCATATGAGGAGTAGCATAAGTGGCTTTTCTACTGGCTGC[CG]CTGTAGACCCACCTCCTTCTCCAGCACATAAATATCGCTGTTAACATTAACTAAATCACC	37	CGGCAGCCAGTAGAAAAGCCACTTATGCTACTCCTCATATGGAGGGATTT	7	99263513	R			NA	NA	CYP3A43;CYP3A43;CYP3A43	NM_057095;NM_057096;NM_022820	TSS200;TSS200;TSS200					NA
cg19287917	0.572748308748455	0.583190399859144	0.579709933174466	0.658051957320982	0.652954508120819	0.660142249874604	0.578549547260688	0.657049571772135	0.0785000245114467	-0.88960506236129	0.617799559516412	11.0068432529112	5.52354988631847e-05	0.112855077398379	2.64589968545359	6	36269736	p	PNPLA1	NA	Body	open sea	Body - open sea	NA	11648351	AAAAATATACTACCAAATAAAACTCRCCCTTAACAATAAATACCCTAAAC	NA		II			TTCCCCCGGGTGGAAGTGTACTGCCAGATAGAACTCGCCCTTGGCAATGAGTGCCCTGAA[CG]CAGTCAACCAAGCCTTCGAGCACGGCAGGCCAGTCTGGAAGGAGCCACACAACCTCACAA	37	GAAGTGTACTGCCAGATAGAACTCGCCCTTGGCAATGAGTGCCCTGAACG	6	36377714	R	rs34598813		NA	NA	PNPLA1;PNPLA1;PNPLA1	NM_173676;NM_001145717;NM_001145716	Body;Body;Body					TRUE
cg26858423	0.603626421123285	0.595652217202671	0.607946444965674	0.742150040312145	0.745371023338306	0.710321926758016	0.60240836109721	0.732614330136156	0.130205969038946	0.668323590401856	0.667511345616683	10.9994958943111	5.54331264564499e-05	0.112855077398379	2.64275298503443	1	6149477	p	KCNAB2	NA	Body	open sea	Body - open sea	NA	23736446	ATAAAAACAATAAAAACRCACCCRACRAAAATAACTAAAATACCTACAAC	NA		II			GTATCTGTGCAATAGGGACAGTAAGAGCGCACCCGGCGAGGGTGGCTGGGATGCCTGCAG[CG]CCCAGGAGAAGGTGCCACACAGCCCGGGGCTCAGCACTCGCAGGCACCGGAGCAAGGCAC	37	TAGGGACAGTAAGAGCGCACCCGGCGAGGGTGGCTGGGATGCCTGCAGCG	1	6072064	R		rs4908764	NA	NA	KCNAB2;KCNAB2	NM_003636;NM_172130	Body;Body					NA
cg14636113	0.792410379481026	0.781441084118328	0.807997625936642	0.905815709969789	0.911041465766634	0.8948084334618	0.793949696511999	0.903888536399408	0.109938839887409	0.0476299165062636	0.848919116455703	10.9953220054571	5.55457640963646e-05	0.112855077398379	2.64096410752043	2	240742128	q	LOC150935	57574	IGR	shelf	IGR - shelf	NA	10810430	AACCCAAACACTTACAACACAAATACACACAAATCAATACAAACTAAACA	56796371	AACCCAAACACTTACAACACGAATACGCACAAATCAATACGAACTAAACG	I	A	Red	CTCCTGGCCCAAGGATCGGGACAGTGCCCTCTCCCTTCCTCTCATCCCCACGCAGGTGCC[CG]TCCAGCTCGCACTGATCTGTGCGTATCCGTGCTGCAAGTGCTTGGGCCTTTGCTGGCACC	37	GGCCCAAGCACTTGCAGCACGGATACGCACAGATCAGTGCGAGCTGGACG	2	240407065	F			NA	NA				chr2:240738027-240738233	S_Shelf			NA
cg01312445	0.449787117681014	0.460905319688951	0.464201144694595	0.372968767645534	0.376141553252577	0.37840451601807	0.458297860688187	0.375838278972061	-0.0824595817161262	0.0533281793553255	0.417068069830124	-10.9923537681805	5.56260290392006e-05	0.112855077398379	2.63969138421898	16	86536684	q	FOXF1	-7449	IGR	shelf	IGR - shelf	NA	49715451	CCCTAACTTCTAATTCCCTCTTCCCTATAAAATAAACATACACRCCTATC	NA		II			TCCAGGGGTCTCCCTGGCTTCTGATTCCCTCTTCCCTGTGGGGTGAACATGCACGCCTAT[CG]CACCTCTCTCTTTCAAATCGGAAACTACACAACACCTGCCCACTGAAATTTAATTTGTTT	37	CCTGGCTTCTGATTCCCTCTTCCCTGTGGGGTGAACATGCACGCCTATCG	16	85094185	R			NA	NA				chr16:86539118-86539486	N_Shelf		CDMR	NA
cg06599949	0.608463101518565	0.615754297949442	0.603385657097131	0.697614412678305	0.707528500433602	0.720510413518879	0.609201018855046	0.708551108876929	0.0993500900218826	-0.257155917455955	0.658876063865987	10.9922391132639	5.56291321827228e-05	0.112855077398379	2.6396422128247	12	6389055	p	PLEKHG6	-30547	IGR	shore	IGR - shore	NA	37621433	CACTAACRTTAAACAAAAACTAAACTAACRAAAATAACCAACACTTACCC	NA		II			GGTGGCAAATTCACTGGCGTTGAACAGAGACTGGACTAACGAGGGTGACCAGCACTTACC[CG]GTGCCACCTACCATTGTGCTGAGCCTTTGTGCATAGTTTTGTATTTAATACACCTACCGT	37	CGGGTAAGTGCTGGTCACCCTCGTTAGTCCAGTCTCTGTTCAACGCCAGT	12	6259316	R			NA	NA				chr12:6387654-6388168	S_Shore			TRUE
cg18890892	0.399274458252902	0.345463456240758	0.401024184598204	0.161671718173969	0.195082866987728	0.171280841382396	0.381920699697288	0.176011808848031	-0.205908890849257	0.0153644202452606	0.27896625427266	-10.9913491540472	5.56532258975967e-05	0.112855077398379	2.63926051694646	12	115251452	q	TBX3	143393	IGR	open sea	IGR - open sea	NA	33684461	CCTCCTACAAAATCAACAAAAACACCAAAAAAAAATATTCATAATAACCC	NA		II			GAAGTTTCCCTTCTCTGTGGCGTTAATGCATCTTGTCAGCTGAAGAGAAGGCCTGCTTGG[CG]GGTTACCATGAACATTTCTCTTTGGTGTTCCTGCTGATTCTGCAGGAGGGAATCAGGCAA	37	CTCCTGCAGAATCAGCAGGAACACCAAAGAGAAATGTTCATGGTAACCCG	12	113735835	F		rs12314327	NA	NA								TRUE
cg24305127	0.771457273257161	0.770710617618905	0.7591599057127	0.844990971899746	0.848533390172998	0.847833192111653	0.767109265529589	0.847119184728132	0.0800099191985435	0.0280505270261703	0.807114225128861	10.985043988769	5.58242754975218e-05	0.112855077398379	2.63655505767064	7	157441317	q	PTPRN2	NA	Body	island	Body - island	NA	74699330	AAAAATCTAACCCACCRAATTCAATACATACTAAATAAATCCAACCCACC	NA		II			CAGACCCATCCAGCATGCACTGAACTCGGTGGGTCGGACCCATCCAGCGTGCACTGAACT[CG]GTGGGTTGGACCCATCCAGCATGCACTGAACTCGGTGGGTCAGACCCTTTCACTGTGCAC	37	CGGTGGGTTGGACCCATCCAGCATGCACTGAACTCGGTGGGTCAGACCCT	7	157134078	F	rs56038342		NA	NA	PTPRN2;PTPRN2;PTPRN2	NM_002847;NM_130842;NM_130843	Body;Body;Body	chr7:157440024-157442721	Island			NA
cg13390867	0.415042133065023	0.388990267639903	0.408149743249959	0.227698771816419	0.271337772397094	0.248920241865822	0.404060714651628	0.249318928693112	-0.154741785958516	-0.0161360388584006	0.32668982167237	-10.9781108463052	5.60130733431519e-05	0.112855077398379	2.63357765589486	9	86717438	q	RMI1	121801	IGR	open sea	IGR - open sea	NA	39791350	TAAACACAATTCCACAAAAACAAATAAAAAAATCAAACACCTAAACAACA	65617375	TAAACGCAATTCCGCGAAAACAAATAAAAAAATCGAACGCCTAAACAACG	I	A	Red	AGAGGCCAGGCCTGAGCGCAATTCCGCGGGAGCAGGTGGAAGAGTCGGGCGCCTGGACAG[CG]GTGCCAGTCCCCTTTCATAGGTTAAAAAAAAAAAAAAAAAAGCTTTTATATATTGAAGAT	37	TGAGCGCAATTCCGCGGGAGCAGGTGGAAGAGTCGGGCGCCTGGACAGCG	9	85907258	R			NA	NA								NA
cg02064724	0.258655371481782	0.247601573376046	0.237341299657636	0.132379466342003	0.116322666389255	0.143818259913753	0.247866081505155	0.13084013088167	-0.117025950623484	-0.319933679903669	0.189353106193413	-10.9702490582586	5.62280660145448e-05	0.112855077398379	2.63019829794587	14	74179953	q	PNMA1	NA	1stExon	shore	1stExon - shore	NA	14803469	TATCCAAAATATAATTTAACATCTCTACTAACATCTCTAAACCCRAAATC	NA		II			CTGAATAACATTATCCAAAATATAGTTTAGCATCTCTGCTGGCATCTCTGGGCCCGGGGT[CG]GAGTAGGGTTCTGAAACCCAAGGACACGGGCAACATCTTGCACGGTCCACCCCTCTCTAG	37	ATCCAAAATATAGTTTAGCATCTCTGCTGGCATCTCTGGGCCCGGGGTCG	14	73249706	R			NA	NA	PNMA1	NM_006029	1stExon	chr14:74180518-74181264	N_Shore			NA
cg08820231	0.480254033141105	0.402135007849294	0.57400133402505	0.945461291120455	0.955465587044534	0.956135220493625	0.485463458338483	0.952354032886205	0.466890574547722	-0.0610351199175559	0.718908745612344	10.929430626208	5.73599875794442e-05	0.112855077398379	2.61259861610143	12	58013687	q	SLC26A10	NA	TSS200	shore	TSS200 - shore	NA	11676372	AAACATCATACACATACCCCAAAATAAAAAACCCTAACAACAACCTATCA	45654368	AAACATCGTACACGTACCCCAAAATAAAAAACCCTAACAACAACCTATCG	I	A	Red	CGGAGTGACCGTGGGCATCGTGCACGTGCCCCAGGGTGAGAGGCCCTAACAGCAGCCTGT[CG]GGAGCACAAGCTCTAGAGGGCTTCCGGGAGGAGGCTTAGGGAGCTGGGAATCCGGGAGCA	37	GGGCATCGTGCACGTGCCCCAGGGTGAGAGGCCCTAACAGCAGCCTGTCG	12	56299954	R			NA	NA	SLC26A10	NM_133489	TSS200	chr12:58014708-58015697	N_Shore			TRUE
cg16735938	0.815809662083612	0.807375038258076	0.804991803201646	0.900312385098755	0.909509949622108	0.925641129255523	0.809392167847778	0.911821154658795	0.102428986811018	0.019219447714069	0.860606661253286	10.9206702759944	5.76063881394308e-05	0.112855077398379	2.60880956754268	6	32073324	p	TNXB	NA	5'UTR	open sea	5'UTR - open sea	NA	66792501	TACTATATCCCTACATCTAACACATAACTAATACTCAATAAATATTTACC	NA		II			TTTTTCTTGGCTGCTGTATCCCTGCATCTGGCACATAACTGGTGCTCAATAAATATTTAC[CG]ACTATATGAATGAATGAAAAGTTCAATGTAAACGCAGGACTAGCATTAAGGCTGGAACCA	37	CGGTAAATATTTATTGAGCACCAGTTATGTGCCAGATGCAGGGATACAGC	6	32181302	R			NA	NA	TNXB	NM_019105	5'UTR					NA
cg19814934	0.493606215327667	0.453908193613107	0.466870681525939	0.33561647148258	0.344970975323052	0.329923693628188	0.471461696822238	0.336837046811273	-0.134624650010965	-0.38924019851671	0.404149371816755	-10.8870711109963	5.85630059426097e-05	0.112855077398379	2.59423817437337	5	42950152	p	LOC648987	-64679	IGR	shore	IGR - shore	NA	16631510	AATTTTAAATATCTCAACTTCRTACTCCTTAACTTACATACTCAAAACRC	NA		II			GAGTCGCCAGACAGAACCCGGGACCTGGCAGCAGCAAGTCTGAGACCGAGATCGGCTCCC[CG]CGTCCTGAGCATGCAAGTCAAGGAGCACGAAGCTGAGACATTTAAAATCAGTAGAAAAAA	37	ATTTTAAATGTCTCAGCTTCGTGCTCCTTGACTTGCATGCTCAGGACGCG	5	42985909	F			NA	NA				chr5:42951076-42952410	N_Shore		CDMR	NA
cg13226308	0.646988015590355	0.609954030313484	0.614287661389976	0.464557224847276	0.490881115808636	0.468173361439721	0.623743235764605	0.474537234031878	-0.149206001732727	-0.0563451151374782	0.549140234898241	-10.884230051871	5.86447459024803e-05	0.112855077398379	2.59300321117067	11	35019673	p	MIR1343	56289	IGR	open sea	IGR - open sea	NA	27633325	TCACTTCTTCACTTCACCTAAAACAAAATCCATCATAATACAATATATAC	NA		II			AAAGTGTGGGAGAAAAGTTAAATTGGCACTTAAATCTTAGTTTTCAAGGAAAACGTGTCC[CG]CACATACTGCATTATGATGGACTTTGTCTCAGGTGAAGTGAAGAAGTGAAAGAATCAAGT	37	CACTTCTTCACTTCACCTGAGACAAAGTCCATCATAATGCAGTATGTGCG	11	34976249	F			NA	NA								TRUE
cg22337977	0.796968007719599	0.804847915310386	0.784450524710836	0.892714290914036	0.897227401575648	0.88370393620432	0.79542214924694	0.891215209564668	0.0957930603177276	-0.197745192431618	0.843318679405804	10.8781992534497	5.88187015021038e-05	0.112855077398379	2.59038024613107	21	31811175	q	KRTAP15-1	NA	TSS1500	open sea	TSS1500 - open sea	NA	23672489	CATCCRTACCATATATCTATTTACAATTTACTCTAATAAACTTTCTAAAC	NA		II			GGCATTTCCTGCATCCGTGCCATATATCTATTTACAGTTTGCTCTGATGAACTTTCTGAG[CG]AATCCAGAAAAATCCTCATTACTCTAGTACTCTAGGCAGAATATATATGTCAGCTGATAC	37	CGCTCAGAAAGTTCATCAGAGCAAACTGTAAATAGATATATGGCACGGAT	21	30733046	R			NA	NA	KRTAP15-1	NM_181623	TSS1500					NA
cg20886183	0.728897929859976	0.712196640215583	0.723264255665797	0.802807367595469	0.812893852615868	0.810462325912318	0.721452941913785	0.808721182041218	0.0872682401274328	-0.505306113216341	0.765087061977502	10.8441168125829	5.98132422845698e-05	0.112855077398379	2.57551910510753	11	133230391	q	OPCML	NA	Body	shore	Body - shore	NA	30636300	TACCTATATATTTTCCACAATTCCTATCAAAATCCTATACTCCCAAAAAC	NA		II			CCTCTGGACTGAAGCCAGGGCAGGCTCAGACAGCTTTGGAGCCAAGAGACGGAGAGGCTC[CG]CTTCTGGGAGCACAGGATTTTGACAGGAATTGTGGAAAATACACAGGTAGGATGCTTTCA	37	ACCTGTGTATTTTCCACAATTCCTGTCAAAATCCTGTGCTCCCAGAAGCG	11	132735601	F	rs11819986		NA	NA	OPCML	NM_001012393	Body	chr11:133230884-133231645	N_Shore			NA
cg25339054	0.462908528798342	0.428987023232394	0.435001454788601	0.242645296913081	0.229375684446983	0.173875485177962	0.442299002273112	0.215298822179342	-0.22700018009377	-0.236626282753582	0.328798912226227	-10.8404547760145	5.99212708099622e-05	0.112855077398379	2.57391850591749	5	50673808	q	ISL1	-5150	IGR	open sea	IGR - open sea	NA	59680340	TTAACCTTTCRAAAAACAAATTAATAACTCAACCRAATTAATAAAATAAC	NA		II			AGAAGGCGTTGTTGACCTTTCGGGGAGCAAGTTAATAACTCAGCCGAGTTGATGAAGTGA[CG]TTCTTTCTGAAAGGGGTCGTCTCCTGGGCCCCTTTTCTCAGTCGGCATTTAGCAGGTAGG	37	CGTCACTTCATCAACTCGGCTGAGTTATTAACTTGCTCCCCGAAAGGTCA	5	50709565	R			NA	NA							CDMR	TRUE
cg14995148	0.790504667480638	0.806822524749314	0.800560339465767	0.69714512775805	0.675153415662424	0.664552492554894	0.799295843898573	0.678950345325123	-0.12034549857345	-0.00223297081554289	0.739123094611848	-10.8367828757424	6.00298200848962e-05	0.112855077398379	2.57231284910784	5	36683916	p	SLC1A3	NA	Body	open sea	Body - open sea	NA	37739394	ACTATTAACAAAAATACCAAAACAAAAAACACTTTTACAAAACTCCCCAC	NA		II			TTGTGTTACATGGCAAGTCAGGCATCGGCACCGTGCGTATTTTGCAGCGTATATGCTCTA[CG]TGGGGAGCTTTGTAAAAGTGTTTTCTGTTCTGGTACTTCTGTTAACAGCATCACAGCCAC	37	CGTGGGGAGCTTTGTAAAAGTGTTTTCTGTTCTGGTACTTCTGTTAACAG	5	36719673	F		rs56256473	NA	NA	SLC1A3;SLC1A3	NM_004172;NM_001166695	Body;Body					TRUE
cg15464226	0.785249493949782	0.788418297012211	0.789620398309623	0.927135299771473	0.904162360841859	0.891052884799776	0.787762729757205	0.907450181804369	0.119687452047164	0.340634391828515	0.847606455780787	10.8351782740335	6.00773279490728e-05	0.112855077398379	2.57161095048165	13	43136933	q	TNFSF11	NA	1stExon	open sea	1stExon - open sea	NA	65628455	AATATAACCRAAACTACCTCTCTAATAACATAACTAAAACCAAACTACAC	NA		II			TGAAAGCAAATGGTGTGGCCGAAGCTGCCTCTCTGGTGGCATAGCTAAGACCAAGCTGCA[CG]CAGTGAAAACACAGTTTGTTTTCACTGACAACAAGGCAGAATGTGTACCAGGGATGTGAC	37	GTGTGGCCGAAGCTGCCTCTCTGGTGGCATAGCTAAGACCAAGCTGCACG	13	42034933	R			NA	NA	TNFSF11;TNFSF11	NM_033012;NM_033012	1stExon;5'UTR					NA
cg18176054	0.843961811710551	0.840224662422167	0.831566934374973	0.919236895430264	0.922155901014443	0.914113539235244	0.838584469502564	0.918502111893317	0.0799176423907535	0.110441733162043	0.87854329069794	10.8278032310051	6.0296250547129e-05	0.112855077398379	2.56838305830858	12	93839011	q	MRPL42	-22255	IGR	shelf	IGR - shelf	NA	28784381	TCTATATTAAAATAAATAAAATTCTTAACTAACCCTCTAATTTAAAAACC	NA		II			ATATAAATCCTGTGGAACAGGATATACTCTAGAAGAACAGGTTGTCACAGGGCTGAGATA[CG]GTTCTCAAATTAGAGGGCTAGTTAAGAATCCTATTTACTCTAATACAGAGATAGACAACA	37	CGGTTCTCAAATTAGAGGGCTAGTTAAGAATCCTATTTACTCTAATACAG	12	92363142	F			NA	NA				chr12:93834935-93836089	S_Shelf			NA
cg16670736	0.613164261283057	0.638412228796844	0.639097744360902	0.735318301813303	0.750038088466812	0.740497146725989	0.630224744813601	0.741951179002035	0.111726434188434	-0.267815293174357	0.686087961907818	10.8239446229558	6.0411163092057e-05	0.112855077398379	2.56669302782679	7	157777149	q	PTPRN2	NA	Body	open sea	Body - open sea	NA	24806457	ATACCACTAACTTAAATAAAACCTAACATAAAATAAAATAAAACCTAACA	56687319	ATACCGCTAACTTAAATAAAACCTAACGTAAAATAAAATAAAACCTAACG	I	T	Red	CCCCACGCCAGGCTCCACCCCATCCCACGCCAGGCTCCACGCCAGGCTCCACCCCCCCCA[CG]CCAGGCTCCACCCCATCCCACGCCAGGCTCCACCCAAGCCAGCGGCACCGGTTCTGGCTG	37	CGCCAGGCTCCACCCCATCCCACGCCAGGCTCCACCCAAGCCAGCGGCAC	7	157469910	F			NA	NA	PTPRN2;PTPRN2;PTPRN2	NM_002847;NM_130842;NM_130843	Body;Body;Body					NA
cg15242225	0.209512693766012	0.181651762995127	0.183452079745928	0.0859324597539264	0.0816072439168938	0.0822328654986401	0.191538845502356	0.0832575230564867	-0.108281322445869	0.166887631620586	0.137398184279421	-10.8060404343142	6.09477362987106e-05	0.112855077398379	2.55884034172209	21	36421857	q	RUNX1	NA	TSS1500	open sea	TSS1500 - open sea	NA	40694314	TTTATCAAAATAATCAATAATTCCAAAAACCACAAATAACAACAAAAACC	NA		II			AGAAAAAAGTGACTCAGTCACTTATTATATCTCAATGGTCTTTGCTGATTTAGTACAACT[CG]GCTCCTGTTGTTATTTGTGGTTTTTGGAACTACTGATTATTTTGATAAAGATTTCATTGC	37	CGGCTCCTGTTGTTATTTGTGGTTTTTGGAACTACTGATTATTTTGATAA	21	35343727	F			NA	NA	RUNX1	NM_001754	TSS1500					TRUE
cg08433011	0.422918918918919	0.391110560851801	0.423156865142438	0.292182227221597	0.29446828803052	0.291028694567313	0.412395448304386	0.292559736606477	-0.119835711697909	-0.709935750440282	0.352477592455431	-10.8043958457331	6.09973028476889e-05	0.112855077398379	2.55811813830755	21	36399540	q	RUNX1	NA	Body	shore	Body - shore	NA	40740502	TAAAAATTTAAAAAACCCTACCTAAATCTCCCACCTCCAAACTATCCCCA	60763413	TAAAAATTTAAAAAACCCTACCTAAATCTCCCGCCTCCAAACTATCCCCG	I	A	Red	ATGAAACTGATTCCACTACCCCATCTCTGCAAGCGTCCAGAGGCAGAGAGGCCAACATTT[CG]GGGACAGCTTGGAGGCGGGAGATTTAGGCAGGGCTCCTTAAACTTTTATGTGCATGAAAA	37	CGGGGACAGCTTGGAGGCGGGAGATTTAGGCAGGGCTCCTTAAACTTTTA	21	35321410	F			NA	NA	RUNX1	NM_001754	Body	chr21:36398960-36399259	S_Shore			TRUE
cg18990042	0.630054370295587	0.607400439780752	0.596442560770981	0.487165565455353	0.474177207906029	0.457555659999837	0.611299123615773	0.47296614445374	-0.138332979162034	-0.243176754805603	0.542132634034757	-10.7992560084865	6.11525182855826e-05	0.112855077398379	2.55586006170231	12	48399169	q	COL2A1	NA	TSS1500	island	TSS1500 - island	V$OLF1_01	15672328	TATCTAACTCCAAACTCAAACRTAATATCTACTCTTCCTAACTAAAATCC	NA		II			TGTGGGGGGACTGTCTAGCTCCAGGCTCAGACGTGGTGTCTGCTCTTCCTGGCTGGGGTC[CG]GGAGTCCCCCGGGGAGTGGGCACTGCCGGCCGTCGTAGAGCAGCTTTGGCCAGGGACGGT	37	GTCTAGCTCCAGGCTCAGACGTGGTGTCTGCTCTTCCTGGCTGGGGTCCG	12	46685436	R			NA	NA	COL2A1;COL2A1	NM_001844;NM_033150	TSS1500;TSS1500	chr12:48399168-48399372	Island			NA
cg25136644	0.726524277762676	0.735436948360513	0.718551189470508	0.83805870605415	0.86353556746739	0.833704057397538	0.726837471864566	0.845099443639692	0.118261971775127	-0.283139819105915	0.785968457752129	10.787806833817	6.14999340966015e-05	0.112855077398379	2.55082481300366	7	150709463	q	ATG9B	NA	3'UTR	shore	3'UTR - shore	NA	65652428	AAAACAATACCAATACCTAAACCCACCAAAATACAAAACAAACTAAAATC	NA		II			GGCAAAGGGGACCTGATGGAGTGTCTCTCCTGCCAGGGCTCCCTCCTTCCGGCTGCCACC[CG]ATCCCAGCTTGCCCTGCATCCTGGTGGGTCCAGGCACTGGCATTGCCCCCTTCCGGGGAT	37	GGGCAATGCCAGTGCCTGGACCCACCAGGATGCAGGGCAAGCTGGGATCG	7	150340396	F	rs1064353		NA	NA	ATG9B;NOS3	NM_173681;NM_000603	3'UTR;Body	chr7:150710349-150711333	N_Shore			NA
cg02553516	0.216217092746538	0.205624893131033	0.212278343188605	0.135283890037052	0.133611451504377	0.124842902921965	0.211373443022059	0.131246081487798	-0.0801273615342605	-0.339389100418174	0.171309762254928	-10.7826250514101	6.16579314136701e-05	0.112855077398379	2.54854350164509	21	38078767	q	SIM2	NA	Body	shore	Body - shore	NA	15729359	CTAAATTAAAAACCCCTAATACTCCAAAAAAACAATAAATACTAAAAACC	NA		II			GAAACCACAGGCTGGGTTGGGGACCCCTGGTGCTCCAAGAGAGCAGTGAGTGCTGGGAGC[CG]CTAACCCCGAGGCGCCTAGCACAGACTCTTCTCACCCCTTATTTCTGAAATAAAGCCCTT	37	CGGCTCCCAGCACTCACTGCTCTCTTGGAGCACCAGGGGTCCCCAACCCA	21	37000637	R			NA	NA	SIM2;SIM2	NM_009586;NM_005069	Body;Body	chr21:38079941-38081833	N_Shore			TRUE
cg05483021	0.324486891118248	0.279725513242019	0.259866427238683	0.0848015941837329	0.103982634199864	0.0838077530609428	0.28802627719965	0.0908639938148467	-0.197162283384804	-0.050256525342136	0.189445135507248	-10.7798312800042	6.17433135255153e-05	0.112855077398379	2.54731290348023	8	54569668	q	ATP6V1H	-58435	IGR	island	IGR - island	NA	47697443	TATCAACAAACATCCTAACCTCTTATTTTACTAACCAAATAAAAAAAATC	NA		II			CTTGGCTCCCTTGTCAGCAGACATCCTGGCCTCTTGTTTTGCTGACCAAGTGAGAGGGGT[CG]GGTCGTGCTCCATAAATGAGGTTGAACCCGCGAAGAGGAAACGCAAACCCATCTGACTGA	37	GTCAGCAGACATCCTGGCCTCTTGTTTTGCTGACCAAGTGAGAGGGGTCG	8	54732221	R			NA	NA				chr8:54569667-54570010	Island			NA
cg08300930	0.706890687708319	0.705438917852614	0.724892871055707	0.819916517590936	0.807631991636173	0.805318532018888	0.712407492205547	0.810955680415333	0.0985481882097859	0.0979839617940546	0.76168158631044	10.7699034518542	6.20478474253984e-05	0.112855077398379	2.54293636578279	12	9265989	p	A2M	NA	Body	open sea	Body - open sea	NA	47707472	AACAACCACACTCACAACAAAAACAACACAATAAAATACATCATTCTCCA	37676443	AACAACCACACTCACAACGAAAACGACACAATAAAATACGTCATTCTCCG	I	C	Grn	TATATTAAGTCAAACAGCCACACTCACAGCGAAGGCGACACAGTGGAGTACGTCATTCTC[CG]CCTCCAGGTCAGTGAAGAGGCTCCTGTTTCCCCTGACAGACTCCAAGGAAGCACTTACAG	37	AACAGCCACACTCACAGCGAAGGCGACACAGTGGAGTACGTCATTCTCCG	12	9157256	R			NA	NA	A2M	NM_000014	Body			low-CpG:9157246-9157358		NA
cg23881926	0.427740920593667	0.354755570335883	0.420408820215677	0.121972916872591	0.156889371718269	0.164840182648402	0.400968437048409	0.147900823746421	-0.253067613301988	-0.067540954686772	0.274434630397415	-10.7637973205337	6.22360263119292e-05	0.112855077398379	2.5402418233406	8	59058656	q	FAM110B	NA	5'UTR	island	5'UTR - island	V$HEN1_02	30680503	ATAAAAACCACCATAACAATTAATAAACTATAAAATAAAACACTACTACA	42733395	ATAAAAACCACCGTAACGATTAATAAACTATAAAATAAAACGCTACTACG	I	A	Red	GGAGAAAAGTGTATGAAAGCCACCGTGGCGGTTAATGAGCTGTGAGATGAGGCGCTGCTG[CG]GCCGCTGCTGCTGACACTCGCTCCCAGGCTGCACCCGCCGCCCTTGGCGCTTCATGTACA	37	ATGAAAGCCACCGTGGCGGTTAATGAGCTGTGAGATGAGGCGCTGCTGCG	8	59221210	R			NA	NA	FAM110B	NM_147189	5'UTR	chr8:59058167-59059414	Island			TRUE
cg04229851	0.72505230980336	0.730154987349169	0.736671596119699	0.81853532608914	0.839479331436795	0.821722462956544	0.730626297757409	0.826579040160826	0.0959527424034172	0.0058092834605925	0.778602668959118	10.7630544674179	6.22589651985663e-05	0.112855077398379	2.53991387089722	4	7434754	p	PSAPL1	NA	3'UTR	open sea	3'UTR - open sea	NA	39673468	AAAAAATAAAAAAACACCTAAACCCATAAACAAACTCTCATAAAACCACC	NA		II			GTCCATCCAGCAGAAGGTAAAGGGGCACCTGAGCCCATGGGCAGGCTCTCATGGGACCAC[CG]GCAACATCTCAGCCTTGGAGATGAGAGGGCAGCCTTGGCTGGGTCAGGGAGCGGGGCACA	37	GAAGGTAAAGGGGCACCTGAGCCCATGGGCAGGCTCTCATGGGACCACCG	4	7485655	R			NA	NA	PSAPL1;PSAPL1;SORCS2	NM_001085382;NM_001085382;NM_020777	3'UTR;1stExon;Body					NA
cg18294332	0.333364243675367	0.324325103772984	0.30918990558079	0.184696693870549	0.133703502356491	0.150867839546023	0.322293084343047	0.156422678591021	-0.165870405752026	-0.00306003497513482	0.239357881467034	-10.7517024333441	6.26107458297501e-05	0.112855077398379	2.53489835568597	5	56148274	q	MAP3K1	NA	Body	open sea	Body - open sea	NA	21763376	CTAAACATTCCTAAAAATAAATTTATAACCTAACACAAAACTTCAAAAAC	NA		II			AGGTGAGTTTTGTAGGTCTAGGAAGAGTCTAGCACTAGAAACCTAACCTCAGGGAGTAAG[CG]TTCTTGAAGTTCTGTGTCAGGTCACAAATTCATTCTTAGGAATGTCTAGAAACCAAAACC	37	TAGACATTCCTAAGAATGAATTTGTGACCTGACACAGAACTTCAAGAACG	5	56184031	F			TRUE	NA	MAP3K1	NM_005921	Body					TRUE
cg17076780	0.784176884946517	0.799081345384501	0.806904064819228	0.89175187457396	0.909525301582328	0.910698556812792	0.796720765050082	0.903991910989694	0.107271145939611	0.0017959927051787	0.850356338019888	10.7379799932779	6.30390971941856e-05	0.112855077398379	2.52882588174309	6	43251928	p	TTBK1	NA	Body	island	Body - island	NA	46719339	ACATAAACATACAAAAACCAATAAAACAAAAAATCCAACTCCTAATAACA	52636365	ACATAAACATACGAAAACCAATAAAACGAAAAATCCGACTCCTAATAACG	I	A	Red	GGAGGACACGCCCGCCTCTGAGCCGGCAGCGGCCTTGCCCAGGAAGAGCGGGAGGGCAGC[CG]CCACCAGGAGCCGGATTCCCCGCCCCATTGGCCTCCGCATGCCCATGCCTGTTGCAGCCC	37	GCATGGGCATGCGGAGGCCAATGGGGCGGGGAATCCGGCTCCTGGTGGCG	6	43359906	F			NA	NA	TTBK1	NM_032538	Body	chr6:43251671-43252018	Island			NA
cg02124060	0.7165014797992	0.753649152920379	0.717206686568005	0.899428732161368	0.87115328351447	0.876263548522582	0.729119106429195	0.882281854732807	0.153162748303612	-0.0293995892391451	0.805700480581001	10.7370755561129	6.30674500438192e-05	0.112855077398379	2.5284252764342	17	73676600	q	SAP30BP	NA	Body	open sea	Body - open sea	NA	65666338	ACAAACCTATAACTTAAACTTCACTCRACTCCATTTAAACAATCAAAACC	NA		II			GCTGTGGAACCACAGGCCTGTAACTTAAGCTTCACTCGGCTCCATTTGGGCAGTCAGGGC[CG]TGAGACCCCCTTTGCAAGGTGGTTGTGACTGCGGCGTGAGAGAATGTACATGAAGGTGCT	37	CGGCCCTGACTGCCCAAATGGAGCCGAGTGAAGCTTAAGTTACAGGCCTG	17	71188195	R			NA	NA	SAP30BP	NM_013260	Body					TRUE
cg16655765	0.735614476350857	0.708767507376719	0.729002981771114	0.611574342615467	0.581081812332884	0.588533478861047	0.72446165516623	0.593729877936466	-0.130731777229764	-0.117027738181378	0.659095766551348	-10.7347102142935	6.31416709339585e-05	0.112855077398379	2.5273773698964	6	110680256	q	C6orf186	NA	TSS1500	shore	TSS1500 - shore	NA	63708462	AATATAAATCAAATTAATTTAACTCCAAACACACACCTCCCTACTATCTC	NA		II			TACCATGGCATGATGTAAATCAAATTAATTTAGCTCCAAACACACACCTCCCTGCTGTCT[CG]CAGAAATACAGAGGGACAAATTTATCTTTCGGCAAAATGCTCCCCAGCTGGTATTTCCAT	37	ATGTAAATCAAATTAATTTAGCTCCAAACACACACCTCCCTGCTGTCTCG	6	110786949	R			NA	NA	C6orf186	NM_001123364	TSS1500	chr6:110678854-110679108	S_Shore			NA
cg04553632	0.704478764478764	0.703571724537996	0.699373854612095	0.782449874178099	0.803888351080994	0.791158882749224	0.702474781209619	0.792499036002772	0.0900242547931536	-1.54694824130642	0.747486908606195	10.7247182107588	6.3456337242124e-05	0.112855077398379	2.52294717628311	10	134929181	q	GPR123	NA	Body	shelf	Body - shelf	NA	60745455	AACAATAAATAATTCAAAAAACCCAAAAAAAATAACAACACCATCAACCA	46645313	AACAATAAATAATTCAAAAAACCCGAAAAAAATAACAACGCCATCGACCG	I	A	Red	CTCCCCAGGAGGGAGGCCAGGACCCCGCCGGCACTGTGGGGACTCAGCACAGCCGAGGGT[CG]GCCGATGGCGTTGTCACCCCTCCCGGGCCCCTTGAACCACCCACTGCTGGGACCCTTGAC	37	CGGCCGATGGCGTTGTCACCCCTCCCGGGCCCCTTGAACCACCCACTGCT	10	134779171	F	rs34673224		NA	NA	GPR123	NM_001083909	Body	chr10:134925815-134926878	S_Shelf			NA
cg08200621	0.360049474335189	0.363262307127112	0.353829722306988	0.479169608812315	0.452865643595365	0.48274329728929	0.359047167923096	0.47159284989899	0.112545681975894	0.0793580681350449	0.415320008911043	10.7231786726467	6.3504983377785e-05	0.112855077398379	2.52226408422824	17	56247036	q	OR4D2	NA	1stExon	open sea	1stExon - open sea	NA	13714477	AAACTCCCAAATCTACAAAAACCCCAAAAAAACAAAATCTAATACCCACA	49744305	AAACTCCCGAATCTACGAAAACCCCAAAAAAACAAAATCTAATACCCACG	I	T	Red	TGTCTGTGGTTCATTTTCTTCAGGTGTATGGAGAAAACACCATGGAAACAGGGAACCTCA[CG]TGGGTATCAGACTTTGTCTTCCTGGGGCTCTCGCAGACTCGGGAGCTCCAGCGTTTCCTG	37	CGTGGGTATCAGACTTTGTCTTCCTGGGGCTCTCGCAGACTCGGGAGCTC	17	53602035	F	rs73323532		NA	NA	OR4D2	NM_001004707	1stExon					NA
cg09476067	0.29380168987219	0.321307519478107	0.293325689436747	0.144747326282071	0.149540857364019	0.104157093600564	0.302811632929015	0.132815092415551	-0.169996540513464	-0.000845520599117329	0.217813362672283	-10.7212958706929	6.35645353654961e-05	0.112855077398379	2.52142850424967	6	30418581	p	HLA-E	-38602	IGR	shore	IGR - shore	NA	28702414	CRCCAAACCCTTTACTAATAAACTAAAACTAACCRAAAAACTATAATCTC	NA		II			CTGGAGAGAGCCGCCAAACCCTTTGCTGATGAGCTGAGACTGACCGGGGAACTGTGATCT[CG]GATGTGGTTGAGGATCAAAATCAAAATTATAGTCGACTCTTAAAGACCAAGTAGGCTCTA	37	GCCAAACCCTTTGCTGATGAGCTGAGACTGACCGGGGAACTGTGATCTCG	6	30526560	R			NA	NA				chr6:30418844-30419630	N_Shore		RDMR	NA
cg04511041	0.183227152885559	0.184461975725337	0.161108268935705	0.0729445920492972	0.0808064782050609	0.0769586465149137	0.1762657991822	0.0769032389230906	-0.0993625602591097	0.00915804984989963	0.126584519052645	-10.719401125159	6.36245312296781e-05	0.112855077398379	2.520587421557	5	140613869	q	PCDHB18	NA	TSS200	shore	TSS200 - shore	NA	28687356	AAAACCAAAACATCTACRATTACAAAAATTTCACCRTCTTATCCTACAAC	NA		II			TTTGTCTGAAACGTATTGGAATTTATCTAAAACCTGAATATCTGCAGAGTCGCATGGTGG[CG]CTGCAGGATAAGACGGTGAAATTTTTGTAACCGCAGATGCTCTGGTTTTCCTTAACCATG	37	AAACCAGAGCATCTGCGGTTACAAAAATTTCACCGTCTTATCCTGCAGCG	5	140594053	F			NA	NA	PCDHB18	NR_001281	TSS200	chr5:140615391-140616353	N_Shore		RDMR	NA
cg21220247	0.602720488343078	0.601510775293451	0.588808732303891	0.718084844820066	0.708772398226541	0.74474753735951	0.597679998646806	0.723868260135372	0.126188261488566	-0.300418602823844	0.660774129391089	10.7168859338356	6.3704275688958e-05	0.112855077398379	2.51947060783927	14	106321936	q	KIAA0125	-61902	IGR	island	IGR - island	NA	34709498	AAAACRCTCACTTTAAAAAACAACTCRACAATCACTACAATAAAAAACAC	NA		II			GGGGTGGGACGAAGACGCTCACTTTGGGAGGCAGCTCGGCAATCACTGCAGTGAGGGACA[CG]TGTCAGCCCGGTGCCCGCCACTCCCGCCCCCTTCGGCTCCCTCTCTGTCCCGGTGGCTGG	37	CGTGTCCCTCACTGCAGTGATTGCCGAGCTGCCTCCCAAAGTGAGCGTCT	14	105392981	R			NA	NA				chr14:106321750-106322002	Island			NA
cg24195359	0.699413014103793	0.700077321277313	0.732027996848114	0.873045127298931	0.841034461013185	0.855558207859632	0.710506110743073	0.856545932057249	0.146039821314176	0.0211572701676759	0.783526021400161	10.7159290351326	6.37346450498094e-05	0.112855077398379	2.5190456247334	8	6418978	p	ANGPT2	NA	Body	open sea	Body - open sea	NA	56742443	TTTATTAAAACACCTTATCTAAATCTCAAAACRAATCTTAAAACCTAATC	NA		II			TGACTCAAATAATAACTTAGTCGTTTCCTCTCTGAAGGTAGGGGAGGTAATGAGGAGCAC[CG]ATTAGGCTCCAAGATCCGTTCTGAGATTCAGATAAGGTGTCCTAACAAAAGGTTTATGGT	37	TTGTTAGGACACCTTATCTGAATCTCAGAACGGATCTTGGAGCCTAATCG	8	6406386	F			NA	NA	ANGPT2;ANGPT2;ANGPT2;MCPH1	NM_001118888;NM_001147;NM_001118887;NM_024596	Body;Body;Body;Body					TRUE
cg01460430	0.453732384099222	0.459980415298021	0.47052253663126	0.550188212188552	0.541741402436334	0.545947822343156	0.461411778676168	0.545959145656014	0.0845473669798466	0.0730944932545445	0.503685462166091	10.7071192830849	6.40150415525962e-05	0.112855077398379	2.51513055546845	8	79885164	q	IL7	240157	IGR	open sea	IGR - open sea	NA	61777484	AATCTACAACCTTTTCAAATTTCTTTACTACACCTAAAAATCCTACAAAC	NA		II			GCTGAAAGTTTAAGAAGAAAAGGAGGAAAATGCTGGACACCAGGTGGCACTATGGTGTAC[CG]CCTGTAGGATTTCCAGGTGTAGTAAAGAAATTTGAAAAGGCTGTAGACCACATGAAGCCT	37	CGCCTGTAGGATTTCCAGGTGTAGTAAAGAAATTTGAAAAGGCTGTAGAC	8	80047719	F			NA	NA								TRUE
cg12508655	0.785668590651816	0.794670515129058	0.797045754248817	0.873597405403459	0.866774150304052	0.876797122394459	0.792461620009897	0.872389559367323	0.0799279393574263	0.0104824995699436	0.83242558968861	10.7067176264389	6.40278599002446e-05	0.112855077398379	2.51495195383858	5	71800767	q	ZNF366	NA	5'UTR	open sea	5'UTR - open sea	NA	10681465	AATTTAAAACAATTAAATACCTACCCCRAAACCCATAAACAATAAACAAC	NA		II			GGGGACACTGAGATTTAGAGCAGTTAAGTACCTGCCCCGAGGCCCATAAACAGTAGGCAA[CG]AAGCTGAAATTCAAACCAAAAGTAGTACAACAACAGAGACTGTGCTCTACTCACTCTAAT	37	CGTTGCCTACTGTTTATGGGCCTCGGGGCAGGTACTTAACTGCTCTAAAT	5	71836523	R			NA	NA	ZNF366	NM_152625	5'UTR					TRUE
cg01192077	0.7457158226389	0.721855535930092	0.758383874420264	0.868263949693545	0.859042553191489	0.873749780663274	0.741985077663085	0.867018761182769	0.125033683519684	-0.139351567681524	0.804501919422927	10.7003028524137	6.42329874027625e-05	0.112855077398379	2.51209830612279	5	158523507	q	EBF1	NA	Body	shore	Body - shore	NA	43686455	AATCTACATAAACAAATAAACCAACTTTCAAAACAACTTTCCCCAAACCA	16749352	AATCTACGTAAACGAATAAACCAACTTTCGAAACAACTTTCCCCAAACCG	I	A	Red	ATGCAGGAGAGAGGTCTGCGTGAGCGAGTGGACCAACTTTCGAGGCAACTTTCCCCAAGC[CG]GGACCCCCGCTGGCGAGCCAGGCAGCCACGGTAGCAGCAGAAATTGTGGCCAATTGTGAT	37	GGTCTGCGTGAGCGAGTGGACCAACTTTCGAGGCAACTTTCCCCAAGCCG	5	158456085	R			NA	NA	EBF1	NM_024007	Body	chr5:158523906-158524598	N_Shore		RDMR	TRUE
cg04882349	0.580753584842516	0.592823609082013	0.60278270150667	0.480242174590267	0.499459863160758	0.48841277874402	0.592119965143733	0.489371605498348	-0.102748359645385	0.114580827185631	0.540745785321041	-10.6953536456725	6.43917765798081e-05	0.112855077398379	2.50989503001742	1	53098299	p	FAM159A	NA	TSS1500	shore	TSS1500 - shore	NA	14699362	TCCACACTCTTCTATTCATACTACCTACCACTAACCTAAAACAAAAAACC	NA		II			TTTCTTTGCTGGTCAGTGTGGGGAAGGAGGTTACCGTCTGGGCCCATCCACACCCATATT[CG]GCTCCTTGTCCCAGGCCAGTGGCAGGCAGTATGAACAGAAGAGTGTGGACATTGTCCGTG	37	CGGCTCCTTGTCCCAGGCCAGTGGCAGGCAGTATGAACAGAAGAGTGTGG	1	52870887	F			NA	NA	FAM159A	NM_001042693	TSS1500	chr1:53098629-53099303	N_Shore			NA
cg09655022	0.703667174404631	0.715017847733186	0.712751599032665	0.813980209272181	0.804033153836505	0.83230602748755	0.710478873723494	0.816773130198745	0.106294256475251	-0.181556808371617	0.76362600196112	10.6948822307144	6.44069253365676e-05	0.112855077398379	2.50968509415247	5	2497386	p	IRX2	-248893	IGR	open sea	IGR - open sea	NA	42705352	TACAAATTCCACCTAACRAAATACAAACATATTAATATATATATACRCAC	NA		II			CCTCAGACAAATGCAGGTTCCACCTGACGGAGTGCAGACATGTTAGTGTGTGTGTGCGCA[CG]TGTGTGCATGTGTGAGCATGTGCCCGTCTCTGTGTGTGTTTAGACTAAAGACCCCAGAGG	37	CGTGCGCACACACACACTAACATGTCTGCACTCCGTCAGGTGGAACCTGC	5	2550386	R			NA	NA								TRUE
cg24523685	0.831523107721519	0.836367559099801	0.811696029536079	0.928792050406644	0.928838149486857	0.944341212646413	0.8265288987858	0.933990470846638	0.107461572060838	-0.418602445925245	0.880259684816219	10.6903008658459	6.45543637288902e-05	0.112855077398379	2.50764421182353	21	36062813	q	CLIC6	NA	Body	open sea	Body - open sea	NA	45617449	AAAATATAACAATTTCTTAAATCACTAAACTTACCTAAATTAAATTTAAC	NA		II			AACACAGGACTGAAATATGGCAGTTTCTTAAGTCACTGGACTTGCCTAGATTGGATTTAG[CG]TAACACATGAGCTTATTTGGAAAATGCCAGCCTCTCCTTTGTGTGGTGTAGGTGTGTTTG	37	CGCTAAATCCAATCTAGGCAAGTCCAGTGACTTAAGAAACTGCCATATTT	21	34984683	R			TRUE	NA	CLIC6	NM_053277	Body					NA
cg18068140	0.72081036954568	0.728654871566557	0.703198495191609	0.815364678474269	0.815843834077067	0.826123341126103	0.717554578767949	0.81911061789248	0.101556039124531	-0.850363754481071	0.768332598330214	10.680196271836	6.48809528337985e-05	0.112855077398379	2.50313865606399	6	18123164	p	NHLRC1	NA	TSS1500	shore	TSS1500 - shore	NA	12681503	CACTACTAAACACCCRAACTAAAAAATTAAATTCTAATTCTTATTTTACC	NA		II			AGATGAGGAAACACACCTATTGAGGACAACAGGATTGCTCCCTGTCACCCAGCCTGTAAG[CG]GCAAAACAAGAACTAGAACCCAATCTTCCAGCCCGGGTGCCTAGCAGTGTCTCCAATCCG	37	CGGCAAAACAAGAACTAGAACCCAATCTTCCAGCCCGGGTGCCTAGCAGT	6	18231143	F			NA	NA	NHLRC1	NM_198586	TSS1500	chr6:18122250-18122994	S_Shore			TRUE
cg02505749	0.263172515973701	0.246833634891915	0.255103791387888	0.145947962323976	0.145121951219512	0.1164252834849	0.255036647417835	0.135831732342796	-0.119204915075039	-0.507902107712136	0.195434189880315	-10.6800018846789	6.48872545571166e-05	0.112855077398379	2.50305192352103	8	140715735	q	KCNK9	NA	TSS1500	island	TSS1500 - island	NA	37627447	AAAAACACAAAAACAAAAACCAAAACCAAAAAACAACCAAAAAACAACCA	27771352	AAAAACGCAAAAACGAAAACCGAAACCAAAAAACGACCGAAAAACGACCG	I	C	Grn	CCCGCTCCCGCGGGAAACGCAGGGACGGGAACCGGAGCCAGAAAGCGGCCGGAGGGCGGC[CG]CGGGGCCCGGTACCCCTGTGGGTCCAGCTCGCGGGTGGCGGTGCCCAGCAAGGAGCCTGC	37	GGAAACGCAGGGACGGGAACCGGAGCCAGAAAGCGGCCGGAGGGCGGCCG	8	140784917	R			NA	NA	KCNK9	NM_016601	TSS1500	chr8:140714585-140718259	Island			NA
cg16293959	0.261878684475132	0.255233949235733	0.240733360888191	0.0917159189899647	0.127794588777845	0.125307606770531	0.252615331533018	0.11493937151278	-0.137675960020238	0.0352645761915117	0.183777351522899	-10.6791935959917	6.49134656906655e-05	0.112855077398379	2.50269125456187	5	50674873	q	ISL1	-4085	IGR	shelf	IGR - shelf	NA	51616324	CCCCTACCCCCTAAAACTCCTAAATAACCAAAAACAAACRATTTTTAACC	NA		II			ACCACTTGGGTCAGCACACTGCACTCACTAGCGCCAACCTGGGCTCCACGCAGCAGAACT[CG]GTTAAAAATCGTCTGTTCCTGGTCACTTAGGAGTTCTAGGGGGCAGGGGGAAGCAAGAAA	37	CGGTTAAAAATCGTCTGTTCCTGGTCACTTAGGAGTTCTAGGGGGCAGGG	5	50710630	F			NA	NA				chr5:50678632-50679375	N_Shelf		DMR	NA
cg04700292	0.72030405150654	0.742418315260845	0.746670513516867	0.841816893260127	0.843364561498074	0.858369684893042	0.736464293428084	0.847850379883748	0.111386086455664	-2.8426661757518	0.792157336655916	10.6737971981275	6.50887781542084e-05	0.112855077398379	2.50028235887206	16	73090723	q	ZFHX3	NA	5'UTR	shore	5'UTR - shore	NA	11600400	CTACTTTAAAAAAATAACTAATTACAAACCAACTTATTTAAAAATCCTCC	NA		II			CCTATTGATTATGCAGATTGTGATCAATCTTCTCCCCTCGCCCACTGCCCAAGCCTCTTT[CG]GAGGACCTCCAAATAAGTTGGTCTGCAACTAGCTATTCTCCCAAAGTAGGGAGGAAAAAA	37	CGGAGGACCTCCAAATAAGTTGGTCTGCAACTAGCTATTCTCCCAAAGTA	16	71648224	F			NA	NA	ZFHX3	NM_001164766	5'UTR	chr16:73091514-73092395	N_Shore		RDMR	NA
cg03462380	0.216256138930439	0.208204542203872	0.192417666189326	0.109107589784551	0.111751812588019	0.114058691580645	0.205626115774546	0.111639364651071	-0.0939867511234742	-0.279284035573052	0.158632740212809	-10.6734037125531	6.51015829950426e-05	0.112855077398379	2.50010664618221	15	27112902	q	GABRA5	NA	5'UTR	island	5'UTR - island	NA	55775460	AATAAAATCRCCCACCTAAAAAACCAACRTCAACCCCRAAACTCTAAAAC	NA		II			GGAGCCGGAGGGGTGAGATCGCCCACCTGGAAAGCCAGCGTCAGCCCCGGGGCTCTGAGG[CG]CGCGGCGTCCCGGCGCTGCTCGCGGGGTGGACTCGGACCCCGCGGGGGTGTCGCGCGCGT	37	GTGAGATCGCCCACCTGGAAAGCCAGCGTCAGCCCCGGGGCTCTGAGGCG	15	24663995	R			NA	NA	GABRA5;GABRA5	NM_000810;NM_001165037	5'UTR;5'UTR	chr15:27112030-27113479	Island			NA
cg13130022	0.531446540880503	0.569917332212414	0.526757411896327	0.727133231036093	0.699071859152234	0.740847702369829	0.542707094996415	0.722350930852719	0.179643835856304	0.0121844119922689	0.632529012924567	10.6598726043214	6.55437157021038e-05	0.112855077398379	2.49405890349288	6	44440494	p	MIR4642	37116	IGR	open sea	IGR - open sea	NA	55755327	TAAAAAACTACCCACCTTCCTACAATTAACTAAAATACCACCCAACAACA	16717445	TAAAAAACTACCCGCCTTCCTACAATTAACTAAAATACCACCCAACGACG	I	C	Grn	TGAACCACCAGGAGGAAAAGCATTTGAGGTATTTCCATGGGAAATGGTAGCCAACAAAAG[CG]CCGTTGGGTGGTATTCTAGTTAATTGCAGGAAGGCGGGCAGCCCTCCAGGATATTACCTT	37	CGCCGTTGGGTGGTATTCTAGTTAATTGCAGGAAGGCGGGCAGCCCTCCA	6	44548472	F			NA	NA								TRUE
cg05343755	0.700670508367296	0.722277819769609	0.678746352132252	0.832500190661823	0.832406691379905	0.834233584351856	0.700564893423052	0.833046822131195	0.132481928708142	0.169561699526462	0.766805857777123	10.6529878419785	6.57700279735835e-05	0.112855077398379	2.49097774317678	12	31800175	p	C12orf72	NA	5'UTR	open sea	5'UTR - open sea	NA	59756449	AATAAACAACCCAATCTAACTACRAAAAACACTCACCRAAACCAAATTAC	NA		II			CTAAGCCTCACAGTCCAGGCCCTCCACCAGCCTGCCTCACCCTATCCTCATTTCATCTCC[CG]CAACCTGGCTCCGGTGAGTGCTCTTCGTAGTCAGACTGGGCTGTTTATTTTCTGCAATGA	37	ATAAACAGCCCAGTCTGACTACGAAGAGCACTCACCGGAGCCAGGTTGCG	12	31691442	F	rs7308946		NA	NA	C12orf72;C12orf72	NM_001135864;NM_001135864	5'UTR;1stExon					NA
cg04339790	0.589766139187931	0.592338598176393	0.572973900645288	0.488666516323006	0.478118853392647	0.464423480669875	0.585026212669871	0.477069616795176	-0.107956595874694	0.0739315857888287	0.531047914732523	-10.6499160554382	6.58712975813012e-05	0.112855077398379	2.48960214308534	16	10675656	p	EMP2	NA	TSS1500	shore	TSS1500 - shore	NA	52739397	AATCTCAAATCCCCCAAAAATCTCTAATTTAAAACCAACAAAACCCTCTC	NA		II			ACTCCATGTTTGTATTTTCTGTTGAGCATCTTTTTTTAGTCCTGCTGAGGAGCTCTGTCA[CG]AGAGGGCCTTGTTGGCTCTAAATTAGAGATCCTTGGGGGATTTGAGATCCCCTCTAAAGG	37	CGAGAGGGCCTTGTTGGCTCTAAATTAGAGATCCTTGGGGGATTTGAGAT	16	10583157	F			NA	NA	EMP2	NM_001424	TSS1500	chr16:10673880-10674735	S_Shore			NA
cg01009920	0.58114455838571	0.582982736109096	0.620245671155838	0.774615780572101	0.73879821958457	0.762233777334568	0.594790988550215	0.758549259163746	0.163758270613531	0.0782363313197278	0.67667012385698	10.6400599461082	6.61974668393059e-05	0.112855077398379	2.48518476138064	8	8153650	p	SGK223	-21608	IGR	open sea	IGR - open sea	NA	18724424	CTCACTAAATAAAACCTTAAACCAAAAATCCTACCCTATACCCTAAAACA	68746317	CTCGCTAAATAAAACCTTAAACCGAAAATCCTACCCTATACCCTAAAACG	I	A	Red	GAATATGCTGGACTCGCTGGATGAAGCCTTGAGCCGAGAGTCCTGCCCTGTGCCCTGGAG[CG]GAGCTGAGTGACTCACCCCCTGTTCTCTGCTGGGAGTGGAGGGTCCATGCGGCTTTCCTC	37	CGCTCCAGGGCACAGGGCAGGACTCTCGGCTCAAGGCTTCATCCAGCGAG	8	8191060	R			NA	NA								TRUE
cg01060989	0.843946686800633	0.849543852893462	0.84959150717569	0.924404341098029	0.927372052531715	0.916929401306452	0.847694015623262	0.922901931645399	0.0752079160221368	-0.0126262813046705	0.88529797363433	10.6066972360989	6.73156803712052e-05	0.112855077398379	2.47019070195563	1	221945814	q	DUSP10	71050	IGR	open sea	IGR - open sea	NA	65702409	CTAAAAATTAATATACCTTAATCAACAACCCCAATCTAAATTTTAACCAC	NA		II			CCTCTCAGTATAAAGAAAACAAAGTTGCAACCATAAATAAATTAGGAGCAAGGCAAAGTG[CG]TGGTTAAAATCTAGATTGGGGCTGTTGACCAAGGTATATCAATTTTCAGATTGGATGGGA	37	TGAAAATTGATATACCTTGGTCAACAGCCCCAATCTAGATTTTAACCACG	1	220012437	F			NA	NA								TRUE
cg16945186	0.493819645217907	0.481727412879727	0.517395057687093	0.306783613326722	0.238622905921524	0.237317915301991	0.497647371928242	0.260908144850079	-0.236739227078163	-0.000927715306288097	0.379277758389161	-10.6056529969006	6.73510358023505e-05	0.112855077398379	2.46972036193771	12	115103960	q	TBX3	-4099	IGR	island	IGR - island	NA	55627366	AACRCAATACTCTATTTAAAAATACCTACRACRAAACACTAAAACTAATC	NA		II			CGCTGTTGGAATTTCCTCTCCCCCGCGGTTTCCCTCGCGGTTCAGATCGGGACCAGAACG[CG]ATCAGCTTCAGTGCCCCGCCGCAGGCATTTTTAAATAGAGTATTGCGTCCCCCATTCAGC	37	ACGCAATACTCTATTTAAAAATGCCTGCGGCGGGGCACTGAAGCTGATCG	12	113588343	F			NA	NA				chr12:115102687-115103982	Island		RDMR	TRUE
cg19860160	0.752560586337273	0.786085466131288	0.762933546887433	0.878016013771384	0.886632384212098	0.893360769712356	0.767193199785331	0.886003055898613	0.118809856113281	-0.0232508737819986	0.826598127841972	10.6000324333973	6.75417088952245e-05	0.112855077398379	2.46718770273514	1	1045382	p	C1orf159	NA	5'UTR	shore	5'UTR - shore	NA	49767375	AATAAAAAATCAATTAATACCTAACAACRAACCATCACTATTTCCATACC	NA		II			TATGGCCGTGAAATGGGGGGTCAGTTAGTGCCTGGCAGCGAGCCATCACTGTTTCCATAC[CG]CTTGTCTCAGGCCAGTGCCTGCTTAACTGCTAGAGGAAAAGAAAACCCAAGCCTTATTCT	37	ATGGGGGGTCAGTTAGTGCCTGGCAGCGAGCCATCACTGTTTCCATACCG	1	1035245	R			NA	NA	C1orf159	NM_017891	5'UTR	chr1:1046044-1046340	N_Shore			NA
cg23258400	0.755459071862588	0.798413094747673	0.756849712336846	0.917959621346599	0.911281329507139	0.92478141972946	0.770240626315702	0.918007456861066	0.147766830545364	0.0641682821789436	0.844124041588384	10.5932174211282	6.77737521112349e-05	0.112855077398379	2.46411437639579	14	72113798	q	SIPA1L1	NA	Body	open sea	Body - open sea	NA	41801349	CTCATTCTATCTAAAAACATAACTACTAAAAATTCTAAAAACCTAAATTC	NA		II			CTTGTCAACATCTCATTCTATCTGGGAGCATGGCTGCTAAGGATTCTAGGAGCCTGAGTT[CG]GAGAATGCTACCTACCTTTGATCTAATTGGAGTAGAAATCAAGATACAGTCACATTGTCA	37	TCATTCTATCTGGGAGCATGGCTGCTAAGGATTCTAGGAGCCTGAGTTCG	14	71183551	R			NA	NA	SIPA1L1	NM_015556	Body					TRUE
cg20767977	0.775434986533919	0.807658599744134	0.794989201020227	0.917495675015546	0.901682855492821	0.906522048492096	0.79269426243276	0.908566859666821	0.115872597234061	0.0770550560454665	0.85063056104979	10.5891653314657	6.79121640217949e-05	0.112855077398379	2.46228575947683	17	56743059	q	TEX14	NA	5'UTR	shelf	5'UTR - shelf	NA	24744348	ATTCCTAAACATTAAATAATAACAAAATACAACTTTAAACAATAAACAAC	NA		II			ACCTCACTAAAGTTCCTAAGCATTAAATGATAGCAAGGTACAGCTTTAAACAGTAAGCAA[CG]GTAACAACCCTGCAACCCCAAAGCATTCTTAAGAACCAAAAGAAACAATGAAAAAAAAAA	37	TTCCTAAGCATTAAATGATAGCAAGGTACAGCTTTAAACAGTAAGCAACG	17	54098058	R			NA	NA	TEX14;TEX14	NM_198393;NM_031272	5'UTR;5'UTR	chr17:56738847-56739097	S_Shelf			NA
cg20899321	0.773624900986577	0.762367834836734	0.738596268836493	0.871740561928785	0.872911505903504	0.877493039517466	0.758196334886601	0.874048369116585	0.115852034229984	-0.239568599811516	0.816122352001593	10.5888045063285	6.79245052020357e-05	0.112855077398379	2.46212288126937	11	76380605	q	LRRC32	NA	5'UTR	shore	5'UTR - shore	NA	17749389	ATAACTCTAAAAATAAATCACTTCACTTTCCRAAAACTATTTTCTCATCC	NA		II			TATCATCTCATTTAATTCTCACAATCACCTATTGAGGAAATTACTGTAATTCCCATTTTA[CG]GATGAGAAAACAGTTTCCGGAAAGTGAAGTGACTTACCCCCAGAGTTACCCAGCTCATAA	37	CGGATGAGAAAACAGTTTCCGGAAAGTGAAGTGACTTACCCCCAGAGTTA	11	76058253	F			NA	TRUE	LRRC32;LRRC32	NM_001128922;NM_005512	5'UTR;5'UTR	chr11:76381449-76382295	N_Shore			NA
cg21662156	0.770780298837853	0.778569772832638	0.781508322953233	0.881572714353387	0.858912474556557	0.87401754186126	0.776952798207908	0.871500910257068	0.0945481120491601	0.00800392209227064	0.824226854232488	10.5643962679009	6.87654690541047e-05	0.112855077398379	2.45108741519845	3	196753119	q	MFI2	NA	Body	shore	Body - shore	NA	16782345	ACCTCCCTTCAAAAACCCAACTCCAAATAAAAAAATACTATCTAACAACA	27655431	ACCTCCCTTCAAAAACCCGACTCCGAATAAAAAAATACTATCTAACAACG	I	A	Red	AGGTTGGCCAAGGTCACAGAAGTCATGGGAAGGGGAAGGGCTGGGTCTGCTGAGCTGTGC[CG]CTGCCAGACAGCACCTCCCTACCCGGAGCCGGGCTTCTGAAGGGAGGCCCTGAGAGTGCA	37	GCCTCCCTTCAGAAGCCCGGCTCCGGGTAGGGAGGTGCTGTCTGGCAGCG	3	198237516	F			NA	NA	MFI2;MFI2	NM_033316;NM_005929	Body;Body	chr3:196754626-196754831	N_Shore			NA
cg21227771	0.858588408607295	0.859289433571176	0.840732116975173	0.948043824479131	0.942297197684606	0.958801527820305	0.852869986384548	0.949714183328014	0.096844196943466	0.0419029957245797	0.901292084856281	10.556378444103	6.90443747249891e-05	0.112855077398379	2.44745486655904	13	22392996	q	LINC00424	-53939	IGR	open sea	IGR - open sea	NA	27710481	AAAACAAACAAACTCTAAACACATAATTTCTAAATATTATAACACTCACC	NA		II			AAAGGGCGGGAGGAACAAACAAACTCTGGACACATGATTTCTAAGTATTGTAACACTCAC[CG]TGAGGGTCCGCGGCTTCATTCTTTTAAGTCAGTGAGCCCAAGCAACCACCAATTCCGGAC	37	CGGTGAGTGTTACAATACTTAGAAATCATGTGTCCAGAGTTTGTTTGTTC	13	21290996	R			NA	NA								NA
cg03894892	0.403561300913305	0.389471723903865	0.374875370930942	0.29069593862069	0.279626925205171	0.277367687982371	0.389302798582704	0.282563517269411	-0.106739281313293	-0.298071533981019	0.335933157926057	-10.5512035716534	6.92250904431365e-05	0.112855077398379	2.44510836290198	7	153445197	q	DPP6	-139222	IGR	island	IGR - island	NA	21801336	CRAACTACAACTAAAAAATACRAACRCTCTATCAATTAAACAAACRCTAC	NA		II			AATACCGCCCTGGTCAAGCCAATTGGGCCGCCAACCAATGGCACCGACCGGGCCTCCGCG[CG]CAGCGCCTGCCCAATTGACAGAGCGCTCGCATCCCTCAGCTGTAGCTCGTGCAGCCTGTG	37	GAGCTACAGCTGAGGGATGCGAGCGCTCTGTCAATTGGGCAGGCGCTGCG	7	153076130	F	rs2622140		NA	NA				chr7:153445164-153446786	Island			NA
cg06609646	0.821511836790957	0.811802812609426	0.809482556891134	0.897425878257585	0.915591712971881	0.900501166003821	0.814265735430506	0.904506252411096	0.0902405169805899	0.0770345503013755	0.859385993920801	10.5445739514172	6.94574192966803e-05	0.112855077398379	2.44209994337726	5	125758447	q	GRAMD3	NA	TSS1500	shore	TSS1500 - shore	NA	57799468	TTACCCATAATTATACAAATACCTTATTTACTATACACTCAACCAATACC	NA		II			ACAAAACCTTAGAACAGGCAAGTCAAAATGTCACCAAAAGGTGGGAAGAAGAGGCATTCA[CG]GTACTGGTTGAGTGCATAGTAAATAAGGTACTTGCACAACTATGGGCAACAAAGAGACGG	37	CGGTACTGGTTGAGTGCATAGTAAATAAGGTACTTGCACAACTATGGGCA	5	125786346	F			NA	NA	GRAMD3;GRAMD3;GRAMD3;GRAMD3	NM_001146321;NM_023927;NM_001146320;NM_001146319	TSS1500;TSS1500;TSS1500;Body	chr5:125759047-125759298	N_Shore			NA
cg25694807	0.809659957321737	0.830196181974712	0.827378326829968	0.911927196905881	0.914492830357021	0.923960148823649	0.822411488708806	0.91679339202885	0.0943819033200449	0.0653270520061965	0.869602440368828	10.5419062411215	6.95511645100641e-05	0.112855077398379	2.44088865680785	2	161329607	q	RBMS1	NA	Body	open sea	Body - open sea	NA	62793424	CAAAACAAACAATATATACAATCCTAAAAAAAAATCAACTATCACTTAAC	NA		II			AAACATTGTATAAGGTCTGTAAGTTTGGCAGAATAATGGAGCTCAGGCTTTTACAGTTAA[CG]CTAAGTGACAGTTGACTTCTCTTTAGGATTGTATACATTGTTTGCCTTGATTAGTGCAGA	37	CGCTAAGTGACAGTTGACTTCTCTTTAGGATTGTATACATTGTTTGCCTT	2	161037853	F	rs7423892		NA	NA	RBMS1;RBMS1	NM_002897;NM_016836	Body;Body					TRUE
cg10929921	0.583352668642221	0.555752575738405	0.577304653678946	0.697955986553481	0.737514386090597	0.713120488853893	0.572136632686524	0.716196953832657	0.144060321146133	0.00133176888013037	0.64416679325959	10.5409101034665	6.9586207509878e-05	0.112855077398379	2.44043624964458	8	104311985	q	FZD6	NA	5'UTR	shore	5'UTR - shore	NA	13770411	CTTAACATAAAATATATCATTTACTAAAAAAACTACACCTCTAAAAAACC	NA		II			TTACTCTTGCCATTCCCTCTTTTTAACCCTGTCTTCCATACAGCACCAACCTCCTAGCAT[CG]GTTTCCTAGAGGTGCAGCTTCCTTAGCAAATGATATATTCCATGCTAAGGCAGGTGGAAG	37	CGGTTTCCTAGAGGTGCAGCTTCCTTAGCAAATGATATATTCCATGCTAA	8	104381161	F			NA	NA	FZD6;FZD6;FZD6	NM_003506;NM_001164615;NM_001164616	5'UTR;5'UTR;5'UTR	chr8:104310809-104311620	S_Shore			NA
cg25752087	0.653104302583619	0.652014749141422	0.625087270104322	0.513069387038942	0.534881605323102	0.517518746700261	0.643402107276454	0.521823246354102	-0.121578860922353	-0.115001923584467	0.582612676815278	-10.5401275153574	6.96137525941138e-05	0.112855077398379	2.44008078793627	17	12523042	p	SNORA59B	-44258	IGR	open sea	IGR - open sea	NA	57666339	TCTCCTACCACAATATTTTCCAAATCCATTCTAAAAAATACTACAACTCC	NA		II			ATCCTTCCTCATCTCCTACCACAGTGTTTTCCAAATCCATTCTGAGGGGTGCTACAGCTC[CG]GAGACATTCCCCAGGAGCACAAAGGCAGAGAAGCTGGAGTCCCGGGTGCTACTGCAGCAT	37	CGGAGCTGTAGCACCCCTCAGAATGGATTTGGAAAACACTGTGGTAGGAG	17	12463767	R			NA	NA								TRUE
cg09449543	0.717823346283834	0.747711665733439	0.763096849168678	0.882555686075619	0.876748816661073	0.881858109655755	0.742877287061984	0.880387537464149	0.137510250402166	0.266643986605492	0.811632412263067	10.5376335366344	6.97016195184024e-05	0.112855077398379	2.43894775262538	7	69246130	q	AUTS2	NA	Body	open sea	Body - open sea	NA	66687442	CTATAATCTAAATCTTAAATCTCTCAATTTAACCTTTTCTATTTTCTACC	NA		II			TGATGCTGGAGCTGTGATCTGGATCTTAAATCTCTCAGTTTAGCCTTTTCTGTTTTCTAC[CG]TATTAGTCCTACAATGAAAATGCACTTCTCTGTCTTTAAATTTCAGACGTTGTCTCCATG	37	CGGTAGAAAACAGAAAAGGCTAAACTGAGAGATTTAAGATCCAGATCACA	7	68884066	R			NA	NA	AUTS2;AUTS2;AUTS2	NM_015570;NM_001127232;NM_001127231	Body;Body;Body					TRUE
cg13656173	0.464323007309433	0.487294288480155	0.495260915867945	0.307545430603108	0.279299384594576	0.333333333333333	0.482292737219177	0.306726049510339	-0.175566687708838	-0.196797266565949	0.394509393364758	-10.5332092863154	6.98578131131572e-05	0.112855077398379	2.43693688813182	9	139002093	q	C9orf69	-4334	IGR	open sea	IGR - open sea	NA	40666372	ATTAATACTCCATAATCTTAAAAAAACCTATCCCCTCCAACATACAATCA	63702394	ATTAATACTCCGTAATCTTAAAAAAACCTATCCCCTCCAACGTACGATCG	I	A	Red	GTCTCCCCCAGAAAACGCTGAATCAGCACTCACAGCACTGCCAGGGCCCGCGCCCTCCTC[CG]ATCGCACGCTGGAGGGGACAGGCCCTTCCAAGATCACGGAGCATCAATATCACCATCGAC	37	ATTGATGCTCCGTGATCTTGGAAGGGCCTGTCCCCTCCAGCGTGCGATCG	9	138141914	F			NA	NA								TRUE
cg18821972	0.606847442997914	0.618923677562581	0.601773561559084	0.527611090011394	0.52426221377201	0.529166666666667	0.609181560706527	0.527013323483357	-0.0821682372231699	0.152312850311751	0.568097442094942	-10.5269957116129	7.00778702073537e-05	0.112855077398379	2.43411083353643	6	37660403	p	MDGA1	NA	Body	shelf	Body - shelf	NA	49753478	ATTTCCACTCCCACCCCCAAATATTAATTTCCTACATCATTCATTTACCA	45796347	ATTTCCACTCCCGCCCCCAAATATTAATTTCCTACATCATTCATTTACCG	I	A	Red	ACCACTGCCCGGATTTCCACTCCCGCCCCCAGGTATTGATTTCCTGCATCATTCATTTGC[CG]GGCCTTGGCGGCTGTGATTAGCTCCCTCCATTCTCCCTACAGATTCCACCCCCCTTCCCC	37	ATTTCCACTCCCGCCCCCAGGTATTGATTTCCTGCATCATTCATTTGCCG	6	37768381	R			NA	NA	MDGA1	NM_153487	Body	chr6:37663761-37667102	N_Shelf			NA
cg11536196	0.524554895120912	0.50465678008787	0.495640594197262	0.405890858290664	0.397011852182194	0.406331444051753	0.508284089802015	0.403078051508204	-0.105206038293811	0.00643979234524715	0.455681070655109	-10.524859168179	7.01537246959884e-05	0.112855077398379	2.43313857214434	5	50683614	q	ISL1	NA	Body	island	Body - island	NA	60613347	AACTACCATAATTATTATAACCRCTAACACACAAACTAACTTAACCTAAC	NA		II			TGCATCCAGCGCGGCCACTGCAAATGGCAGGTACTCCTCTGCCCGGCTCGGGTAGGCAGG[CG]CCAGGTTAAGCCAGCCTGTGTGCCAGCGGCCACAACAACTATGGTAGCTACAGGGGTGGT	37	GCTACCATAGTTGTTGTGGCCGCTGGCACACAGGCTGGCTTAACCTGGCG	5	50719371	F	rs2288468		NA	NA	ISL1	NM_002202	Body	chr5:50683285-50683615	Island		CDMR	TRUE
cg27531490	0.585590241885466	0.591078480449413	0.603264470276456	0.689927287075137	0.687418347060494	0.7092246745897	0.593311064203778	0.695523436241777	0.102212372037999	-1.48672508204955	0.644417250222778	10.5107990491058	7.06553138024978e-05	0.112855077398379	2.42673369098494	6	31542459	p	TNF	NA	TSS1500	open sea	TSS1500 - open sea	NA	59624373	AAAACCCTCTACATAACCCTATCTTCATTAAAAAAAAATCCCCATACTCA	63723310	AAAACCCTCTACATAACCCTATCTTCGTTAAAAAAAAATCCCCATACTCG	I	A	Red	AGACCTCTGGGGAGATGTGACCACAGCAATGGGTAGGAGAATGTCCAGGGCTATGGAAGT[CG]AGTATGGGGACCCCCCCTTAACGAAGACAGGGCCATGTAGAGGGCCCCAGGGAGTGAAAG	37	GGGGCCCTCTACATGGCCCTGTCTTCGTTAAGGGGGGGTCCCCATACTCG	6	31650438	F	rs1800630		NA	NA	TNF	NM_000594	TSS1500					NA
cg01116831	0.782269802725593	0.771142342720379	0.78672218920597	0.869990693141916	0.859348876520287	0.86207219614985	0.780044778217314	0.863803921937351	0.0837591437200372	-1.28153109238417	0.821924350077332	10.5046696139123	7.08752938674266e-05	0.112855077398379	2.4239379016538	16	2190356	p	MIR3180-5	4378	IGR	shelf	IGR - shelf	NA	73606356	ACTTTTCCTCTAACCTTACCTAACATCTATAATACCAAAATAATTAACAC	NA		II			GTAAAGATATAGAGACTTTGAGTAGCACAGTTAATAAGCTGTATTGTACACAAAACAGGG[CG]TGTTAACTATTTTGGCATTACAGATGTTAGGCAAGGTCAGAGGAAAAGCTTAGATAAGAA	37	CTTTTCCTCTGACCTTGCCTAACATCTGTAATGCCAAAATAGTTAACACG	16	2130357	F			NA	NA				chr16:2185139-2186406	S_Shelf			NA
cg16040564	0.748288591936319	0.791421128991633	0.798626603253808	0.935841345136792	0.943650114534959	0.959213676229579	0.77944544139392	0.946235045300443	0.166789603906523	-0.634328991453093	0.862840243347182	10.4976165314082	7.11294168866868e-05	0.112855077398379	2.42071809356387	1	108510531	p	VAV3-AS1	3466	IGR	shelf	IGR - shelf	NA	58784422	ACTTAAATATCTTTCACRAATCACCTATTAACACTTAACTCCTTATTTAC	NA		II			CAGGAAAATATATGGAAGGCCTAGAAGGGAAGGAGTTTAGTGGAGACACGGGATTCTTCA[CG]TAAACAAGGAGCTAAGTGCCAATAGGTGACTCGTGAAAGACATTTAAGTGTCAGAAATTG	37	CTTAAATGTCTTTCACGAGTCACCTATTGGCACTTAGCTCCTTGTTTACG	1	108312054	F	rs72502357	rs17235878	NA	NA				chr1:108507251-108507841	S_Shelf			NA
cg08146841	0.713423844710702	0.70438565880072	0.719421999813432	0.80206320549861	0.809665266189557	0.792646651804484	0.712410501108285	0.80145837449755	0.0890478733892659	-1.94475101636623	0.756934437802917	10.496322004492	7.11761746890913e-05	0.112855077398379	2.42012681171208	6	124603667	q	NKAIN2	NA	Body	open sea	Body - open sea	NA	40680360	AAAAAAAATAACTTACRTAAACCACTACRACTACTTAATAACAAACTCAC	NA		II			AGCACCCAGAGAAGGGAAATGACTTGCGTAGGCCACTGCGGCTACTTAGTGGCAGACTCA[CG]TTCAGAAATCTTTGTCTTGCTAAAGGGTTCTTGCTACAACTCTTGCTAAAGATTTCTTTT	37	CGTGAGTCTGCCACTAAGTAGCCGCAGTGGCCTACGCAAGTCATTTCCCT	6	124645366	R	rs75445559		NA	NA	NKAIN2	NM_001040214	Body					NA
cg05412410	0.6857160747411	0.675304820963014	0.686547676483484	0.801554238765064	0.789576616243724	0.827192583631935	0.682522857395866	0.806107812880241	0.123584955484375	0.548568640391336	0.744315335138053	10.4911628038252	7.13628812357022e-05	0.112855077398379	2.41776934463673	7	3033173	p	CARD11	NA	5'UTR	open sea	5'UTR - open sea	NA	31682307	TTACTAAAATTTAAAAACCCCRAAAAACTTTAAAAACACACCCRTAACAC	NA		II			ACCCAGAGGCATTGCTAAAATTTGAAGGCCCCGAAAAGCTTTGAGAACACACCCGTGACA[CG]TGCGAAGTCTACGGGAAAGAGAGGCGGCGGACTCGCCAGGGGAAAGCTCATATCCAGGGA	37	TGCTAAAATTTGAAGGCCCCGAAAAGCTTTGAGAACACACCCGTGACACG	7	2999699	R			NA	NA	CARD11	NM_032415	5'UTR					NA
cg07675477	0.526980792672924	0.504038989031013	0.534642908321303	0.386146153072216	0.343414608721608	0.344466347862094	0.521887563341747	0.358009036551972	-0.163878526789774	0.133062937218631	0.439948299946859	-10.4900551816621	7.14030398375459e-05	0.112855077398379	2.41726301960465	14	99711840	q	BCL11B	NA	Body	island	Body - island	NA	15672497	AATAAAACTATTACCCCTAAATAATCACATTTTTATACAAAAAAACTCCC	NA		II			CCCCACTTTGAGATGGGGCTGTTGCCCCTGGATGATCACATTTTTGTACAAGGGAACTCC[CG]GAGGCTCCTTCCGTCCCGGCCTCACCTGGATCCCGGGAACCGCCCGCTCTGTCCCGCCAA	37	CGGGAGTTCCCTTGTACAAAAATGTGATCATCCAGGGGCAACAGCCCCAT	14	98781593	R			NA	NA	BCL11B;BCL11B	NM_022898;NM_138576	Body;Body	chr14:99711839-99713431	Island			NA
cg18344930	0.411727879799666	0.416056189109584	0.403591311848193	0.215750473892814	0.249232612113499	0.272625430103225	0.410458460252481	0.245869505369846	-0.164588954882635	0.0950974141004955	0.328163982811163	-10.4863504320367	7.1537554016266e-05	0.112855077398379	2.41556895220618	5	87441081	q	TMEM161B	-49942	IGR	shelf	IGR - shelf	NA	41749441	CACAAATAAAAATCAAATAACAACCACTATCAAAAACACTACAACAACCA	47799312	CGCGAATAAAAATCAAATAACAACCACTATCAAAAACGCTACGACAACCG	I	A	Red	TCTTTCTGAGACCTAACGAGAGGCTCTGGAAGGGGCTTGGCCCAATCTTTCCGGGGCTCC[CG]GCTGCCGTAGCGTCCCTGATAGTGGTTGTTATCTGACTTTCATCCGCGGTGGGCGGAAAA	37	CGCGGATGAAAGTCAGATAACAACCACTATCAGGGACGCTACGGCAGCCG	5	87476837	F			NA	NA				chr5:87437095-87437505	S_Shelf			TRUE
cg14711067	0.396604156107451	0.377424035882327	0.388905521577349	0.288177446605727	0.258277488210474	0.261839583903641	0.387644571189042	0.269431506239947	-0.118213064949095	-0.0554876159024556	0.328538038714495	-10.4855149794163	7.15679291378871e-05	0.112855077398379	2.41518681429404	22	37975975	q	LGALS2	NA	1stExon	open sea	1stExon - open sea	NA	24710369	ACAACAACTCCCAACAACTCCTAAAAACCTATACTCAAAATCTCAACTCA	67809403	ACGACAACTCCCAACGACTCCTAAAAACCTATACTCAAAATCTCAACTCG	I	T	Red	TGACAGCTCCTGGCGGCAGCTCCCAGCGGCTCCTGGAGGCCTGTGCTCAGGGTCTCAACT[CG]TGGTCAAGCTTATATCCTAGAATATTACACATTAACTCCCTCAAGGTCCTAGGTGAGGAC	37	GCGGCAGCTCCCAGCGGCTCCTGGAGGCCTGTGCTCAGGGTCTCAACTCG	22	36305921	R			NA	NA	LGALS2;LGALS2	NM_006498;NM_006498	1stExon;5'UTR					NA
cg11731300	0.232186934342603	0.215942156776298	0.210319901568748	0.124073083097623	0.132796342658104	0.123736282727037	0.21948299756255	0.126868569494254	-0.0926144280682955	-0.0488854276071858	0.173175783528402	-10.4830124165631	7.16590070250318e-05	0.112855077398379	2.41404189125266	1	161008542	q	TSTD1	NA	Body	island	Body - island	NA	47747404	CAAAAAAACATAACTAAAAAATCTTCATACACACCCTACCAAAAAAAACA	70746501	CGAAAAAACGTAACTAAAAAATCTTCGTACACACCCTACCGAAAAAAACG	I	C	Grn	AGCCTTCAGGAAGAGGGGGCCTAGGAGTCACGGCCGCCATGGCATCCCCTCACCTGGCAG[CG]CCCCTCCCGGTAGGGTGTGCACGAAGACCCCTCAGCCACGCCCCTTCGCTCCGCCACCCC	37	CGCCCCTCCCGGTAGGGTGTGCACGAAGACCCCTCAGCCACGCCCCTTCG	1	159275166	F	rs3766383		NA	NA	TSTD1;TSTD1;TSTD1	NM_001113207;NM_001113205;NM_001113206	Body;Body;Body	chr1:161008377-161008830	Island			NA
cg15337521	0.851652250638761	0.836787472668917	0.858752064595057	0.935061462947336	0.94072129676084	0.941499233075995	0.849063929300912	0.939093997594724	0.0900300682938118	-0.917447447687162	0.894078963447818	10.4733287800448	7.20127140377999e-05	0.112855077398379	2.40960815993147	5	102132021	q	PAM	-69506	IGR	open sea	IGR - open sea	NA	43725380	ATAAACATTTTAATACCATATCAAATTCCCTAATTACAAAAACACAAATC	NA		II			GTCACCTGCAATCCATGTTAGGAACCAGGTTTGTCGGTCAATAGTCTAGGACTCATAGAT[CG]ATCTGTGCCTCTGCAACCAGGGAATCTGACATGGTACCAAAATGTTTATTTATTTCCCAG	37	CGATCTGTGCCTCTGCAACCAGGGAATCTGACATGGTACCAAAATGTTTA	5	102159920	F			NA	NA								TRUE
cg02417084	0.343961722043621	0.38286577262691	0.366685380432496	0.184420320261877	0.206868310070218	0.153347742771849	0.364504291701009	0.181545457701315	-0.182958833999694	-0.301377166860825	0.273024874701162	-10.4661918815634	7.22747083839702e-05	0.112855077398379	2.40633694410305	16	51183533	q	SALL1	NA	Body	shore	Body - shore	NA	33666442	ATAAAAAACTTAAAATTAATTAAAAAATACTTTACAATAACCCTCCTCCC	NA		II			CGGACTGAGAAATCGCAGAGGCCGTGGGTAAGGATTCAAGCTTGAGGAAACACTGGGGGC[CG]GGAGGAGGGCTATTGTAAAGCATTTCTTAATTAATTTCAAGTCCTCCATTTTTTTACAGG	37	TGGAGGACTTGAAATTAATTAAGAAATGCTTTACAATAGCCCTCCTCCCG	16	49741034	F			NA	NA	SALL1;SALL1	NM_002968;NM_001127892	Body;5'UTR	chr16:51183699-51188763	N_Shore			NA
cg12745160	0.249229979466119	0.212953725730949	0.219651218022664	0.0969237903849127	0.096612498989409	0.110528901260848	0.227278307739911	0.101355063545057	-0.125923244194854	0.0277165230217328	0.164316685642484	-10.446762332451	7.29936439176395e-05	0.112855077398379	2.3974161559447	17	7975779	p	ALOX12B	-175	IGR	open sea	IGR - open sea	NA	18676475	AATTCAAATAAAAATAAAACAACACCAAACCCCAACTCCACTCCAAAACA	17630330	AATTCAAATAAAAATAAAACAACGCCAAACCCCGACTCCACTCCAAAACG	I	T	Red	AGAGGAGCACTTCACCGAGAAGGCCCCGCGGCAGAGCCGCCTGGCCCAGATCTCGGCGGA[CG]TCCTGGAGTGGAGCCGGGGCCTGGCGCTGCCCTACTCCTACCTGAACCCCGCGGCCGCAG	37	GGTTCAGGTAGGAGTAGGGCAGCGCCAGGCCCCGGCTCCACTCCAGGACG	17	7916504	F	rs35897465		NA	NA								NA
cg24274579	0.250217424776845	0.271014277532898	0.244644666004444	0.142287554486288	0.143690580908257	0.119131269236667	0.255292122771396	0.135036468210404	-0.120255654560992	-2.80818717182654	0.1951642954909	-10.4379708669991	7.33216994933211e-05	0.112855077398379	2.3933723634695	17	59534637	q	TBX4	NA	Body	island	Body - island	NA	61792429	CCTATAACRATAACCCRCCACAAAAATATTCATAAATAAACAAAAATATC	NA		II			TGCCCCGGGAGCCTGTGGCGATGGCCCGCCACAGAAATGTTCATGAGTGAGCAGGAGTGT[CG]TCTAACCTGCGCTGGCCACTATGTGTGTCCTCTGAGGGTTCCTCCGTAGGTGCAGCTTTA	37	CGACACTCCTGCTCACTCATGAACATTTCTGTGGCGGGCCATCGCCACAG	17	56889419	R			NA	NA	TBX4	NM_018488	Body	chr17:59531723-59535254	Island			NA
cg16990755	0.813207596816497	0.838201837344778	0.824788505311134	0.935669700376407	0.920260146369184	0.94010836966153	0.82539931315747	0.932012738802373	0.106613425644904	0.14274710521368	0.878706025979922	10.4370968434215	7.33544082225346e-05	0.112855077398379	2.39297009091815	17	37335148	q	CACNB1	NA	Body	shelf	Body - shelf	NA	27684451	AAACAAAATACAAAACAACTATTCTATAAACTATCTATCCCTCAATATAC	NA		II			AAGAACCATAATTATAATAATGCAAAACCGGAAACTAATCATGAGGAACAATCACACAAA[CG]CACACTGAGGGACAGACAGTCTACAGAATAGCTGTCCTGTACTCTGCCTAAATGTCAGTC	37	CGCACACTGAGGGACAGACAGTCTACAGAATAGCTGTCCTGTACTCTGCC	17	34588674	F	rs11656212		NA	NA	CACNB1;CACNB1;CACNB1	NM_199247;NM_000723;NM_199248	Body;Body;Body	chr17:37331425-37331629	S_Shelf			NA
cg25023600	0.769574940985067	0.74713198801731	0.745743933174736	0.858761248277252	0.872248238031213	0.886096876106118	0.754150287392371	0.872368787471528	0.118218500079157	-0.0985627949309376	0.813259537431949	10.4286095238257	7.36729215127765e-05	0.112855077398379	2.3890614202063	15	91079812	q	CRTC3	NA	Body	open sea	Body - open sea	NA	56762448	ACACATCCATAAATTTTAAAATTATCTTATCAATATCTCTAAAAAAACCC	NA		II			CTAGGTCATTTGCACATCCATAAATTTTAGAATTATCTTGTCAATGTCTCTGAAAGGACC[CG]CTGGGATTTTGGATTGTAATCGTGTTGGCTATTGTGAGACTTTTCTCAAAAAGGAATTAA	37	CGGGTCCTTTCAGAGACATTGACAAGATAATTCTAAAATTTATGGATGTG	15	88880816	R			NA	NA	CRTC3;CRTC3	NM_022769;NM_001042574	Body;Body					TRUE
cg26926973	0.815483188337644	0.810908121082811	0.816941265249654	0.886500639347257	0.884271226884072	0.894711451486462	0.814444191556703	0.888494439239264	0.0740502476825606	-0.0470193797928867	0.851469315397983	10.4272116833299	7.37255351862121e-05	0.112855077398379	2.3884172627579	19	1313043	p	EFNA2	26890	IGR	island	IGR - island	NA	71636454	ATAAAACCAACCAAAAAACTACATAACTTTAATCAAACAAAAACCACACA	42666487	ATAAAACCGACCGAAAAACTACATAACTTTAATCAAACGAAAACCACGCG	I	A	Red	TGCCGTCACAGACCCCGCCTCCCGTGCCTGAGCCCCATTTCTCTGGGGGCCGGGCTGCCT[CG]CGTGGCCCCCGCCTGACTAAAGCCATGCAGCTTCTCGGCCGGCTCCATCCGCTGGCTGCC	37	CGCGTGGCCCCCGCCTGACTAAAGCCATGCAGCTTCTCGGCCGGCTCCAT	19	1264043	F	rs8104833		NA	NA				chr19:1312787-1313528	Island			TRUE
cg12579191	0.759414182502633	0.74627218838216	0.748883080617423	0.882968788068302	0.907817523780574	0.864670447114396	0.751523150500739	0.885152252987757	0.133629102487019	-0.0365913409623212	0.818337701744248	10.4071735287272	7.44846178689778e-05	0.112855077398379	2.37917047764848	12	96018480	q	NTN4	-33103	IGR	open sea	IGR - open sea	NA	58617366	ATTCACRTAAAATAACTACCATTAATATAAATAACCTCAAAATTAATATC	NA		II			AAGTAAGAAATGTTCACGTGGAATAGCTGCCATTAATATGGGTGACCTCAAGGTTAGTAT[CG]CTCAGGGAATGCCTTTCATTGTTCTGTATTGTTTGTTTCCCTTTTGTGAAATTCTGTGGC	37	TTCACGTGGAATAGCTGCCATTAATATGGGTGACCTCAAGGTTAGTATCG	12	94542611	R			NA	NA								TRUE
cg19050990	0.126763746643393	0.112806226090028	0.127059539630986	0.040195650776326	0.0212047540060643	0.02671852601199	0.122209837454802	0.0293729769314601	-0.0928368605233422	-0.173981088281698	0.0757914071931312	-10.4053896435388	7.45526376987524e-05	0.112855077398379	2.37834613215611	1	98511523	p	MIR137HG	-103	IGR	island	IGR - island	NA	55800499	AATTACCAAAATAACACTTTCTTATTCTTTTCATTTCCTCRAATATTTTC	NA		II			CCCATTTTCCAGTCCTGGTCACCAGAGGCGCAGCGCACAGCCTTTCCGGTGGAACCAGTG[CG]AAAACACCCGAGGAAATGAAAAGAACAAGAAAGTGCTACCTTGGCAACCACGGGCGTTTA	37	GTTGCCAAGGTAGCACTTTCTTGTTCTTTTCATTTCCTCGGGTGTTTTCG	1	98284111	F			NA	NA				chr1:98510966-98511710	Island			TRUE
cg06056929	0.452087779303738	0.476018179040051	0.476886970710628	0.344188447408006	0.36503241224534	0.359441552252312	0.468330976351472	0.356220803968553	-0.112110172382919	0.0353194433054619	0.412275890160013	-10.3997536220223	7.47680189247816e-05	0.112855077398379	2.37574044479834	7	8476128	p	NXPH1	NA	Body	shore	Body - shore	NA	28737418	AAAATTCTAAACAAAACCRCRATCCTTATCCTTCAATAACAAAATTTTCC	NA		II			TCGCCAGGGAGAGAATTCTAAACAAAGCCGCGGTCCTTGTCCTTCAGTAGCAGAGTTTTC[CG]GGGGGCTGGACTTTGTACACTGCTGGAACTCGGCTCCTGGTTGAAGAGCTTTGTTGTGGT	37	GAATTCTAAACAAAGCCGCGGTCCTTGTCCTTCAGTAGCAGAGTTTTCCG	7	8442653	R			NA	NA	NXPH1	NM_152745	Body	chr7:8473139-8475199	S_Shore			TRUE
cg16067628	0.586041358936484	0.597817527280909	0.594777027774704	0.669336565315909	0.674977685212734	0.68482770064716	0.592878637997366	0.676380650391934	0.0835020123945683	0.174916617739169	0.63462964419465	10.3965272723493	7.48916424421812e-05	0.112855077398379	2.37424796415993	17	79109808	q	AATK	NA	Body	island	Body - island	NA	23649444	CTACCTATATTCCTACCATTCAAATATAAAAACACAACAAAACTTACCCA	20716395	CTACCTATATTCCTACCGTTCGAATATAAAAACACAACGAAACTTACCCG	I	A	Red	AGGCGAGGTTTCCAGGATGTGCGGGCGTGCGTGTCATGCGTGTAAGGACACCCTGCACAC[CG]GGTAAGCCCCGCTGTGTTCTCATACCCGAACGGCAGGAACACAGGCAGGGGCTCACGAGG	37	CGGGTAAGCCCCGCTGTGTTCTCATACCCGAACGGCAGGAACACAGGCAG	17	76724403	F			NA	NA	AATK	NM_001080395	Body	chr17:79109698-79109911	Island			NA
cg08607625	0.657179749287136	0.672887754559473	0.667792296774825	0.750610029381007	0.764737298885106	0.749617760381628	0.665953266873811	0.75498836288258	0.089035096008769	0.122381344951635	0.710470814878196	10.3953176377876	7.49380535444373e-05	0.112855077398379	2.37368823825029	7	150690699	q	NOS3	NA	5'UTR	open sea	5'UTR - open sea	NA	58802487	AACAAAAACAAACCCAACTAAAAAACTCTAAAACCTCAACTCCACACCCA	25756397	AACAAAAACAAACCCGACTAAAAAACTCTAAAACCTCAACTCCACGCCCG	I	C	Grn	TTATCAGCCTCAGTCCTCACAGCGGAACCCAGGCGTCCGGCCCCCCACCCTTCAGGCCAG[CG]GGCGTGGAGCTGAGGCTTTAGAGCCTCCCAGCCGGGCTTGTTCCTGTCCCATTGTGTATG	37	CGGGCGTGGAGCTGAGGCTTTAGAGCCTCCCAGCCGGGCTTGTTCCTGTC	7	150321632	F			NA	NA	NOS3;NOS3;NOS3;NOS3	NM_000603;NM_001160109;NM_001160111;NM_001160110	5'UTR;TSS200;TSS200;TSS200					NA
cg04643690	0.748458531026847	0.718708200836013	0.741991434363543	0.853167776711715	0.860894872243933	0.882323170586534	0.736386055408801	0.865461939847394	0.129075884438593	-0.529575446825684	0.800923997628097	10.393823158828	7.4995440074259e-05	0.112855077398379	2.37299658790908	15	60907749	q	RORA	NA	Body	open sea	Body - open sea	NA	10790346	TCTTCCTCCACCCACTAAAAATTACTCCCTATTAATTTTACTAAATAAAC	NA		II			TAACTCTGTACCGGGGGCTCCAGCAGCAGCCGGGGAGGAGAAGGCTGATAATGGGATTTG[CG]TTTACCCAGCAAAACCAACAGGGAGCAATCTTCAGTGGGTGGAGGAAGAATGTGAGCTCA	37	CTTCCTCCACCCACTGAAGATTGCTCCCTGTTGGTTTTGCTGGGTAAACG	15	58695041	F	rs16942820		NA	NA	RORA;RORA;RORA	NM_002943;NM_134261;NM_134260	Body;Body;Body					TRUE
cg18095938	0.843552199937237	0.832426947655275	0.838348770553036	0.909165191789934	0.913722845919744	0.917858523045682	0.838109306048516	0.913582186918453	0.0754728808699373	-0.360953967399136	0.875845746483485	10.3893744281182	7.51665720627771e-05	0.112855077398379	2.37093691142826	5	2889829	p	C5orf38	137567	IGR	open sea	IGR - open sea	NA	20705393	ACAAAATTTAAAAACCTCTATTCCTTTTACCATCCTACRAACTCCRAAAC	NA		II			CCTCAGCTGAAACAAGATTTGAAAGCCTCTGTTCCTTTTGCCATCCTGCGGACTCCGAGA[CG]CCTCTTACTCCGGTGACGCCGTATCCAGGAGTACTGAGCAGGCTGCTGAGGTTCCGTCAG	37	CAAGATTTGAAAGCCTCTGTTCCTTTTGCCATCCTGCGGACTCCGAGACG	5	2942829	R			NA	NA								NA
cg08844966	0.371406529153809	0.355916394624157	0.354098083903098	0.274055624740556	0.278922624016872	0.267753791559292	0.360473669227021	0.27357734677224	-0.0868963224547811	0.154293832017645	0.317025507999631	-10.3845954001201	7.53509199029722e-05	0.112855077398379	2.36872299924958	1	18435244	p	IGSF21	NA	Body	shore	Body - shore	NA	42628419	CACAAAAATAATAATCCACTATCATACACCCCTAAAAACCTACACACTCA	20650347	CACAAAAATAATAATCCGCTATCGTACACCCCTAAAAACCTACACACTCG	I	A	Red	CACTGTGGGTGTGAGGTGTTAGGGGGTGGGTATGTGAGGTTTGGCGTTTCACGTGTGTCC[CG]AGTGTGCAGGTCTCTAGGGGTGTACGACAGCGGATTACTATTTCTGTGTGCACAGGAGAT	37	CACAGAAATAGTAATCCGCTGTCGTACACCCCTAGAGACCTGCACACTCG	1	18307831	F			NA	NA	IGSF21	NM_032880	Body	chr1:18435566-18435904	N_Shore		CDMR	NA
cg20914659	0.553687459389214	0.564440096059771	0.570575899338603	0.665236773488098	0.667518549051937	0.693504410585405	0.562901151595862	0.675419911041814	0.112518759445951	0.0966255628812077	0.619160531318838	10.3820859035688	7.54479342096174e-05	0.112855077398379	2.36755991504329	6	39171734	p	KCNK5	NA	Body	open sea	Body - open sea	NA	20810326	ATTTTCCTCACTACCTCTCCCCCCAAATCAAATAACCAAAATATAACTCA	74770323	ATTTTCCTCACTACCTCTCCCCCCGAATCAAATAACCAAAATATAACTCG	I	A	Red	GGAATTCTTGGTATTTTCCTCACTGCCTCTCCCCCCGGGTCAGGTGACCAGGGTGTGGCT[CG]GAGGGCAGCTGTAGTTTACGAGCAAGGTATTGGCAAGGGCCCAGTGGTGCCACCCTGATA	37	ATTTTCCTCACTGCCTCTCCCCCCGGGTCAGGTGACCAGGGTGTGGCTCG	6	39279712	R			NA	NA	KCNK5	NM_003740	Body					TRUE
cg00238570	0.814621025843542	0.800219315097492	0.819863063809037	0.899099601265902	0.902245908625518	0.893794845038228	0.811567801583357	0.898380118309883	0.0868123167265256	0.0183527506359792	0.85497395994662	10.3767807289394	7.56535085129035e-05	0.112855077398379	2.36509987186049	2	110871644	q	MALL	NA	Body	shore	Body - shore	NA	50636423	CRTACACTTTACTCTTCCAAAAATTTCACTAACAAAAACAAAACAAATAC	NA		II			CCCAACACCAGCGTGCACTTTGCTCTTCCAGGAGTTTCACTGGCAGGAGCAGGGCAGGTG[CG]GCCAACATGACCTCTCATGTTTCTCACCCTGGGTGCTGTCCTGGTTCCAGAAACTCCGTG	37	GTGCACTTTGCTCTTCCAGGAGTTTCACTGGCAGGAGCAGGGCAGGTGCG	2	110228933	R			NA	NA	MALL	NM_005434	Body	chr2:110872945-110873587	N_Shore			NA
cg17223866	0.760866507510256	0.80077935753576	0.781501227603484	0.899642844001001	0.904290662130738	0.907620890692018	0.781049030883166	0.903851465607919	0.122802434724753	-0.803910686286107	0.842450248245543	10.3717347763428	7.58496473623362e-05	0.112855077398379	2.36275847164593	1	44794158	p	ERI3	NA	Body	open sea	Body - open sea	NA	15678348	AAAACACTACTATAATCTAAACCAACRATTCTCAAACTTCAAACTTCAAC	NA		II			AGCCCTGGGGATGGGGCCAACAGCCTTGGTTTTAACAGCCCTCCAGGTGACTCTGACGCT[CG]CTGAAGTCTGAAGTTTGAGAACCGCTGGTCCAGACTACAGCAGTGTTTCTCAGACTTCAA	37	CGCTGAAGTCTGAAGTTTGAGAACCGCTGGTCCAGACTACAGCAGTGTTT	1	44566745	F			NA	NA	ERI3	NM_024066	Body					TRUE
cg22846334	0.908527870414483	0.939414849572178	0.914943732007328	0.803482251315967	0.773584905660377	0.792817679558011	0.920962150664663	0.789961612178119	-0.131000538486544	-0.339679452587886	0.855461881421391	-10.3708729979774	7.58832046910905e-05	0.112855077398379	2.36235844098279	15	43941042	q	CATSPER2	NA	TSS200	island	TSS200 - island	NA	47775462	CCAAAAAACAAAACAAAACAAAACCTAAACAACAAATAACTAAACAAACA	27730345	CCGAAAAACGAAACGAAACGAAACCTAAACGACGAATAACTAAACGAACG	I	T	Red	TCGGCTCACCCCGGGACCCGGCCCTAGCCCCTACCCACAGCCCAGGACCATGCGGAGCAA[CG]CTCGCCCAGCCACTCGCCGCCTAGGCCCCGCCCCGCCCCGCTCTCCGGCCACTCAGCGGT	37	CGCTCGCCCAGCCACTCGCCGCCTAGGCCCCGCCCCGCCCCGCTCTCCGG	15	41728334	F	rs34927967		NA	NA	CATSPER2;CATSPER2;CATSPER2	NM_172095;NM_172097;NM_054020	TSS200;TSS200;TSS200	chr15:43940866-43941702	Island			NA
cg13908632	0.805600967377834	0.790881401701258	0.790276804667643	0.878527312001085	0.8733913024839	0.881484396554337	0.795586391248912	0.877801003679774	0.0822146124308623	0.202469610874282	0.836693697464343	10.3673563471242	7.60203222478102e-05	0.112855077398379	2.36072557925384	9	136443584	q	FAM163B	47	IGR	shore	IGR - shore	NA	67800479	AAAAACTCAACACRTATCTCAACCTAAACAAACACTTAACCCTTAAACCC	NA		II			GTCCATCTTCAGGGAGCTCAGCACGTGTCTCAGCCTAGGCAGACACTTGGCCCTTGAACC[CG]GAAGAGTGTGTGTGTGAGAGAGAGGGAGAGACGGGTAGGGGAGAGAGAGGGAAAAATGGA	37	CGGGTTCAAGGGCCAAGTGTCTGCCTAGGCTGAGACACGTGCTGAGCTCC	9	135433405	R			NA	NA				chr9:136444127-136444604	N_Shore			NA
cg07650391	0.822578016171864	0.80166175038854	0.818008972782434	0.901765762174369	0.902074544807425	0.911465471832408	0.814082913114279	0.905101926271401	0.0910190131571211	-0.209914400533427	0.85959241969284	10.3663036905721	7.6061422776512e-05	0.112855077398379	2.36023666279348	7	41733448	p	LOC285954	NA	TSS200	open sea	TSS200 - open sea	NA	47680501	ATTATCTAAATTAAAAAACTCTATTCCCTATATTTACATCCACTACCTAC	NA		II			GCATCCGTTTAATTATCTGAATTGAAAGACTCTGTTCCCTGTATTTGCATCCACTGCCTG[CG]TGCTTTCTCTCTCCCCCATATTTCTGACATTTGGATTTTCCCCCTACTAATTGACATGCC	37	CGCAGGCAGTGGATGCAAATACAGGGAACAGAGTCTTTCAATTCAGATAA	7	41699973	R			NA	NA	LOC285954;LOC285954;INHBA	NR_027119;NR_027118;NM_002192	TSS200;TSS200;Body					NA
cg16899991	0.680867894962682	0.673421601575336	0.660293232483413	0.560452631210352	0.580675126923933	0.574632640116752	0.671527576340477	0.571920132750346	-0.0996074435901313	-0.713588941356248	0.621723854545411	-10.3474053239892	7.68037504471971e-05	0.112855077398379	2.35144784367794	3	127868625	q	EEFSEC	-3688	IGR	shelf	IGR - shelf	NA	43673487	CCCAAAAAACAAAATCTCACCAATACTAAAATTAATATTACAACATCACC	NA		II			TCTGTTTCTGAGACCCTTGGGCCAGCCACACAACCAGAGCCCACACAAGGAGGGAGACTT[CG]GTGATGTTGTAACACCAATCTCAGCATTGGTGAGATTCTGTTTTCTGGGGAAGTCTGGCT	37	CGGTGATGTTGTAACACCAATCTCAGCATTGGTGAGATTCTGTTTTCTGG	3	129351315	F		rs77223521	NA	NA				chr3:127872176-127872842	N_Shelf			NA
cg15508809	0.383622609211606	0.372232173858453	0.428801119736281	0.228769839982876	0.204997279830611	0.198086847850503	0.394885300935447	0.21061798922133	-0.184267311714117	-0.580385030899867	0.302751645078388	-10.3403833075895	7.7081736240561e-05	0.112855077398379	2.34817674665881	14	29231309	q	FOXG1	-4969	IGR	shelf	IGR - shelf	NA	12616357	CACTCATTAAAAAACTACAAATTATCAATAACTACTCTCAACRCRCRCAC	NA		II			ATGTGTGTGTGTGTACACACACGCGCGAATGTGCGCGCCCCCGGGGACGTTGAGGGTGCG[CG]TGCGCGCGCTGAGAGCAGCCACTGACAACCTGCAGCTCCCTAATGAGTGACGAGGCAGGG	37	ACTCATTAGGGAGCTGCAGGTTGTCAGTGGCTGCTCTCAGCGCGCGCACG	14	28301060	F			NA	NA				chr14:29234889-29235908	N_Shelf			NA
cg07216133	0.66284523189161	0.698227848101266	0.655176674079565	0.815875820292781	0.802875	0.81065236372708	0.67208325135748	0.809801061339954	0.137717809982473	-0.0445165533332123	0.740942156348717	10.3363948910668	7.72401536461521e-05	0.112855077398379	2.34631748578404	6	7142066	p	RREB1	NA	5'UTR	shore	5'UTR - shore	NA	22623442	ACAAAACATATATAAAACAAAACCCAAAAAAACAAACAACCAAATAACCA	58712450	ACGAAACGTATATAAAACAAAACCCAAAAAAACGAACAACCGAATAACCG	I	A	Red	AACCTGGAAGGAGCGGGGCGTGTGTAGGACAGAGCCCAGGAGAACGGGCAGCCGGGTGGC[CG]GGCCAGGAAGCAGGGCCTTTCTGGCCCTTTCCGCAGAGGGCTGGATAATTGCCTCTCCTT	37	GCGGGGCGTGTGTAGGACAGAGCCCAGGAGAACGGGCAGCCGGGTGGCCG	6	7087065	R			NA	NA	RREB1;RREB1;RREB1;RREB1	NM_001003700;NM_001003699;NM_001168344;NM_001003698	5'UTR;5'UTR;5'UTR;5'UTR	chr6:7141036-7141576	S_Shore			NA
cg10591077	0.762210428269931	0.766864627977812	0.773073573926643	0.85965228085147	0.856130128097867	0.842087514422874	0.767382876724795	0.852623307790737	0.0852404310659417	0.00339075307933536	0.810003092257766	10.288904029917	7.91560856142011e-05	0.112855077398379	2.32410522771099	7	30030138	p	SCRN1	NA	TSS1500	shore	TSS1500 - shore	NA	43796500	TACTACCCCACATATTTAATTTACAATTAAATAAACCTAAATATCTTTTC	NA		II			ATCTCAAAAGATATGAAGACGTAATTCAGAGGAAAATAAATGCAATTCTATCCTGGCACA[CG]AAAAGATATTCAGGCTCACTTAACTGCAAATCAAATATGTGGGGTAGCATCTTCCACCAG	37	GCTACCCCACATATTTGATTTGCAGTTAAGTGAGCCTGAATATCTTTTCG	7	29996663	F			NA	NA	SCRN1;SCRN1;SCRN1;SCRN1	NM_001145513;NM_014766;NM_001145514;NM_001145515	TSS1500;TSS1500;TSS1500;TSS1500	chr7:30028518-30029822	S_Shore			NA
cg01884549	0.352330078351467	0.313909430472411	0.347872646629274	0.127017490665385	0.178703445935982	0.128977024295657	0.33803738515105	0.144899320299008	-0.193138064852042	-0.0282674539878454	0.241468352725029	-10.2881993092907	7.91849328240366e-05	0.112855077398379	2.3237745918587	12	116997308	q	MAP1LC3B2	NA	5'UTR	open sea	5'UTR - open sea	NA	48726458	TTCTAAAATATAACCCCACTTTACCTTCACCAAACCTAAATATCTATACC	NA		II			TGTAGCTGCCTCCCAGCCCCAGGGTGGAAATCATGACCTTTGAGAAGCAGGCAAGCTGCA[CG]GCATAGATACTCAGGCCTGGTGAAGGCAAAGTGGGGCCACACCCTAGAAAAACCACAAAA	37	CGGCATAGATACTCAGGCCTGGTGAAGGCAAAGTGGGGCCACACCCTAGA	12	115481691	F		rs12230564	NA	NA	MAP1LC3B2	NM_001085481	5'UTR					TRUE
cg11369736	0.517959309726821	0.506950909121757	0.47221962350867	0.346134176152153	0.325647446522728	0.355147189269367	0.499043280785749	0.342309603981416	-0.156733676804333	0.0109826442178341	0.420676442383583	-10.2843328407766	7.93434231859677e-05	0.112855077398379	2.32196001380207	6	1605913	p	TRIM39-RPP21	106	IGR	island	IGR - island	NA	72628392	AAACCCTAAATCTTTTAAAACCRAACACCAAAATTAAAAATTCACTTCCC	NA		II			CTGAACACAAGAAGCCCTGAGTCTTTTGAAGCCGGGCACCAAAGTTAAAGATTCACTTCC[CG]CATTCCCCATGGCCCCCTCTTGCAGCTTAGCTCGGCTCTGAGCCCCCGAAACGCCCTTCG	37	CGGGAAGTGAATCTTTAACTTTGGTGCCCGGCTTCAAAAGACTCAGGGCT	6	1550912	R			NA	NA				chr6:1604606-1615866	Island		RDMR	TRUE
cg10822038	0.891002089171548	0.879483261877876	0.883201643835715	0.753704133409503	0.770989803877796	0.788530216263809	0.88456233162838	0.771074717850369	-0.11348761377801	0.07013022519913	0.827818524739375	-10.2831336078284	7.93926564321061e-05	0.112855077398379	2.32139701585005	7	28887696	p	TRIL	-105278	IGR	open sea	IGR - open sea	NA	50774503	TATAATCATCCTCRCTATAACAACAAACCAAATATAACCCRACTTACAAC	NA		II			CCGCCCTGGGCTGTGGTCATCCTCGCTGTGACAGCAAGCCAAATGTGGCCCGACTTACAG[CG]GCCCTCCCGGTGGGAGACGATGGCGGGGAGAAGGCAGGGAGGCACAGGGCATCTGGCTTC	37	GTGGTCATCCTCGCTGTGACAGCAAGCCAAATGTGGCCCGACTTACAGCG	7	28854221	R			NA	NA								NA
cg19495013	0.2382	0.199643890496328	0.219499105545617	0.104778496764559	0.0991501416430595	0.0973684210526316	0.219114332013982	0.100432353153417	-0.118681978860565	-0.315442414949806	0.159773342583699	-10.270463580979	7.99150040376872e-05	0.112855077398379	2.31544354885479	12	52214119	q	FIGNL2	NA	1stExon	shore	1stExon - shore	NA	74780503	TCACTAACTAAACCCAACTAACAAAAACTAAAATAATAAATATAAAATCA	71652481	TCACTAACTAAACCCGACTAACAAAAACTAAAATAATAAATATAAAATCG	I	A	Red	GCAGAAGCATTTTCCTTCCCACGAAAAAAAAAATATCCACCGGCAGACCCCTCCTGTCCC[CG]ATCCCACATTCACCACTCCAGCCCCTGCCAGCCGGGTTTAGTCAGTGACATCCCTCCCAC	37	TCACTGACTAAACCCGGCTGGCAGGGGCTGGAGTGGTGAATGTGGGATCG	12	50500386	F			NA	NA	FIGNL2;FIGNL2	NM_001013690;NM_001013690	1stExon;3'UTR	chr12:52214179-52216138	N_Shore			NA
cg03291548	0.726145382883612	0.715444857917817	0.714165713094942	0.803451906765318	0.800464903271511	0.791395213543741	0.718585317965457	0.798437341193523	0.0798520232280665	-0.2347367846104	0.75851132957949	10.2544944936921	8.05791091968822e-05	0.112855077398379	2.30792599954741	22	18266804	q	MICAL3	-3612	IGR	shore	IGR - shore	NA	35699407	CRAAATAACAAAACATTAACAAATACTAATAAAACAAACCTACCCTTAAC	NA		II			CGCGATTGCTCCGAGATAACAAAGCATTGGCAGATGCTGGTGGAGCAGGCCTGCCCTTGA[CG]TGGGCAAGAAGCTTGGGGAAAAAGACAATTTCCTGCTTGTCTTTTCTTGTCAAAATACAT	37	GAGATAACAAAGCATTGGCAGATGCTGGTGGAGCAGGCCTGCCCTTGACG	22	16646804	R			NA	NA				chr22:18267968-18268250	N_Shore			NA
cg21148923	0.709880909421639	0.724411244737202	0.719772908654132	0.796777935777223	0.80842542550316	0.796685135553131	0.718021687604324	0.800629498944505	0.0826078113401801	-0.208992015654083	0.759325593274414	10.250490313093	8.0746643369156e-05	0.112855077398379	2.30603857097037	5	45553518	p	HCN1	NA	Body	open sea	Body - open sea	NA	28734309	TAAATAATCATTTTTTAATCATATAATACCCCTAAACACACTATAAATAC	NA		II			CACTGAGGCTGTGAGTAATCATTTTTTGGTCATATGATGCCCCTGGACACACTATAAATG[CG]TATACTGTTTTTCTTGTTACTCTGCCTGCTGTCAGTTTACCTTATAGACTCAAATTTATC	37	CGCATTTATAGTGTGTCCAGGGGCATCATATGACCAAAAAATGATTACTC	5	45589275	R			NA	NA	HCN1	NM_021072	Body					TRUE
cg14177925	0.214448575656125	0.220788056470252	0.217781967470032	0.133195425686416	0.148336279871989	0.136349654446122	0.217672866532136	0.139293786668175	-0.0783790798639609	0.08196485821131	0.178483326600156	-10.245815617274	8.09427484107956e-05	0.112855077398379	2.30383384835935	14	22465676	q	OR4E2	332379	IGR	open sea	IGR - open sea	NA	68723476	AAAAACACTACCCTCTTATAATCRTAACATCATCCTACTACCATCAAAAC	NA		II			TTCAATAAAGGCAGAGACTGGAATAGCTTTGTAATTTCTTCTGAGTCAGCTCTGAACACA[CG]TCCTGATGGCAGCAGGATGATGTTACGATCACAAGAGGGCAGTGCCTCCCTCTCCTCAGA	37	CGTCCTGATGGCAGCAGGATGATGTTACGATCACAAGAGGGCAGTGCCTC	14	21535516	F	rs34484095		NA	NA								NA
cg10830145	0.193879239040529	0.220704337798279	0.20040733197556	0.0799155885861088	0.102944836167565	0.0950264750378215	0.204996969604789	0.0926289665971652	-0.112368003007624	-0.0651023344627404	0.148812968100977	-10.2340623728326	8.14382713264264e-05	0.112855077398379	2.29828478280367	5	87440121	q	TMEM161B	-50902	IGR	shelf	IGR - shelf	NA	50613434	AACTTCCAAAATAAAAACTAAATTTTCTCAAATACTTTCAAACCAATCCA	33631304	AACTTCCAAAATAAAAACTAAATTTTCTCGAATACTTTCGAACCGATCCG	I	A	Red	CCATAATATTTCAGCCTCTACCAGCTTTAGATGAGTGTTAGCCTCTGAGGTGCCCCACCC[CG]GATCGGCCCGAAAGCACCCGAGAAAACCCAGCCCTCACCTTGGAAGCTTGCCTTCAGCAA	37	AGCTTCCAAGGTGAGGGCTGGGTTTTCTCGGGTGCTTTCGGGCCGATCCG	5	87475877	F			NA	NA				chr5:87437095-87437505	S_Shelf			NA
cg25560518	0.798388833512934	0.80437013540477	0.79587610943263	0.894476080125666	0.917133941428463	0.930610474321945	0.799545026116778	0.914073498625358	0.11452847250858	-0.0397989327192629	0.856809262371068	10.2303845439421	8.15940600387568e-05	0.112855077398379	2.29654663333792	4	175373000	q	MIR4276	28054	IGR	open sea	IGR - open sea	NA	27763333	AAAAAAACTACATTCCTAAATAATCTAAATCTTAAAAAAACATAATACAC	NA		II			ATTTCTGATTCTGTGAAACTTTGATAATAGGTCCATGGATGTAGTGGACTAAATGATCAA[CG]TGCATTATGTCTCTTTAAGACTCAGATTACCTAGGAATGCAGTTTTTTTCCCAGTTGTGT	37	CGTGCATTATGTCTCTTTAAGACTCAGATTACCTAGGAATGCAGTTTTTT	4	175609575	F		rs77824871	NA	NA								TRUE
cg01688776	0.699115976366994	0.697147318920612	0.686323903904723	0.77716978831335	0.796702439903578	0.800974683323449	0.694195733064109	0.791615637180126	0.0974199041160162	0.0282872024099687	0.742905685122117	10.2232800424632	8.18959886213975e-05	0.112855077398379	2.29318668780927	21	43135973	q	C21orf129	NA	TSS200	open sea	TSS200 - open sea	NA	12714352	AATCTTCTATTTATAAAATAATTCCCRATTATCATAAAAACCAAAACACC	NA		II			CAGGGATCCACAATCTTCTATTTGTAAAATGATTCCCGGTTGTCATGGAGACCAGGGCAC[CG]CAGTGGAGCTGGAATGTTAGGTGGGGTCCAAGGTTCAGTCCTGGGGGTAGGGAGTGGGGC	37	CGGTGCCCTGGTCTCCATGACAACCGGGAATCATTTTACAAATAGAAGAT	21	42009042	R			NA	NA	C21orf129;NCRNA00112	NR_027272;NR_024028	TSS200;TSS1500					NA
cg05979619	0.772792564072272	0.792751913410066	0.810487413476765	0.906950504535007	0.917307523666064	0.907223311832079	0.792010630319701	0.91049378001105	0.118483149691349	0.0163179667814704	0.851252205165375	10.2188036079578	8.2086901334419e-05	0.112855077398379	2.29106805169823	2	112704577	q	MERTK	NA	Body	open sea	Body - open sea	NA	22630474	AAACCTACCTAAAACTATAAATAAAAAACTCTTATTTACCAAAACTAAAC	NA		II			CTGATTAATACAGACCTGCCTGAGGCTGTAGATAAAGAACTCTTGTTTGCCAAGGCTGGG[CG]CGGTGGCACGCCTGTAATCCCAGCACTTTGGGAGGCCAAGGGGCAAGGATCACTTGAGGT	37	GACCTGCCTGAGGCTGTAGATAAAGAACTCTTGTTTGCCAAGGCTGGGCG	2	112421048	R			NA	NA	MERTK	NM_006343	Body					TRUE
cg02158567	0.806411558452474	0.800792035246425	0.796399007593213	0.897070010780756	0.883078941982888	0.908829416366281	0.80120086709737	0.896326123043308	0.0951252559459379	-0.56571901096562	0.848763495070339	10.2163891359766	8.21900911306812e-05	0.112855077398379	2.28992480482592	2	169672780	q	NOSTRIN	NA	5'UTR	open sea	5'UTR - open sea	NA	14688362	AAAATTTCCTAAACTTATAAACCAACTAAAACCCTATACCTATCTTTAAC	NA		II			CCAATCCAAGCAAAGTTTCCTGAACTTGTGGGCCAGCTGAGGCCCTGTGCCTGTCTTTAA[CG]CGCCTTTCACTCTGTAGCCATGACCCTGTTTAAGACGCTTCAAAGACTCCTATGACCTTT	37	AAGTTTCCTGAACTTGTGGGCCAGCTGAGGCCCTGTGCCTGTCTTTAACG	2	169381026	R			NA	NA	NOSTRIN;NOSTRIN;NOSTRIN;NOSTRIN	NM_052946;NM_001039724;NM_001171632;NM_001171631	5'UTR;Body;Body;Body					TRUE
cg25064052	0.36195490872104	0.312343725772535	0.347009805476958	0.190059343357842	0.191264547315407	0.167924651261502	0.340436146656844	0.183082847311584	-0.157353299345261	0.0968165423592386	0.261759496984214	-10.2098982566999	8.24682529494415e-05	0.112855077398379	2.28684961602293	4	166216151	q	KLHL2	NA	Body	open sea	Body - open sea	NA	51662503	CTTCCTTTAAATTAATTTCCTATAACATAATACCTCACCCCTACCAATCC	NA		II			TTGATTGTCACCTTCCTTTAGATTGATTTCCTGTGACATAATACCTCACCCCTGCCAGTC[CG]TTCAGCCTGCCTGCCTCCCTGACTCTCTCCCTCCCTGCCTCCCTCCCTCTCTGTGCAGCT	37	CGGACTGGCAGGGGTGAGGTATTATGTCACAGGAAATCAATCTAAAGGAA	4	166435601	R			NA	NA	KLHL2;KLHL2;KLHL2	NM_001161521;NM_001161522;NM_007246	Body;Body;Body					TRUE
cg21427956	0.366492730404382	0.375443277638859	0.378534128333107	0.29710355410302	0.279394216016102	0.280099207342813	0.373490045458783	0.285532325820645	-0.087957719638138	0.141722937136576	0.329511185639714	-10.2046092279374	8.26957261533607e-05	0.112855077398379	2.28434191680612	20	30619244	q	C20orf160	NA	3'UTR	shore	3'UTR - shore	NA	45775414	TACAAAACACTCCAAATACTACATAACCCCRAACCCCAAAAACAAAAAAC	NA		II			CTATCCCCAGGGCCCCCCCATCACACCTGGCGGGGCCGGGGGGTCTTCACTCCAGGGTCT[CG]CTCCCTGCCCTTGGGGCCCGGGGCCATGCAGTACCTGGAGTGTCCTGCAGGGGGAAAGCG	37	CGCTCCCTGCCCTTGGGGCCCGGGGCCATGCAGTACCTGGAGTGTCCTGC	20	30082905	F			NA	NA	C20orf160	NM_080625	3'UTR	chr20:30618793-30619138	S_Shore		DMR	TRUE
cg05921889	0.700085671827018	0.739028458117627	0.731850534209835	0.854541896118435	0.843383387062008	0.858779776336558	0.723654888051493	0.852235019839	0.128580131787507	0.0559176315352657	0.787944953945247	10.198301868597	8.29679579822709e-05	0.112855077398379	2.28134914732347	7	34076103	p	BMPER	NA	Body	open sea	Body - open sea	NA	14711329	CTCAAAAACATAACAAAAACTAACTATCAAAACCCTTATCAACAAACCCC	NA		II			GAACACCCAGGCTCAGAGGCATGGCAGGAGCTGGCTGTCAGGGCCCTTATCAGCAGGCCC[CG]CCTCTCCTCCAGTTTCAGCTCAGTTAGCCCTGGAAGGGGAAAGACCTTGCTGGGGGCAGA	37	CGGGGCCTGCTGATAAGGGCCCTGACAGCCAGCTCCTGCCATGCCTCTGA	7	34042628	R			NA	NA	BMPER	NM_133468	Body					TRUE
cg03022680	0.456286667433567	0.409600802155794	0.456138287864534	0.277600102341052	0.234710317716053	0.258180052206641	0.440675252484632	0.256830157421249	-0.183845095063383	-0.0495326990740612	0.34875270495294	-10.1970193320694	8.30234419003928e-05	0.112855077398379	2.28074029924807	3	194117679	q	GP5	NA	Body	island	Body - island	NA	44705498	CCTAAAACCCTTCCTAAAATAACTACAACAACACCTAAACCTCATAAACA	45617337	CCTAAAACCCTTCCTAAAATAACTACGACAACACCTAAACCTCGTAAACG	I	A	Red	GGGCCCAGAGCGGCAGGCCGGCGTGCGCCCCAGGGCCTGCGCACCGTGGGGGCTCTTCCC[CG]CCCACGAGGCCTAGGTGCTGCCGCAGCCACCCCAGGAAGGGCCCCAGGCCACAGTCGCAG	37	CGCCCACGAGGCCTAGGTGCTGCCGCAGCCACCCCAGGAAGGGCCCCAGG	3	195598968	F	rs78668394		NA	NA	GP5	NM_004488	Body	chr3:194117601-194118988	Island			TRUE
cg11526413	0.732400339270568	0.699136595085234	0.71472757554128	0.833280204016576	0.826677533279	0.849818414868618	0.715421503299027	0.836592050721398	0.121170547422371	-1.21891173731991	0.776006777010213	10.1937771950594	8.31638942146646e-05	0.112855077398379	2.27920073484241	15	90223712	q	PLIN1	NA	TSS1500	open sea	TSS1500 - open sea	NA	49702391	CTTACATTTAAAAAACACAAATTAAATCAATAAATATTAAACATATAACA	16623381	CTTACATTTAAAAAACACAAATTAAATCAATAAATATTAAACGTATAACG	I	T	Red	GTAGGGAATGAGAAGGCAGGAAAGGGAGGAGTCAAGCAGGGAGGCTTCAAAGGAGTAATA[CG]CTATACGTTTAATACTTATTGATCCAACCTGTGCTTTTCAAATGTAAGGCAGTAGAGAAG	37	CGCTATACGTTTAATACTTATTGATCCAACCTGTGCTTTTCAAATGTAAG	15	88024716	F			NA	NA	PLIN1;PLIN1	NM_001145311;NM_002666	TSS1500;TSS1500					TRUE
cg06397427	0.730226047053189	0.704820863947418	0.724796786763644	0.831436262902953	0.813607300179858	0.826479911245232	0.71994789925475	0.823841158109348	0.103893258854597	-0.567800439559808	0.771894528682049	10.1859804911815	8.35027957222411e-05	0.112855077398379	2.27549573518549	18	72127472	q	FAM69C	24509	IGR	shelf	IGR - shelf	NA	66626301	ACTTTCCAATTACCCAAATAATACATTCTCTTCATAACTTAAACAAATTC	NA		II			CCGAGTTCCCGACTTTCCAATTACCCAAATGATACATTCTCTTCATGGCTTAAGCAAGTT[CG]GGTTGGGTTTCTGTCATTTACAATGGAAAGAGCCTTGACCAGTACAGATGTTCATGATAT	37	CTTTCCAATTACCCAAATGATACATTCTCTTCATGGCTTAAGCAAGTTCG	18	70278452	R			NA	NA				chr18:72123606-72124717	S_Shelf			NA
cg07108927	0.853518012911583	0.837991467436174	0.827553689579775	0.931413485519035	0.945555744442352	0.937926037465052	0.839687723309178	0.93829842247548	0.0986106991663021	0.0263608670788778	0.888993072892329	10.1844249838372	8.35706028584092e-05	0.112855077398379	2.27475610883074	18	24283669	q	LOC728606	NA	TSS200	open sea	TSS200 - open sea	NA	16692500	TACATATTCCTAACCACTCTACTTCTTAAAATAAAATTAAAAAACTCCCC	NA		II			TCAGAGGTGTATACATGTTCCTGGCCACTCTGCTTCTTAGGGTGGAGTTAGAGGACTCCC[CG]CCCTCCTTGCCTGCGAAGGAGGAGGCGTGGCCACACAGATAAAGCTGGTCTGAAAAGAGC	37	ACATGTTCCTGGCCACTCTGCTTCTTAGGGTGGAGTTAGAGGACTCCCCG	18	22537667	R			NA	NA	LOC728606	NR_024259	TSS200					NA
cg08756640	0.602861162807978	0.60116957342054	0.606968347846089	0.731520297687883	0.697111915622677	0.727428344687082	0.603666361358203	0.71868685266588	0.115020491307678	-0.666157192936406	0.661176607012041	10.1803139087471	8.37501221960684e-05	0.112855077398379	2.27280062052296	10	88392351	q	OPN4	-21963	IGR	shore	IGR - shore	NA	13740421	ACATCCTTCCAAAATATCAACTTTTTAACCTCTATTCCTACTACACCTAC	NA		II			CATTCCCCATCCCCCCACACACCCCTGCAGGGCCAGCCTCAGGGGTGCATGGATTTATTC[CG]CAGGTGCAGCAGGAACAGAGGTCAAAAAGCTGACATCCTGGAAGGATGCCTTCCTATGTC	37	CGCAGGTGCAGCAGGAACAGAGGTCAAAAAGCTGACATCCTGGAAGGATG	10	88382331	F			NA	NA				chr10:88391746-88392242	S_Shore			TRUE
cg05242653	0.578338555426761	0.577479273745661	0.563548865712831	0.64896549544478	0.653174531698427	0.650518962708	0.573122231628418	0.650886329950402	0.0777640983219848	0.0955739623753541	0.61200428078941	10.1741129866394	8.40217548187682e-05	0.112855077398379	2.2698490960459	6	144470511	q	STX11	NA	TSS1500	shore	TSS1500 - shore	NA	73615456	AAAACCACCTAAAAACTCCCAATTACCAAAAATAAAACCATTTAAACAAC	NA		II			TAGACTCATGGATTTTTTTACTTTGGCTTGTAATCCAATACTACCTTGTTTAGTTTACTT[CG]TTGCTCAAATGGTTCCATCTTTGGCAACTGGGAGCTTTCAGGTGGTTCCTGTGTCTAAAC	37	CGTTGCTCAAATGGTTCCATCTTTGGCAACTGGGAGCTTTCAGGTGGTTC	6	144512204	F	rs75162540		NA	NA	STX11	NM_003764	TSS1500	chr6:144471069-144472017	N_Shore			NA
cg24937735	0.718984751149117	0.759045753007565	0.769522066591867	0.899746259827029	0.922245799251745	0.931288312705258	0.749184190249516	0.917760123928011	0.168575933678495	0.125813309237391	0.833472157088764	10.1719539362834	8.41165746117855e-05	0.112855077398379	2.26882087083244	1	94245226	p	MIR760	-67162	IGR	open sea	IGR - open sea	NA	23729496	ATTTATTCTCATTTCCTAAACAACTTACRCACTAAACAATTACTTAAAAC	NA		II			CCAGGGTAGCATTAGTCATGTTGACAGAATGTCATTAGAAACCTGAGCCTCTTCCTTCAG[CG]CTTTAAGTAATTGCTTAGTGCGTAAGTTGTTCAGGAAATGAGAACAAACTTAACAATGCA	37	TTTGTTCTCATTTCCTGAACAACTTACGCACTAAGCAATTACTTAAAGCG	1	94017814	F			NA	NA								TRUE
cg06142537	0.274206699130597	0.276234360565964	0.266366791171007	0.176654057534987	0.14026330110784	0.155518319848272	0.272269283622523	0.157478559497033	-0.11479072412549	0.0374919855083685	0.214873921559778	-10.1702607492597	8.41910226328321e-05	0.112855077398379	2.26801430674589	2	71114785	p	VAX2	-12935	IGR	island	IGR - island	NA	35740390	ATAAAAACRCRCAAATTACTAATAAAAAAACCAATCCAAAAAAATCRATC	NA		II			GCTCTGCTCCGGCCACCCTGAGCCGAAGGCTGTTTGGGTGAATGCGTGGGGTTTCTCCGG[CG]ATCGATCCCTTTGGACTGGCTTCCCCACTAGCAACCTGCGCGTCCCCACCAGAACCAGCC	37	TGGGGACGCGCAGGTTGCTAGTGGGGAAGCCAGTCCAAAGGGATCGATCG	2	70968293	F	rs77529961		NA	NA				chr2:71114733-71115474	Island			TRUE
cg17944263	0.649401737420095	0.659407935523869	0.654371584699454	0.772439080284165	0.747043363994744	0.746765089014329	0.654393752547806	0.755415844431079	0.101022091883273	-0.0815303739840301	0.704904798489443	10.1567657713036	8.4787153127696e-05	0.112855077398379	2.26157952324877	22	23730507	q	ZDHHC8P1	-2285	IGR	island	IGR - island	NA	51773382	CCCTAAAATTCCCCACTCACAAAATCATATACACTAACAAAAACCAAACA	54612362	CCCTAAAATTCCCCACTCACGAAATCATATACGCTAACAAAAACCAAACG	I	C	Grn	GAGCCTGGACCTGAGGCGAACCCCCACGCCCACCCCAATCCAGGACACCGCTTGGCAGGG[CG]CTTGGCCTTTGTTAGCGTATATGACCCCGTGAGTGGGGAACCCCAGGGCTGGGGATCCAG	37	CCCTGGGGTTCCCCACTCACGGGGTCATATACGCTAACAAAGGCCAAGCG	22	22060507	F			NA	NA				chr22:23730282-23730537	Island			NA
cg25446789	0.411007277224794	0.416138480633208	0.389643187840928	0.287505486832133	0.269791265544591	0.247905510943175	0.405596315232976	0.268400754439966	-0.13719556079301	0.0783400074673462	0.336998534836471	-10.1555725240762	8.48401014912793e-05	0.112855077398379	2.26101000729762	2	25810393	p	DTNB	NA	Body	open sea	Body - open sea	NA	21770471	AACTACACACTAAACTATACCACCAATAAACACCAAAAATAACCTAAACC	NA		II			GTCCAGAATGGGACTGCACACTGGACTGTGCCACCAATGAACACCAAGAATGACCTGGAC[CG]ACAGCCCCACACCCCACAGGCTGGGGAACTTCTTTCAGCTCATGAATCATCAGTGGGGAA	37	CGGTCCAGGTCATTCTTGGTGTTCATTGGTGGCACAGTCCAGTGTGCAGT	2	25663897	R			NA	NA	DTNB;DTNB;DTNB;DTNB;DTNB	NM_183361;NM_033148;NM_183360;NM_033147;NM_021907	Body;Body;Body;Body;Body					TRUE
cg17541483	0.705375733484762	0.744833341514899	0.72310793476269	0.839744171278236	0.8443607101801	0.844927371765774	0.724439003254117	0.843010751074703	0.118571747820586	0.806345742181861	0.78372487716441	10.1528188372098	8.49624396918245e-05	0.112855077398379	2.25969538432468	11	521046	p	HRAS	-11196	IGR	shore	IGR - shore	NA	67765360	TACTCACCAATACTCTCATCTTATCTAACTTTATACAAACACTACCACCA	46682455	TACTCACCGATACTCTCGTCTTATCTAACTTTATACAAACACTACCACCG	I	C	Grn	AACACCGGCATTTACTCACCGATGCTCTCGTCTTGTCTGACTTTATGCAAACACTGCCAC[CG]CCAGCGTACTCCGGACCTCTGTGTGCCCAGACACGGGGCAGACGCCCTGCCAGGCCCAAT	37	TACTCACCGATGCTCTCGTCTTGTCTGACTTTATGCAAACACTGCCACCG	11	511046	R			NA	NA				chr11:518682-520297	S_Shore			NA
cg10330955	0.837684421572483	0.833153718168371	0.842221031784268	0.904448904022612	0.911447393572583	0.91044322982722	0.837686390508374	0.908779842474138	0.0710934519657646	0.0148622697911996	0.873233116491256	10.1385886745783	8.55979472112955e-05	0.112855077398379	2.2528943463234	15	85150097	q	ZSCAN2	NA	Body	open sea	Body - open sea	NA	17654439	CCCTAACTTCTACCTCTAAAATTATCTTTATTAATCTTTATTTAATAAAC	NA		II			GGTTTGTCTGTCCCTGACTTCTGCCTCTGAGATTGTCTTTGTTGGTCTTTGTTTAATAAA[CG]CCCCGACCTTCCTCATGATTGCTCACAGGAGTCCCTGCGTTTGTCTTCATCCCTTCTCAA	37	CCTGACTTCTGCCTCTGAGATTGTCTTTGTTGGTCTTTGTTTAATAAACG	15	82951101	R			NA	NA	ZSCAN2;ZSCAN2;ZSCAN2	NM_181877;NM_001007072;NM_017894	Body;Body;3'UTR					TRUE
cg14764357	0.637150728059819	0.661645125395874	0.665202295755686	0.777993025958931	0.778994184057475	0.757311017105021	0.654666049737126	0.771432742373809	0.116766692636682	0.106697592264351	0.713049396055468	10.1379377446738	8.56271501544845e-05	0.112855077398379	2.25258294608347	7	1093718	p	C7orf50	NA	Body	shelf	Body - shelf	NA	23748389	CTCCATAAACTCTAAAAAACATTCCTAAAACCAAAAAACTCAAATTCCCA	37682424	CTCCGTAAACTCTAAAAAACGTTCCTAAAACCGAAAAACTCAAATTCCCG	I	C	Grn	TCCTCACGCTCTGCTGACCTGCCTTCCTTCCATGCCTCTCAGCCCAGCTCCTGACAAAGG[CG]GGAACCTGAGCTCCTCGGCTTTAGGAACGTCCCCCAGAGCCCACGGAGCAGCCCGCCCCA	37	CGGGAACCTGAGCTCCTCGGCTTTAGGAACGTCCCCCAGAGCCCACGGAG	7	1060244	F			NA	NA	C7orf50;C7orf50;C7orf50	NM_001134395;NM_032350;NM_001134396	Body;Body;Body	chr7:1097405-1097953	N_Shelf			TRUE
cg21591624	0.275517780360496	0.255365433294168	0.270609627503463	0.159876970474816	0.157345651045282	0.12932097102216	0.267164280386042	0.148847864180753	-0.11831641620529	-0.0705007167241741	0.208006072283398	-10.1365622088029	8.56888998032137e-05	0.112855077398379	2.25192481293035	11	20623199	p	SLC6A5	NA	Body	island	Body - island	V$MYOGNF1_01	49659306	AACAAAACACTATACRAACCRTAATACAACCTACTTACCTAAATAACAAC	NA		II			GAGCACCGTGGTGCTGGCCACGGATGGAATCACGTCCGTGCTCCCGGGCAGCGTGGCCAC[CG]TTGCCACCCAGGTAAGCAGGTTGCATTACGGCCCGCACAGTGTCCTGCTCTCCAGCTGCG	37	GCAGGACACTGTGCGGGCCGTAATGCAACCTGCTTACCTGGGTGGCAACG	11	20579775	F	rs75478325		NA	NA	SLC6A5	NM_004211	Body	chr11:20622720-20623399	Island		DMR	NA
cg07884255	0.696409531273481	0.713704324080088	0.675109773224215	0.832113319614624	0.831377675496148	0.811230312218384	0.695074542859261	0.824907102443052	0.129832559583791	-0.179933662186431	0.759990822651156	10.1354835762298	8.57373575603219e-05	0.112855077398379	2.25140865266545	7	33804562	p	BMPER	-139961	IGR	open sea	IGR - open sea	V$HNF3B_01;V$FOXJ2_01	51744313	CACCAATAAAAAATATCACCTAACTTCTTCATCTATTAAACAAACATTAC	NA		II			AGTAATACCGTAGTGTGATAGATGAGGGAACAATAGCATGAGTTTGGCCAAATCGCTATT[CG]TAATGTTTGTTTAACAGATGAAGAAGTCAGGTGACATTTTCCATTGGTGTGTTGTGCAAT	37	ACCAATGGAAAATGTCACCTGACTTCTTCATCTGTTAAACAAACATTACG	7	33771087	F	rs10046473		NA	NA								TRUE
cg27222295	0.70668485675307	0.70087275557285	0.70164443730248	0.776720152298069	0.777748316275123	0.768446431262243	0.703067349876133	0.774304966611812	0.0712376167356786	-0.200618249115706	0.738686158243973	10.1321120577414	8.58890307528397e-05	0.112855077398379	2.24979480679431	16	750365	p	FBXL16	NA	5'UTR	shore	5'UTR - shore	NA	35673311	ACCTCCAAAAACCACACCTTCTAATCATAAACACATAATAAAAATCACCA	62673414	ACCTCCGAAAACCGCGCCTTCTAATCATAAACACATAATAAAAATCACCG	I	A	Red	GAGTATCATTCGGGTCCTGGAAGGTGAGGCCGGGCCCTCCACAGAGGAGGCACCCACAGC[CG]GTGACCCCCATCATGTGCCCATGATCAGAAGGCGCGGCCTCCGGAGGCCGACATCACAAC	37	GCCTCCGGAGGCCGCGCCTTCTGATCATGGGCACATGATGGGGGTCACCG	16	690366	F			NA	NA	FBXL16	NM_153350	5'UTR	chr16:750398-751451	N_Shore			NA
cg14564161	0.841795698722901	0.840682266442287	0.830625829275291	0.923947660542484	0.92297856659228	0.910026406630294	0.837701264813493	0.918984211255019	0.081282946441526	0.0120464357622334	0.878342738034256	10.1309724696111	8.59403680256756e-05	0.112855077398379	2.24924915998496	9	96106281	q	C9orf129	NA	5'UTR	shelf	5'UTR - shelf	NA	17666446	ACCAATTTTTATCTTTAAAACTAACRCAAATAACRTTAATATTAAACCCC	NA		II			TTCTACTCAACGGGAGTAATGCCCTGACTTCCCTCTGGTGCCCTTTATTCTGTCAGCCTC[CG]GGGCTTAACATCAACGTCATCTGCGTTAGCTTTAAAGATAAAAACTGGCCGGGCATGGTG	37	CGGGGCTTAACATCAACGTCATCTGCGTTAGCTTTAAAGATAAAAACTGG	9	95146102	F			NA	NA	C9orf129	NM_001098808	5'UTR	chr9:96108466-96108992	N_Shelf			NA
cg10772322	0.755023793895498	0.762223450883514	0.756890446056891	0.851764200711424	0.840494958132814	0.831982275305212	0.758045896945301	0.84141381138315	0.0833679144378492	-0.399938405124421	0.799729854164226	10.1273469649354	8.61039325513408e-05	0.112855077398379	2.24751269293721	19	49116839	q	FAM83E	NA	TSS200	shore	TSS200 - shore	NA	49735317	CTAAATACAAACAAATAACRAATCTAAATAACCTAACACATTAAATAATC	NA		II			AAATGGCTCCCTGCAGCAGCCCCTGCCACACTGTTCTGACAATCACGCTGCCCAAATAAG[CG]ACCATCCAATGTGTCAGGCCACTCAGATCCGCCACCTGCCTGCACCCAGTGGCACCATGC	37	TGGGTGCAGGCAGGTGGCGGATCTGAGTGGCCTGACACATTGGATGGTCG	19	53808651	F			NA	NA	FAM83E	NM_017708	TSS200	chr19:49116245-49116641	S_Shore			NA
cg21415035	0.75766426357572	0.764995990939312	0.745233479670169	0.841631362420328	0.83550860944671	0.83915328294737	0.755964578061734	0.83876441827147	0.0827998402097356	0.000716967222292592	0.797364498166602	10.1145591346002	8.66837740748451e-05	0.112855077398379	2.24138131737362	12	52305328	q	ACVRL1	NA	TSS1500	shelf	TSS1500 - shelf	NA	44698480	TCTAATAAACTTACAAAAAAATTTCTCTACACCTAACATAACCCTACCCC	NA		II			GCAGCTTATACTCTGGTGAGCTTGCAGAGAGGTTTCTCTACACCTGGCATGACCCTGCCC[CG]TCCGAGCTTTGCATGGTTGTTATAGCCCTGAGGGCTCAGACATGGGCTGCCACCACTGGA	37	CGGGGCAGGGTCATGCCAGGTGTAGAGAAACCTCTCTGCAAGCTCACCAG	12	50591595	R			NA	NA	ACVRL1;ACVRL1	NM_001077401;NM_000020	TSS1500;5'UTR	chr12:52309034-52309337	N_Shelf			TRUE
cg09478995	0.73967572330322	0.749856148014774	0.725147106012017	0.829592134367324	0.84946840176957	0.841958194874728	0.73822632577667	0.840339577003874	0.102113251227204	-0.25813292928143	0.789282951390272	10.1138329423323	8.67168390080524e-05	0.112855077398379	2.24103282453695	11	57264045	q	SLC43A1	NA	Body	shelf	Body - shelf	NA	52728342	CATAATACRTACAAAAAAAACTTAATACTCTAAATTTACCRAACCTAATC	NA		II			AATGTCCATTTCATAGTACGTACAAAGGAAACTTAGTGCTCTAGGTTTACCGGGCCTAAT[CG]TGTTTATCCTGCCCCTTCCTGGCACATTCCCCAGGGGAAAAGGCAAACCCAGACTGCTCA	37	ATAGTACGTACAAAGGAAACTTAGTGCTCTAGGTTTACCGGGCCTAATCG	11	57020621	R			NA	NA	SLC43A1	NM_003627	Body	chr11:57267006-57267316	N_Shelf			NA
cg20268689	0.638582425938674	0.617414119768677	0.655588097237014	0.791052374116037	0.847368104733724	0.815607572089055	0.637194880981455	0.818009350312938	0.180814469331484	0.216359116637313	0.727602115647197	10.1132868131924	8.67417150543957e-05	0.112855077398379	2.24077072063707	2	20431435	p	PUM2	-17018	IGR	open sea	IGR - open sea	NA	50741375	ACCTAAACTAAAACAACACTAAATACTAAAATCCTTTAATAAATCACCCC	NA		II			GTAAAGTGGCTGCCTAGGCTGGGGCAGCACTGGGTGCTGAAGTCCTTTGGTAGATCACCC[CG]GGGCTCGTGACTCAGTTCTAGGCTGCCTCAAGGATGAGCCTTTGTTGCCTTTGTTGGAAG	37	CCTAGGCTGGGGCAGCACTGGGTGCTGAAGTCCTTTGGTAGATCACCCCG	2	20294916	R			NA	NA								TRUE
cg08265495	0.592005080539724	0.593380804811362	0.600389328693577	0.675554929372583	0.663370087605742	0.671948577884414	0.595258404681554	0.67029119828758	0.0750327936060254	-0.0586765735150904	0.632774801484567	10.1128076316769	8.67635485388003e-05	0.112855077398379	2.24054073160834	8	11212668	p	TDH	NA	Body	open sea	Body - open sea	NA	64759491	TAAAACTCACCTACCTTTTCTATTAAAAAAAACTTCCTCTTCCAAAAAAC	NA		II			TGAATTGGCTTTGAAGCTCACCTGCCTTTTCTGTTGGAAGAGACTTCCTCTTCCAGGGGG[CG]AGTGAGTAGAGGCCACAGGTCAGTGTGAGTATGTGGTAGGCCTGCCTGTAGGGAGGGTGG	37	CGCCCCCTGGAAGAGGAAGTCTCTTCCAACAGAAAAGGCAGGTGAGCTTC	8	11250078	R			NA	NA	TDH	NR_001578	Body					NA
cg05886811	0.46616794825676	0.464590076191244	0.454804098346599	0.377939761070644	0.386664823104935	0.368655937178177	0.461854040931534	0.377753507117919	-0.0841005338136154	-0.0998951963956182	0.419803774024726	-10.0994468742318	8.73749200078463e-05	0.112855077398379	2.23412230236323	6	17280740	p	RBM24	NA	TSS1500	island	TSS1500 - island	NA	29613330	AAAACCCTCCTTCTCACTCTTCAAACCCCAAAATATCCAACTTAAATTTC	NA		II			CAAAGAAAGTTGGGGCCCTCCTTCTCACTCTTCAGACCCCAGGGTGTCCAGCTTGGGTTT[CG]TTCGGCCGAGCTCCTTGACCCCCCGCGCCCGGGAGGGGATTGGCCTCTCAGCGAATCGCC	37	GGGCCCTCCTTCTCACTCTTCAGACCCCAGGGTGTCCAGCTTGGGTTTCG	6	17388719	R			NA	NA	RBM24	NM_001143942	TSS1500	chr6:17280739-17282334	Island		RDMR	NA
cg12762816	0.391065018716036	0.350705685592668	0.36605838945054	0.244467038273669	0.247398636044696	0.229275963151561	0.369276364586415	0.240380545823309	-0.128895818763106	-0.237816285668673	0.304828455204862	-10.0958252951359	8.7541507346841e-05	0.112855077398379	2.23238059600184	2	172953392	q	DLX1	NA	3'UTR	shore	3'UTR - shore	NA	20636357	AACTCTTTTCTATCCTATCAATCTCCTATCTCCTTTTACTCTATCTATAC	NA		II			GAAAAAGCAAAAGCTCTTTTCTGTCCTGTCAGTCTCCTGTCTCCTTTTGCTCTGTCTGTG[CG]CTGGTAAAGTCCAGGTCCTCATCCGTCCGCTGTCCTCATTCTGCGGCCTCAGCAAAAAGC	37	GCTCTTTTCTGTCCTGTCAGTCTCCTGTCTCCTTTTGCTCTGTCTGTGCG	2	172661638	R			NA	NA	DLX1;DLX1	NM_001038493;NM_178120	3'UTR;3'UTR	chr2:172951289-172952159	S_Shore		RDMR	NA
cg22068747	0.538412970281083	0.578299445693131	0.536633719522481	0.682066456407564	0.688070024898205	0.684930338141193	0.551115378498899	0.685022273148987	0.133906894650089	0.520187894370395	0.618068825823943	10.0921450778729	8.77111732410142e-05	0.112855077398379	2.23060984878538	19	15620014	p	CYP4F22	NA	5'UTR	shore	5'UTR - shore	NA	71760500	TTAACTCTAAAAATTATATAAAATCCTAAAATTAATCCCAAATAATCTTC	NA		II			GGCCCCGAGAGTTGGCTCTGAGGGTTGTGTGAGGTCCTGGGGTTGGTCCCAGGTGATCTT[CG]TCTGATAGATGCTGGAAGGAAGATGTTTTCTGGCCTCCCAGGGGCCTGGCCCAGCCTGGG	37	TGGCTCTGAGGGTTGTGTGAGGTCCTGGGGTTGGTCCCAGGTGATCTTCG	19	15481014	R			NA	NA	CYP4F22	NM_173483	5'UTR	chr19:15619223-15619613	S_Shore			NA
cg01574364	0.712745182155311	0.71397510457004	0.705924198844449	0.792862322229873	0.786633261009196	0.806495637366226	0.710881495189933	0.795330406868432	0.0844489116784982	-0.279449349975819	0.753105951029182	10.0890599657986	8.78537003825094e-05	0.112855077398379	2.22912478510405	5	150871546	q	SLC36A1	NA	3'UTR	open sea	3'UTR - open sea	NA	40773474	RACAACATCAACCTATAACATTTCTTCTCTTTCCTTTATACCACTAAATC	NA		II			CTATTTGCCCCGACAGCATCAGCCTGTAACATTTCTTCTCTTTCCTTTGTGCCACTGAGT[CG]TTCCCTGGCCAGAGGACATAAATGGTGCTGGTAGGAGGTTATCAGAGTAAGGAAGGTAGC	37	CGACTCAGTGGCACAAAGGAAAGAGAAGAAATGTTACAGGCTGATGCTGT	5	150851739	R			NA	NA	SLC36A1	NM_078483	3'UTR					NA
cg16797275	0.800992165764418	0.835655983449733	0.823422632826188	0.692917851806332	0.677071058442189	0.653691789193457	0.820023594013446	0.674560233147326	-0.14546336086612	0.519826069638889	0.747291913580386	-10.0792400763132	8.83091727776573e-05	0.112855077398379	2.22439386941122	12	50097773	q	FMNL3	NA	Body	shelf	Body - shelf	NA	42659504	TAAATTTATACCTCTCAACAATAACTCAAATCTAAAATCACTTATATTCC	NA		II			TGGATATACACAACAGGGTAATTGGTTTTATCAGATTTCTAAACTTTAAAACCCCTTTTT[CG]GAACACAAGTGATCTCAGATCTGAGTCACTGCTGAGAGGTACAAACTTAAAAGCTACCAT	37	CGGAACACAAGTGATCTCAGATCTGAGTCACTGCTGAGAGGTACAAACTT	12	48384040	F			NA	NA	FMNL3;FMNL3	NM_198900;NM_175736	Body;Body	chr12:50100442-50101587	N_Shelf			NA
cg16791781	0.72671627327707	0.751985811602875	0.705966463181391	0.859482235581713	0.87605059606355	0.88469301370051	0.728222849353779	0.873408615115258	0.145185765761479	-0.815069792871958	0.800815732234518	10.0784760493135	8.83447262051319e-05	0.112855077398379	2.22402553165941	11	986922	p	AP2A2	NA	Body	open sea	Body - open sea	NA	64758466	AACATATACACRCTAACCAACTCTAAATTCTCCCATAAAACTATCAAAAC	NA		II			TGGCCCTGGAGAGCATGTGCACGCTGGCCAGCTCTGAGTTCTCCCATGAGGCTGTCAAGA[CG]CACATCGAGACGGTCATCAACGCCCTGAAGGCGAGTGCCCTGTCCTTGGGTTCTGCTCAC	37	GCATGTGCACGCTGGCCAGCTCTGAGTTCTCCCATGAGGCTGTCAAGACG	11	976922	R			NA	NA	AP2A2	NM_012305	Body					NA
cg14796755	0.704987041889705	0.682456598595284	0.692774147462399	0.782176065500424	0.780579413837653	0.793638422905388	0.693405929315796	0.785464634081155	0.092058704765359	0.239879196075787	0.739435281698475	10.075868679582	8.84661845297822e-05	0.112855077398379	2.22276824186772	10	91218263	q	SLC16A12	NA	Body	open sea	Body - open sea	NA	68781329	RATAATAAAATACCTATCACTTAAATCATTTCCTTAATTATAATTAATAC	NA		II			TGTACAGAGGACTTAAGAGTTAAGCTCCCTTAGTTATCCAATTGAAAGATTTGGCATAAG[CG]CACCAACTATAATTAAGGAAATGACTCAAGTGACAGGCATTCTACCACCGGAAGGTATTT	37	CGCACCAACTATAATTAAGGAAATGACTCAAGTGACAGGCATTCTACCAC	10	91208243	F	rs17121936		NA	NA	SLC16A12	NM_213606	Body					TRUE
cg00673365	0.207203389814663	0.202050578939848	0.20552266248445	0.136284283246686	0.130759435055147	0.13974933034383	0.20492554374632	0.135597682881888	-0.0693278608644327	-0.090957989544832	0.170261613314104	-10.0704291658403	8.87202020530857e-05	0.112855077398379	2.22014390125996	12	113906437	q	LHX5	NA	Body	island	Body - island	NA	50742453	TCTCTCCAAACRAAACTAAACCTTTAAAAAAACRCTCTTAAACCCTCTCC	NA		II			TGCCCGCCCACTCTCTCCAGGCGGGGCTGGGCCTTTGGAGGGGCGCTCTTAAGCCCTCTC[CG]CGCGTCTCAGCTAGTACCTGGGTAAGGGTAGGGGGACGCGTACCCTCTGGAGAACTCCCA	37	CTCTCCAGGCGGGGCTGGGCCTTTGGAGGGGCGCTCTTAAGCCCTCTCCG	12	112390820	R			NA	NA	LHX5	NM_022363	Body	chr12:113900750-113906442	Island			TRUE
cg24468955	0.79078218052654	0.783999880974186	0.781615099044864	0.852576124520491	0.855823711674467	0.854856347689325	0.785465720181864	0.854418727961428	0.0689530077795643	0.40712086302047	0.819942224071646	10.0686531828693	8.88033228721439e-05	0.112855077398379	2.21928666054234	8	90577545	q	RIPK2	-192430	IGR	open sea	IGR - open sea	NA	22628320	AATAAAAAACTTACTCAAATTCAATTCAAATCCAACCTAAACAACATATC	NA		II			TGGGAAGCCAAGGTAGGAGGCTTACTCAAATTCAGTTCAAGTCCAGCCTGGGCAACATAT[CG]AGACCCATCTCTAAAAAATAATAATTATTAAAATAAATTAATTTTTTTAAAGCCACTCCA	37	GTAGGAGGCTTACTCAAATTCAGTTCAAGTCCAGCCTGGGCAACATATCG	8	90646661	R			NA	NA								TRUE
cg00713204	0.765744936088908	0.532690789842782	0.735664486942153	0.0503835020333018	0.0507341979900719	0.0487358088641705	0.678033404291281	0.0499511696291814	-0.6280822346621	-0.244109209524422	0.363992286960231	-10.0648918249689	8.89796660053056e-05	0.112855077398379	2.21747045440664	16	88016632	q	BANP	NA	Body	shore	Body - shore	NA	40801448	AAAAATAAACTCRAAACAACAAAAATAACACTAAAACAACCACTAAAAAC	NA		II			CCCGCTCCCCTGTCAATGTGGGCCGGCCTCCCGCTCCCCTGTGCTGCGAGCTCCACGGCC[CG]CTCTCAGTGGCTGCCTCAGTGCCACCCCTGCTGTCTCGAGCCTACCTCCCCCTTCCTTCT	37	GAGGTAGGCTCGAGACAGCAGGGGTGGCACTGAGGCAGCCACTGAGAGCG	16	86574133	F	rs11645100	rs11639873	NA	NA	BANP;BANP	NM_017869;NM_079837	Body;Body	chr16:88018631-88018954	N_Shore			NA
cg11596479	0.651758408489149	0.662730034936364	0.640418255429126	0.736657578048655	0.744047700762082	0.751976717120762	0.65163556628488	0.744227331977166	0.0925917656922863	-0.00137354091384269	0.697931449131023	10.0592467303782	8.92450944589156e-05	0.112855077398379	2.21474299960122	10	80280622	q	LINC00856	272240	IGR	open sea	IGR - open sea	NA	15782399	AACCAAACACAACATAAAAATCCCAACAACCTCTAATTAATCCRTTACAC	NA		II			ATTTTAGGCCAAATGTAGTTTCCTGATGAAAATATCTTCCCCAGAAAAGCCAGAGCTTGA[CG]TGCAACGGACCAACCAGAGGCTGCTGGGATTCCCATGTTGTGCCTGGCTGCAGCTGTGGG	37	CGTGCAACGGACCAACCAGAGGCTGCTGGGATTCCCATGTTGTGCCTGGC	10	79950628	F			NA	NA								TRUE
cg23125970	0.780468481010987	0.759959375285869	0.754917845647399	0.906549535917769	0.872326370350776	0.893654979793546	0.765115233981419	0.890843628687364	0.125728394705945	0.194958951418084	0.827979431334391	10.0550052138418	8.9445137997707e-05	0.112855077398379	2.21269237119405	13	110918441	q	COL4A1	NA	Body	island	Body - island	NA	45645310	RAATACAAACCRAAACATAACTTCATTCTTTAAATTATACRACACCCCCC	NA		II			GGTGGTGGCGGTCCCCAGACGCAGATACAGCAAGCAGGGGGACTGAGCCAGCAGCCCGCG[CG]GGGGGTGCCGCATAACCTAAAGAATGAAGTCATGCCCCGGCCTGCACCCGGGAAACTGCA	37	GGTGCAGGCCGGGGCATGACTTCATTCTTTAGGTTATGCGGCACCCCCCG	13	109716442	F			NA	NA	COL4A1	NM_001845	Body	chr13:110918324-110918725	Island			NA
cg09926389	0.640592769514711	0.664883894116851	0.601030632693959	0.830121478089423	0.823761220170765	0.866017854529489	0.635502432108507	0.839966850929893	0.204464418821386	-0.800851657210677	0.7377346415192	10.0447273922048	8.99320554403619e-05	0.112855077398379	2.20771869590123	19	41837123	q	TGFB1	NA	Body	island	Body - island	NA	15705465	ACCAAAACACCCAAATTATACTAATTATACAAAACCAAAACCTACAAACA	25696363	GCCGAAACGCCCGAATTATACTAATTATACAAAACCAAAACCTACGAACG	I	A	Red	CAGCACGGCGCCGCCGAGGCGCCCGGGTTATGCTGGTTGTACAGGGCCAGGACCTGCGGG[CG]GCGGGCGGGGTCAGGGCTCAGGGCTCGTGGAGGGAGGAAAACGGCCCTCCACTGCCCCAT	37	GCCGAGGCGCCCGGGTTATGCTGGTTGTACAGGGCCAGGACCTGCGGGCG	19	46528963	R		rs71716500	NA	NA	TGFB1	NM_000660	Body	chr19:41837014-41837230	Island			NA
cg04140932	0.75433414306058	0.762998101019517	0.763243445270136	0.839854998761987	0.843102390750195	0.860360499296505	0.760191896450078	0.847772629602895	0.0875807331528177	0.244174620172253	0.803982263026487	10.038935024681	9.02078398866429e-05	0.112855077398379	2.20491270075144	20	61674143	q	LINC01056	4780	IGR	shore	IGR - shore	NA	29746309	AACTTAATTCCAATAAAATATCACCTCTAATCCAAAACAAAACCRTTCCC	NA		II			AGGTGAATACTGACTTAATTCCAGTAAAATGTCACCTCTGATCCAGGACAGAGCCGTTCC[CG]CCTGAATTGTGACTGCACACCCAGTTTGTCCCTGTGTCCCTCTAGCCTGAGGGTGGCGTT	37	ACTTAATTCCAGTAAAATGTCACCTCTGATCCAGGACAGAGCCGTTCCCG	20	61144588	R			NA	NA				chr20:61675075-61675817	N_Shore		CDMR	NA
cg15863598	0.795982226856123	0.802772512704084	0.789946934258418	0.877201503555301	0.890363280033638	0.901760988026165	0.796233891272875	0.889775257205035	0.0935413659321601	-0.951499150708149	0.843004574238955	10.0345221958925	9.04186071210533e-05	0.112855077398379	2.20277357380888	10	76708663	q	MYST4	NA	Body	open sea	Body - open sea	NA	39782313	ACATTATTTTCAAAATCTAATACCCAAATTTTCCTACTATTTTTCTTACC	NA		II			TGGCAGTACTTGCATTGTTTTCAGAATCTAGTGCCCAGGTTTTCCTACTGTTTTTCTTGC[CG]TCTTTAAGACAGAATTTCTATTTACATCCTTGTCGATTTTTGTATCCCTAAATAAATTAT	37	CGGCAAGAAAAACAGTAGGAAAACCTGGGCACTAGATTCTGAAAACAATG	10	76378669	R			NA	NA	MYST4	NM_012330	Body					TRUE
cg10009968	0.662018147494063	0.724461538461538	0.689418777943368	0.857634215642291	0.887122416534181	0.878373062701597	0.69196615463299	0.874376564959356	0.182410410326367	-0.253452335847287	0.783171359796173	10.0306697767779	9.06030795822975e-05	0.112855077398379	2.2009051007178	7	3033408	p	CARD11	NA	5'UTR	open sea	5'UTR - open sea	NA	23753392	TAATTAATCCTCAACAAAAAAAACATCCCATAAATTTTAACACAAAACCA	15749485	TAATTAATCCTCAACAAAAAAAACGTCCCGTAAATTTTAACGCAAAACCG	I	A	Red	TAGCAGGATGGATAATTGATCCTCAGCAGGGGAAACGTCCCGTGGGTTTTGACGCAGAAC[CG]GCTCTCGGTAAACCTGTCCCTGCCACACCCTGCAAAGCTCCCGCCCCTGCCTCCTCTTGT	37	TAATTGATCCTCAGCAGGGGAAACGTCCCGTGGGTTTTGACGCAGAACCG	7	2999934	R			NA	NA	CARD11	NM_032415	5'UTR					NA
cg11043571	0.855695950146001	0.83724618867227	0.852419978880796	0.931095835988886	0.926820865203217	0.930673825959744	0.848454039233023	0.929530175717282	0.0810761364842599	0.105761934322444	0.888992107475153	10.0275823568854	9.07512384642588e-05	0.112855077398379	2.19940698492416	4	166301076	q	CPE	NA	Body	shore	Body - shore	NA	64607443	TCTTTCTACTCTTATCAACAAAAAAAACCAACCCCCCTTACRAAAAACTC	NA		II			CGCACGCAACCCCAGCGGTCGCTCTCACTTTGCTGTGTGAAAAACCCAAAGGAATGATTG[CG]AGTCCCCCGCAAGGGGGGTTGGTCTTCCTTGCTGACAAGAGTAGAAAGATAAGGTGCAGA	37	CTTTCTACTCTTGTCAGCAAGGAAGACCAACCCCCCTTGCGGGGGACTCG	4	166520526	F	rs12508818		TRUE	NA	CPE	NM_001873	Body	chr4:166299975-166300668	S_Shore		RDMR	NA
cg25236837	0.212296456207781	0.206327716596439	0.213126500070249	0.145109127511486	0.135412607856514	0.138956148976327	0.210583557624823	0.139825961448109	-0.0707575961767133	0.103598236680289	0.175204759536466	-10.0187537076293	9.11764756588015e-05	0.112855077398379	2.19511971128371	7	65959120	q	LOC493754	-59433	IGR	island	IGR - island	NA	29696441	TATTACAACRACCATCAAAAATCAAACCRAAAAATACAACTCCCTAATAC	NA		II			GCGTCCCCCACCCCTGGCGCCGCTCATCCTGGGCAGGATCGGCCCCGTCTGAGGCTGCAC[CG]CATTAGGGAGCTGCACCCCTCGGCTTGACCTCTGATGGCCGTTGCAACAACATCAAAGCC	37	GTTGCAACGGCCATCAGAGGTCAAGCCGAGGGGTGCAGCTCCCTAATGCG	7	65596555	F			NA	NA				chr7:65958470-65959121	Island			NA
cg07157107	0.430209638942591	0.403272924425244	0.415694551117302	0.32244887975011	0.319908980212827	0.326503615719372	0.416392371495046	0.322953825227436	-0.0934385462676096	0.0575923518990726	0.369673098361241	-10.0151691803491	9.13497924482421e-05	0.112855077398379	2.19337762293402	8	42623730	p	CHRNA6	NA	TSS200	open sea	TSS200 - open sea	NA	44798353	TTTTTATTCRCCCTTCATATCTACCTCAATCTCTAATCCTAATAATAACC	NA		II			GAAGCCCACTGCAATCCGTGTGTGTCTTCTCAGAAATCAAAACATCCCCGGGACTTCACA[CG]GTTATTACCAGGATCAGAGACTGAGGCAGACATGAAGGGCGAATAAAAAAGATTCGATCT	37	CGGTTATTACCAGGATCAGAGACTGAGGCAGACATGAAGGGCGAATAAAA	8	42742887	F			NA	NA	CHRNA6	NM_004198	TSS200				DMR	NA
cg00622516	0.88709916609611	0.890478530399581	0.883649020928928	0.96038322477126	0.951712328071657	0.958857414865928	0.887075572474873	0.956984322569615	0.0699087500947418	0.25178002483919	0.922029947522244	10.0133258696744	9.14390692716859e-05	0.112855077398379	2.19248145275784	13	90015774	q	LINC00353	-185274	IGR	island	IGR - island	NA	63708325	TTCTCTCTTCTATATTAATTTATTAAATTAATTAAAAACATAACAAAAAC	NA		II			AGGCACCCCGGCTCCCTTGTCCGCGGGCAGGTGGGCGCCGGCTACCCATCCCCGGGAGGA[CG]CCTCTGTTATGTTTTCAATTAATTTAACAAACCAATATAGAAGAGAGAAAGAAAAATTAT	37	CGCCTCTGTTATGTTTTCAATTAATTTAACAAACCAATATAGAAGAGAGA	13	88813775	F	rs71444034		NA	NA				chr13:90015412-90015775	Island			NA
cg26408382	0.810139191768211	0.805489029765323	0.800676019047908	0.876705275357879	0.877797399751042	0.889007588671218	0.805434746860481	0.881170087926713	0.075735341066232	-0.593844544630137	0.843302417393597	10.0055281313478	9.18178685024007e-05	0.112855077398379	2.18868800935383	1	156087717	q	LMNA	NA	Body	shelf	Body - shelf	NA	57774477	AAAAAAATTAACCAAACRTAATAATACCTACCCTTAATCTCAACTATTCC	NA		II			CATAACTTGCTGCAGCCTGGAACTCCTCCTGGGCTCAAGCGATCCTACCGTCTCACCTTC[CG]GAATAGCTGAGACTAAGGGCAGGCACCACCACGCTTGGCTAATTTTTTTTTTTTTTTTTT	37	AAAAAATTAGCCAAGCGTGGTGGTGCCTGCCCTTAGTCTCAGCTATTCCG	1	154354341	F	rs74758957		NA	NA	LMNA;LMNA;LMNA	NM_005572;NM_170707;NM_170708	Body;Body;Body	chr1:156084486-156085097	S_Shelf			NA
cg03345454	0.702495897135006	0.679672822666615	0.65251763319528	0.506694703229027	0.474843182785792	0.446475757505583	0.678228784332301	0.476004547840134	-0.202224236492166	1.0678815705074	0.577116666086217	-10.0050803272273	9.18396777217437e-05	0.112855077398379	2.18847004447636	2	202901428	q	FZD7	NA	1stExon	shore	1stExon - shore	NA	43732426	TAATAAAAAATTAAAACCAACAAAAACTACTATAAATTTCTCCCRACTCC	NA		II			CAGCTTGTGCCTAATAGAAGGTTGAGACCAGCAGAGACTGCTGTGAGTTTCTCCCGGCTC[CG]AGGCTGAACGGGGACTGTGAGCGATCCCCCTGCTGCAGGGCGAGTGGCCTGTCCAGACCC	37	CGGAGCCGGGAGAAACTCACAGCAGTCTCTGCTGGTCTCAACCTTCTATT	2	202609673	R			NA	NA	FZD7;FZD7	NM_003507;NM_003507	1stExon;3'UTR	chr2:202897386-202901046	S_Shore			NA
cg22551546	0.688880024371699	0.713333984085163	0.720724960171644	0.812486821510074	0.820874699069046	0.831976035320895	0.707646322876169	0.821779185300005	0.114132862423836	0.0117703308541745	0.764712754088087	9.99740857647651	9.22142559097147e-05	0.112855077398379	2.1847339064832	5	76916591	q	OTP	-7946	IGR	open sea	IGR - open sea	NA	24766486	CACAAAAAACTAATACTATTTAAATCTAATTAATCCAACCAAAATTTACC	NA		II			CACTAAGTTTACACAAGAAACTGGTACTATTTGAATCTAATTAATCCAACCAAAATTTAC[CG]AGTGCTTCCTATATGAGTATATGTCTAGGTTGTCTATTTTCTAATTTCTCCTTTTCAGTT	37	CGGTAAATTTTGGTTGGATTAATTAGATTCAAATAGTACCAGTTTCTTGT	5	76952347	R			NA	NA								TRUE
cg23440822	0.230976028675976	0.199227418426892	0.236790271473837	0.0691037357704024	0.0695970695970696	0.0982544071897684	0.222331239525569	0.0789850708524135	-0.143346168673155	0.319155366844342	0.150658155188991	-9.99677012453404	9.22455093173048e-05	0.112855077398379	2.18442281221042	3	173302462	q	NLGN1	NA	5'UTR	open sea	5'UTR - open sea	NA	44713471	AACCACAATCCAAAATCCTAAAAACCCAAAACCACCTCCATATAAATCCA	54671374	AACCACGATCCAAAATCCTAAAAACCCAAAACCACCTCCATATAAATCCG	I	A	Red	ATCTGATTGCAGCCGAAAGAAGTAACGTTGTTTGATCATTTGTATTTCTTGCCTGATGGT[CG]GATTTACATGGAGGTGGCTTTGGGTCCCCAGGATTCTGGATCGTGGTTGCATCTGGAGAG	37	CGGATTTACATGGAGGTGGCTTTGGGTCCCCAGGATTCTGGATCGTGGTT	3	174785156	F			NA	NA	NLGN1	NM_014932	5'UTR					NA
cg23312086	0.70081336960646	0.689108348978376	0.669301937930016	0.790155465038247	0.784671622564793	0.790280046985967	0.686407885504951	0.788369044863002	0.101961159358051	0.182626575008115	0.737388465183976	9.99322241657165	9.24194023928135e-05	0.112855077398379	2.18269367178444	8	103780068	q	AZIN1	-58468	IGR	open sea	IGR - open sea	NA	25698393	TCATTATTCTTACATATTTTCCATACATAAACCAAAATCCAAAAAACAAC	NA		II			GGGAAACAGACATGAAGATGGAAGGACCACCATAGGTAAGACACCTCACGAAAATGTTGA[CG]CTGCTTTCTGGACTCTGGCTTATGCATGGAAAATATGCAAGAACAATGAAGTTCGTTGCC	37	CGCTGCTTTCTGGACTCTGGCTTATGCATGGAAAATATGCAAGAACAATG	8	103849244	F			NA	NA								TRUE
cg09660145	0.737036482507361	0.728000826745207	0.695509453781513	0.866408775369615	0.868309204409616	0.844942636384922	0.720182254344694	0.859886872054717	0.139704617710024	-0.231815039669003	0.790034563199706	9.99030415944727	9.25627304166852e-05	0.112855077398379	2.18127072338335	16	3018104	p	KREMEN2	NA	3'UTR	island	3'UTR - island	NA	34673409	AACAAAATAAACACCTAAAATACTATACTACACCCTACCTCAACCTTACA	41802332	GACGAAATAAACACCTAAAATACTATACTACGCCCTACCTCGACCTTACG	I	C	Grn	GGGCCCGCCGCCGGCGAGATGGACACCTGAGATGCTGTGCTGCGCCCTGCCTCGGCCTTG[CG]CCTGTGTAGGGGCAGCTCGGCCTCTGGTCGCCTTGGGGAGACCAAAAGTCGGACAGGAAA	37	GGCGAGATGGACACCTGAGATGCTGTGCTGCGCCCTGCCTCGGCCTTGCG	16	2958105	R			NA	NA	KREMEN2;KREMEN2;PAQR4	NM_024507;NM_172229;NM_152341	3'UTR;3'UTR;TSS1500	chr16:3016646-3020326	Island			NA
cg23707540	0.176647883181264	0.167218488430616	0.178149729245753	0.054519640713204	0.0818338929662734	0.0477675789652358	0.174005366952544	0.0613737042149044	-0.11263166273764	-0.0394794657516274	0.117689535583724	-9.98497652407173	9.28250653374874e-05	0.112855077398379	2.17867155894409	10	126836038	q	CTBP2	NA	5'UTR	shelf	5'UTR - shelf	V$MEF2_01	49704319	CTTAAAATAACCTAATACRTAATAACATCCCACAAACTAAAATTAACCTC	NA		II			ACTGAGCGTTTCTTGGAGTGACCTAATACGTAGTAACATCCCACAGACTAAAATTAACCT[CG]TGAACAGTTTTCAGTTCATTGCTTTGGGCCCCAGGAATCAATGAGAAAGAAGACGGCTGC	37	CGAGGTTAATTTTAGTCTGTGGGATGTTACTACGTATTAGGTCACTCCAA	10	126826028	R			NA	NA	CTBP2;CTBP2	NM_001083914;NM_001329	5'UTR;5'UTR	chr10:126839791-126841034	N_Shelf			TRUE
cg01301382	0.377092345307504	0.356835417093667	0.343548387096774	0.245206136145733	0.248115942028986	0.257450856055802	0.359158716499315	0.250257644743507	-0.108901071755808	-0.000335445810473999	0.304708180621411	-9.98125349310284	9.30089058508821e-05	0.112855077398379	2.17685415106844	18	15198067	p	LOC644669	-115488	IGR	island	IGR - island	NA	42772321	AACAACCATAAAAAAAATCACAACAACAAAAAACCACAAAATAAAAAACA	63675418	GACGACCGTAAAAAAAATCGCGACGACAAAAAACCGCAAAATAAAAAACG	I	A	Red	GGAAGAAGCCGCGGCGGCCGTGGAAAAAGTCGCGGCGGCAAAAAGCCGCAGAGTAGGGGG[CG]AAAAGACGCAAAAAGCCGCGGCGGCAAAAAGCCGTGACGGCTGGGAGCAAAAAGCCGCGG	37	CGCCCCCTACTCTGCGGCTTTTTGCCGCCGCGACTTTTTCCACGGCCGCC	18	15188067	R			NA	NA				chr18:15197650-15198309	Island			NA
cg01515534	0.699284538932717	0.723906025935698	0.707420214384868	0.83401735201956	0.820467028297833	0.806989335110007	0.710203593084428	0.8204912384758	0.110287645391372	0.00235008244390471	0.765347415780114	9.97146939319124	9.34940740730657e-05	0.112855077398379	2.172073802764	19	42415665	q	ARHGEF1	27219	IGR	shore	IGR - shore	NA	73788330	AAACACAAACACCCACTTTTCTACACCAAACAACCTAAATAAAACCCTAC	NA		II			GATTACGGGCAGGTCCTTACCCTCTCTGGTTTAGAACTGCACAGGTGGAAGGCAAGGGGG[CG]CAGGGTCCCACCCAGGCTGCCTGGTGTAGAAAAGTGGGTGCTTGTGCCTCCCGGCCTGAA	37	GGCACAAGCACCCACTTTTCTACACCAGGCAGCCTGGGTGGGACCCTGCG	19	47107505	F			NA	NA				chr19:42416992-42417513	N_Shore		RDMR	NA
cg16696234	0.574404080781468	0.55468667236206	0.545310685523775	0.659275343452347	0.68424577223995	0.673330758514151	0.558133812889101	0.672283958068816	0.114150145179715	0.103189721609547	0.615208885478958	9.96358091915401	9.38874024650011e-05	0.112855077398379	2.16821517635137	1	23697297	p	C1orf213	NA	3'UTR	shore	3'UTR - shore	NA	48687336	TAAAATTTTAACAACCCCAAATACCTATACTCTACTAAACTCAACACACC	NA		II			TGTTTCTTCCAGAAATTCAGACGCAACAGAGGTTAGGCCAGTTTGGTGGGTTCCAGTGAG[CG]GTGTGTTGAGCCTAGTAGAGCATAGGTACTTGGGGTTGCCAAAACCCCAGCAAGTTGAGG	37	GGGGTTTTGGCAACCCCAAGTACCTATGCTCTACTAGGCTCAACACACCG	1	23569884	F			NA	NA	C1orf213;C1orf213;C1orf213;ZNF436	NM_138479;NM_001008896;NM_138479;NM_001077195	3'UTR;Body;1stExon;TSS1500	chr1:23694690-23696050	S_Shore			TRUE
cg10840277	0.391915981661847	0.397869628686281	0.385395375860767	0.228853017835006	0.169758526065375	0.152203678486789	0.391726995402965	0.183605074129056	-0.208121921273909	0.0430978269029949	0.287666034766011	-9.95811558816423	9.41610468425078e-05	0.112855077398379	2.16553949174268	8	124829410	q	FER1L6-AS1	-34817	IGR	open sea	IGR - open sea	NA	24784462	TCTACTCTACAAAACCATCTTCCAATTCCAAATATCTACTTTCTATCTTC	NA		II			ATTCCTCTTCCTCTGCTCTGCAAAGCCATCTTCCAGTTCCAAGTATCTGCTTTCTGTCTT[CG]TGTCCTGTGGTTTGGGTTACAAACCCCTCATAGTTTTATCACTGATTGTTTCTGTTTCTC	37	CTGCTCTGCAAAGCCATCTTCCAGTTCCAAGTATCTGCTTTCTGTCTTCG	8	124898591	R			NA	NA								TRUE
cg10830219	0.617785630153121	0.65032838725371	0.66138903672166	0.771122320302648	0.79140625	0.777963019096696	0.643167684709497	0.780163863133115	0.136996178423618	-0.268521495512439	0.711665773921306	9.95099844849934	9.45187973831186e-05	0.112855077398379	2.16205225939173	10	1595940	p	ADARB2	NA	Body	shore	Body - shore	NA	42785482	AATCACTACACTTAAAAAAACACAAATATCTTCTACCTACACTCCAAACA	34664353	GATCGCTACGCTTAAAAAAACACAAATATCTTCTACCTACGCTCCAAACG	I	C	Grn	AGAAGCCTAAAAATACATGCTTTTGAGAGCACTGCCAGAGTAGGTTAAGAATAAAGAAGG[CG]TTTGGAGCGCAGGCAGAAGACACTTGTGCTCTTCTAAGCGCAGCGACCGTGGCAGGAATA	37	GGTCGCTGCGCTTAGAAGAGCACAAGTGTCTTCTGCCTGCGCTCCAAACG	10	1585940	F			NA	NA	ADARB2	NM_018702	Body	chr10:1595542-1595792	S_Shore			NA
cg07478467	0.519274666833632	0.497634773407518	0.521426077740935	0.617854990863138	0.617226151933066	0.602477101738162	0.512778505994029	0.612519414844788	0.0997409088507598	-0.044421558718816	0.562648960419408	9.94991088963171	9.45736047852718e-05	0.112855077398379	2.16151909523865	8	91712588	q	TMEM64	78365	IGR	open sea	IGR - open sea	NA	54665372	CCAAATTAAATTCCTCRTCCTAATAAAATAACAACTTAAATCAAAAAAAC	NA		II			GGTGTGAGAGCCCAAGTTAAATTCCTCGTCCTGATGAGATGGCAACTTAAATCAGAAGGA[CG]TTTACTTTTAAACACCAAAAGAATGTATATAAATTGCATTATTGTTCCCAATTTTCCTCT	37	CGTCCTTCTGATTTAAGTTGCCATCTCATCAGGACGAGGAATTTAACTTG	8	91781764	R			NA	NA								TRUE
cg14737484	0.268988408385566	0.229387214599017	0.260386068476821	0.105077084927207	0.128940447632035	0.122625258708763	0.252920563820468	0.118880930422668	-0.134039633397799	0.148620023183494	0.185900747121568	-9.94948207971702	9.45952248415922e-05	0.112855077398379	2.16130885491631	6	32054561	p	TNXB	NA	Body	shore	Body - shore	NA	32697434	ACTATTTTCCACAATTTAACCTTAACCTTAAAAAAACACATCAAAACTAC	NA		II			AGCAGTGGTTTCACCTCCCCAATATACAGTTGCTGCCTGATGGCACCCAGGCCACCCCCA[CG]CAGTTCTGATGTGTCCCTTCAAGGTCAAGGCCAAATTGTGGAAAACAGTAACCACTAACC	37	CGCAGTTCTGATGTGTCCCTTCAAGGTCAAGGCCAAATTGTGGAAAACAG	6	32162539	F	rs73406030		NA	NA	TNXB	NM_019105	Body	chr6:32055067-32055601	N_Shore			TRUE
cg04528477	0.573957325153565	0.503514475222973	0.488688739013724	0.293260227727954	0.253153843711971	0.262971229354523	0.522053513130087	0.269795100264816	-0.252258412865271	0.2290360605224	0.395924306697452	-9.94619332590539	9.47612322561191e-05	0.112855077398379	2.1596960269113	2	176932458	q	EVX2	-12377	IGR	island	IGR - island	NA	24649460	AATCTATATATAAAAAAAACCAACCAAAACRACCCTTCTTAACRTTAAAC	NA		II			CTAAGTGTGGAAGTCTGTGTGTGGAAGAGGCCAGCCAGGGCGACCCTTCTTGGCGTTGGG[CG]CACCTGGCACTTGAATTGGGCCCACGGTTTTGTCCCCTTTCCGGGCCTGCGAGGGAGTGG	37	CGCCCAACGCCAAGAAGGGTCGCCCTGGCTGGCCTCTTCCACACACAGAC	2	176640704	R			NA	NA				chr2:176931575-176932663	Island		DMR	TRUE
cg07634179	0.152376318387224	0.153235296392496	0.159043261641166	0.085465142202239	0.0683201664406335	0.0703939215929151	0.154884958806962	0.0747264100785959	-0.080158548728366	-0.235374193244073	0.114805684442779	-9.94563037563024	9.47896826563866e-05	0.112855077398379	2.15941988264604	12	54393257	q	HOXC9	NA	TSS1500	shore	TSS1500 - shore	NA	19699420	CTTCCCCTACCCCAAATTTAAAAAACAAAATTAACCAATAACAAAAAAAC	NA		II			CCTTCCCCAGGCTTCCCCTACCCCAGATTTGGGGGGCAGAGTTGGCCAGTGGCAGAAGAA[CG]CTCCCCTTCCCTCCTTCCCTCCCTGTATCTCAGCTTCCCCAGTCCCCTCCCACCCTCCCT	37	TTCCCCTACCCCAGATTTGGGGGGCAGAGTTGGCCAGTGGCAGAAGAACG	12	52679524	R			NA	NA	HOXC9	NM_006897	TSS1500	chr12:54393374-54394648	N_Shore			NA
cg11817899	0.318117986283722	0.30373990935826	0.290843430573844	0.150537715382901	0.17813892944736	0.188079934251404	0.304233775405275	0.172252193027222	-0.131981582378054	-0.0958035703851887	0.238242984216249	-9.94389564239946	9.4877415596591e-05	0.112855077398379	2.15856881535406	10	108923111	q	SORCS1	NA	Body	shore	Body - shore	NA	28783305	ATACAAATTTCAAAACAAAAACTCTCCAACATCTTCTAACAACRCTAAAC	NA		II			CCATGCCAGAGAACAACCGCTCATTCACGGGCTGGAAAGCCCCAGTTCTCAAAACACCCT[CG]CTTAGCGCTGTTAGAAGATGCTGGAGAGTTCCTGCCCTGAAACTTGCATCCACTTGGTCC	37	CGCTTAGCGCTGTTAGAAGATGCTGGAGAGTTCCTGCCCTGAAACTTGCA	10	108913101	F		rs600879	NA	NA	SORCS1;SORCS1	NM_052918;NM_001013031	Body;Body	chr10:108923780-108924805	N_Shore		CDMR	NA
cg27278787	0.366736816043575	0.369769230769231	0.35777486482058	0.253426230763341	0.2104802102413	0.210171419286701	0.364760303877795	0.224692620097114	-0.140067683780681	-0.261716912785242	0.294726461987455	-9.9387976942297	9.51357917618525e-05	0.112855077398379	2.15606662379998	18	3499813	p	DLGAP1	NA	Body	shore	Body - shore	NA	46791396	CCAAAAACAAAACAAAAATATTTTTAAACTCTAAACCAAACTTACACCCA	23693450	CCGAAAACAAAACGAAAATATTTTTAAACTCTAAACCAAACTTACACCCG	I	A	Red	GAAGCAGCGGCTGCAGCAGCATCTTAGAACCCCTGCATCCCCTCTAAGGATGCAAGTCAC[CG]GGTGCAAGCTTGGTTCAGAGCTTAAAAACATCTCCGCTCTGTCCCCGGCCCGCCCACCGT	37	CGGGTGCAAGCTTGGTTCAGAGCTTAAAAACATCTCCGCTCTGTCCCCGG	18	3489813	F			NA	NA	DLGAP1;DLGAP1	NM_001003809;NM_004746	Body;Body	chr18:3498941-3499358	S_Shore			TRUE
cg03310027	0.901738106779309	0.917153138744502	0.911742595098481	0.776782436302225	0.768457300275482	0.808114725428472	0.910211280207431	0.784451487335393	-0.125759792872038	-1.70436749949965	0.847331383771412	-9.93209098741494	9.54769599215693e-05	0.112855077398379	2.15277227511646	15	43941072	q	CATSPER2	NA	TSS200	island	TSS200 - island	NA	71636439	AAACAAAACCAACTAATTACCACTAAATAACCAAAAAACAAAACAAAACA	15673325	GAACGAAACCAACTAATTACCGCTAAATAACCGAAAAACGAAACGAAACG	I	A	Red	CTACCCACAGCCCAGGACCATGCGGAGCAACGCTCGCCCAGCCACTCGCCGCCTAGGCCC[CG]CCCCGCCCCGCTCTCCGGCCACTCAGCGGTAACCAGCTGGTCCCGCCCGCCGGACGAAGG	37	CGCCCCGCCCCGCTCTCCGGCCACTCAGCGGTAACCAGCTGGTCCCGCCC	15	41728364	F			NA	NA	CATSPER2;CATSPER2;CATSPER2	NM_172095;NM_172097;NM_054020	TSS200;TSS200;TSS200	chr15:43940866-43941702	Island			NA
cg15227682	0.785047111310088	0.797473115546886	0.808030445683522	0.894927220300348	0.895623857586204	0.918042404332321	0.796850224180165	0.902864494072958	0.106014269892793	-0.453798834658982	0.849857359126561	9.92917240000674	9.56258749191894e-05	0.112855077398379	2.15133775640961	17	37843264	q	ERBB2	NA	TSS1500	shore	TSS1500 - shore	NA	61788340	ACCCAAATTCTTCAACCTAACTTTTAAAACTCCAAATTACCTTTCCAACC	NA		II			ATGAAAATGAAGCCCAAATTCTTCAACCTGACTTTTGAGGCTCCAAATTGCCTTTCCAAC[CG]TATTGGTCACTACTCCTGTTCATGTACCCTGCTCCCTGAGTAAATAAAGCTCCTGGATGT	37	CGGTTGGAAAGGCAATTTGGAGCCTCAAAAGTCAGGTTGAAGAATTTGGG	17	35096790	R			NA	NA	ERBB2;PGAP3	NM_001005862;NM_033419	TSS1500;Body	chr17:37844112-37844481	N_Shore			NA
cg23024047	0.442608003860178	0.422742898711951	0.489970881291228	0.274039056444752	0.269006581892753	0.254713160967872	0.451773927954452	0.265919599768459	-0.185854328185993	0.147022848058471	0.358846763861456	-9.92099705068908	9.60444558965838e-05	0.112855077398379	2.14731656366021	3	5505983	p	MIR4790	214121	IGR	open sea	IGR - open sea	NA	35701341	ATCAACATCAAAATAACAAAAAAACATTTACTATATACCRCATTATATCC	NA		II			GACTGGGGGAGTAGAAGGAAGTGGGTTATAGAAACTTCTTTAAAAAGATTGTTAAGCAAA[CG]GATACAATGCGGTACATAGTAAATGTCTCTTTGTCATTCTGATGTTGACTTCTTTCAAGC	37	CGGATACAATGCGGTACATAGTAAATGTCTCTTTGTCATTCTGATGTTGA	3	5480983	F	rs78324468		NA	NA								TRUE
cg17187764	0.77483656497224	0.779652855254487	0.793718195355312	0.863367350137794	0.867095332891085	0.877323534631468	0.78273587186068	0.869262072553449	0.0865262006927693	0.216818821974365	0.825998972207064	9.89866071020161	9.71990708789925e-05	0.112855077398379	2.1363080793385	12	7818654	p	APOBEC1	NA	TSS200	open sea	TSS200 - open sea	NA	15684301	ATATCATTTACATCATAAACTTTCTCATCACTAAAAATACAAATCCCCAC	NA		II			GGCAGTTATGGGAATCTGAGCTGTCTGTACAAACAGGGGGCCGACTGAGAGGGACATTAT[CG]TGGGGATTTGCATCTTTAGTGATGAGAAAGCCTATGATGCAAATGACATGAATTTTGTAG	37	CGTGGGGATTTGCATCTTTAGTGATGAGAAAGCCTATGATGCAAATGACA	12	7709921	F			NA	NA	APOBEC1	NM_001644	TSS200					NA
cg12504882	0.411257686445577	0.436190674221552	0.42569066344021	0.328687301883274	0.302276196164311	0.304983780595694	0.424379674702446	0.311982426214427	-0.11239724848802	0.239037200791629	0.368181050458436	-9.89587515873821	9.73441992477278e-05	0.112855077398379	2.13493295964702	2	176977374	q	HOXD10	-4118	IGR	island	IGR - island	NA	21653327	AACCTTAACTCCACTAATCTAACCACCAATCCACCTTATCTATAATAACA	49679363	AACCTTAACTCCACTAATCTAACCGCCGATCCACCTTATCTATAATAACG	I	C	Grn	TTCCCCGCAGGCAACCTTGGCTCCACTAGTCTGACCGCCGGTCCACCTTGTCTATAGTGA[CG]CTACCTTTCCCGAGGCTGAACGGGGTCCTCGGTCTATGTGAAGTGAGAGCTGCCCTCCCT	37	AACCTTGGCTCCACTAGTCTGACCGCCGGTCCACCTTGTCTATAGTGACG	2	176685620	R			NA	NA				chr2:176977284-176977540	Island			NA
cg06527318	0.364801864801865	0.353553049381364	0.37005066616626	0.195175139702876	0.23695512132274	0.18189884649512	0.362801860116496	0.204676369173579	-0.158125490942918	-0.0839667438347412	0.283739114645037	-9.88712464728333	9.78017580112349e-05	0.112855077398379	2.13060990469527	1	25349006	p	RUNX3	123004	IGR	open sea	IGR - open sea	NA	37608506	CTCTAACTATACCCCCCTACCTAACTAAATTCATAACTAAACCCTAAACA	55796361	CTCTAACTATACCCCCCTACCTAACTAAATTCGTAACTAAACCCTAAACG	I	A	Red	GGCGGGGGGGGACAGCAAGTGCGTAAGCAGCCCCAGCTCCCGGCCTGCCTCCGGAAATGC[CG]CCCAGGGCTCAGTCACGAACCTAGCCAGGCAGGGGGGCACAGCCAGAGCACTCAGGGGTG	37	CGCCCAGGGCTCAGTCACGAACCTAGCCAGGCAGGGGGGCACAGCCAGAG	1	25221593	F	rs74695935		NA	NA								TRUE
cg05710997	0.319924008549038	0.285356013520881	0.302070525746324	0.176234979973298	0.195696331090517	0.172309275992222	0.302450182605414	0.181413529018679	-0.121036653586735	-0.409215432994456	0.241931855812047	-9.88018645603302	9.81663426148972e-05	0.112855077398379	2.12717867557563	5	50685512	q	ISL1	NA	Body	island	Body - island	NA	21643467	ACAATCCACACACAAATAATCTTCTCCAACTACTTATAAACATAAAACCA	56639304	ACAATCCGCACGCGAATAATCTTCTCCGACTACTTATAAACGTAAAACCG	I	C	Grn	AGCGCTCACGGCGCTCCTTGCCCCGCAGCGGAGCCCATCTCCGCCAGGCAGCCAGCCCTG[CG]GCCCCACGTCCACAAGCAGCCGGAGAAGACCACCCGCGTGCGGACTGTGCTGAACGAGAA	37	CGGCCCCACGTCCACAAGCAGCCGGAGAAGACCACCCGCGTGCGGACTGT	5	50721269	F			NA	NA	ISL1	NM_002202	Body	chr5:50685453-50686148	Island		DMR	TRUE
cg04369919	0.716920292372576	0.702006861797257	0.714959302335545	0.787270774885167	0.799565278937178	0.789428117440133	0.711295485501793	0.792088057087493	0.0807925715857	-0.213085203973375	0.751691771294643	9.8786565245933	9.82469507263092e-05	0.112855077398379	2.12642164004157	10	76859383	q	DUSP13	NA	Body	open sea	Body - open sea	NA	33790410	AATAAAACCTAAAAACCRACTAAAACCTTATAAACTACAATAAACCCTCC	NA		II			CGCCCATGGGGGGTGGGGCCTGAGAGCCGACTGAGGCCTTGTGGACTGCAGTGGGCCCTC[CG]GTCCCTCTAAACCCCCAGGCCTCCTCTCTGCTTGGTATCTGTTTGGGATTGAAGACCGTT	37	CGGAGGGCCCACTGCAGTCCACAAGGCCTCAGTCGGCTCTCAGGCCCCAC	10	76529389	R			NA	NA	DUSP13;DUSP13;DUSP13;DUSP13	NM_001007273;NM_001007272;NM_001007271;NM_016364	Body;Body;3'UTR;TSS200					NA
cg01887995	0.419897299229299	0.381795148530921	0.335335918394339	0.12804808623395	0.159984176729276	0.110310849755668	0.379009455384853	0.132781037572965	-0.246228417811888	-0.145608049859203	0.255895246478909	-9.86670300882927	9.88794262223871e-05	0.112855077398379	2.12050161426482	8	54569999	q	ATP6V1H	-58104	IGR	island	IGR - island	NA	18647346	CTATTATAACCTTAACACAAATAAAAACTACAAAACAACCRTTTTATTTC	NA		II			TAGACTGAGGCAGGCTCAGCCTCGGGGGTCCGCCACGGCTGCGGCAGTTTGTGCAGAATC[CG]AAATAAAACGGTTGCCTTGCAGCTTTCATTTGTGTTAAGGCCACAACAGTTTCTGGGCTG	37	TGTTGTGGCCTTAACACAAATGAAAGCTGCAAGGCAACCGTTTTATTTCG	8	54732552	F			NA	NA				chr8:54569667-54570010	Island			NA
cg04068980	0.448210872115657	0.395495841582028	0.397435808572359	0.221245511012421	0.198251249703948	0.157609584011991	0.413714174090014	0.19236878157612	-0.221345392513895	-0.698235615183423	0.303041477833067	-9.85945769617975	9.92651056596133e-05	0.112855077398379	2.1169088280588	5	50674203	q	ISL1	-4755	IGR	open sea	IGR - open sea	NA	40757470	ATCAAAAATTACAACTACTTTATAAATTAAACTAACRACTAAAACATATC	NA		II			GCCCACCTCTCTTTAAAAGTTGCCCCGTCCACGCACCATTCAGCTTACACTAAACTGTCC[CG]ACATGCCTTAGCCGTCAGTTTAATTCATAAAGTAGCTGTAACTCTTGACATCACCTCCGC	37	TCAAGAGTTACAGCTACTTTATGAATTAAACTGACGGCTAAGGCATGTCG	5	50709960	F			NA	NA							CDMR	NA
cg03301084	0.308331486863758	0.288516098229708	0.299149637329616	0.188733002015971	0.212954017480661	0.1988103754363	0.298665740807694	0.200165798310977	-0.0984999424967166	-0.375997357013685	0.249415769559336	-9.85568774009863	9.94664830692742e-05	0.112855077398379	2.11503804226396	8	80679314	q	HEY1	NA	Body	shore	Body - shore	NA	59684303	TAATAATACCTTCCTTTATTTTACTTACCTTCTACAAATAATTAAAAAAC	NA		II			AAAGCACTGGGTACCAGCCTTCTCAGCTCAGACAAACTGTTATTGATCCGGTCTCGTCGG[CG]CTTCTCAATTATCTGCAGAAGGCAAGCAAAACAAAGGAAGGCATTACCATTACGACTGTA	37	GGTAATGCCTTCCTTTGTTTTGCTTGCCTTCTGCAGATAATTGAGAAGCG	8	80841869	F			NA	NA	HEY1;HEY1	NM_001040708;NM_012258	Body;Body	chr8:80679669-80681007	N_Shore			NA
cg24903668	0.76246665596138	0.790649881327351	0.764190542855836	0.88869851976245	0.875167673191987	0.899844164884663	0.772435693381522	0.887903452613033	0.115467759231511	-0.229042038856042	0.830169572997278	9.85564744261243	9.94686381979567e-05	0.112855077398379	2.11501804022847	5	142941044	q	MIR5197	-118381	IGR	open sea	IGR - open sea	NA	71802436	CTAATAATTATACAACATATTTATTCCCTAAACACACATTATTCTCAAAC	NA		II			CCTTCTCTGGGCTGGTGATTATGCAACATGTTTGTTCCCTGAGCACACATTGTTCTCAGG[CG]GCCGGCACGGTCACTAAAAATCCTACCTGTTTTAGAATCTTCCTATTAGTAAATACCAGG	37	TGGTGATTATGCAACATGTTTGTTCCCTGAGCACACATTGTTCTCAGGCG	5	142921237	R			NA	NA								TRUE
cg10856045	0.374319998422531	0.327014076637668	0.343479157917428	0.189935041861283	0.215116681133888	0.188381922929511	0.348271077659209	0.197811215308227	-0.150459862350982	-0.500950375833932	0.273041146483718	-9.85518265089993	9.94934994323353e-05	0.112855077398379	2.1147873288609	10	73848463	q	SPOCK2	NA	5'UTR	shore	5'UTR - shore	NA	56756360	CTAAATTTCTTAATCTACAACTCCCTATATACCAAACRAAACTAAACCCC	NA		II			GGGTAGATTTCAAAGCGAAGCGCTCCCTCGATGAGAGCGCCAAACGCCAGCCAGCCGCAG[CG]GGGCCCAGCCCCGCCTGGCACACAGGGAGTTGCAGACCAAGAAATCCAGAATCCCGAAAT	37	CGGGGCCCAGCCCCGCCTGGCACACAGGGAGTTGCAGACCAAGAAATCCA	10	73518469	F	rs34899993		NA	NA	SPOCK2;SPOCK2	NM_014767;NM_001134434	5'UTR;5'UTR	chr10:73846806-73848233	S_Shore			TRUE
cg15992935	0.831609181030965	0.838832786110679	0.827582351387592	0.928648328338521	0.966878167130537	0.947553764232959	0.832674772843079	0.947693419900672	0.115018647057594	-0.0581899794067028	0.890184096371876	9.85506501793647	9.94997926533319e-05	0.112855077398379	2.11472893647279	6	137366346	q	IL20RA	NA	TSS200	shore	TSS200 - shore	NA	35743305	TAAATAATACATAACTATAAAATCTACRACTAAATACCTAACTATATATC	NA		II			CGGTCTGATGGTCAGTTAAAGTTCAATATCGGAAGACGGATGAAATAGAGCGTTATTTCT[CG]ATATACAGTTAGGCACTCAGCCGTAGATCTTACAGTCATGCATCATTTAAGATGACAGGA	37	AAATGATGCATGACTGTAAGATCTACGGCTGAGTGCCTAACTGTATATCG	6	137408039	F	rs76300506		NA	NA	IL20RA	NM_014432	TSS200	chr6:137365299-137366126	S_Shore			NA
cg06370771	0.196781461544597	0.200359090981465	0.189363126962215	0.0997255520326723	0.0728484649699763	0.0610298829298519	0.195501226496093	0.0778679666441668	-0.117633259851926	-0.0183527732151044	0.13668459657013	-9.84941576449892	9.98025703492899e-05	0.112855077398379	2.11192361613662	1	18960940	p	PAX7	NA	Body	shore	Body - shore	NA	50770384	RATCTCCTAATAACRACAAAAAATCTTAAAAACRCAACCRTAAAAAACAC	NA		II			CACAAGATAGTGGAGATGGCCCACCATGGCATCCGGCCCTGTGTCATCTCCCGACAGCTG[CG]TGTCTCCCACGGCTGCGTCTCCAAGATTCTTTGCCGCTACCAGGAGACCGGGTCCATCCG	37	GTCTCCTGGTAGCGGCAAAGAATCTTGGAGACGCAGCCGTGGGAGACACG	1	18833527	F			NA	NA	PAX7;PAX7;PAX7	NM_013945;NM_002584;NM_001135254	Body;Body;Body	chr1:18962842-18963481	N_Shore			NA
cg12367415	0.824707751695172	0.851835749447886	0.823972320724596	0.940196518045159	0.930661628600838	0.934914792703485	0.833505273955885	0.935257646449827	0.101752372493943	0.0472399955933393	0.884381460202856	9.84891203394614	9.98296206747069e-05	0.112855077398379	2.11167337143984	6	33868187	p	LINC01016	10899	IGR	open sea	IGR - open sea	NA	32624418	ATTTAAAACCCAACATTAATTTATATAATTATTTAATTAATATCTCCCTC	NA		II			CACCCAGCACAATTTGAAACCCAACATTGATTTGTGTGATTATTTGATTAATGTCTCCCT[CG]CCTCCAAGACAGACCTCACCTAATTGAGCTGAACATCTTTCCCGGCCTCTGGCACTTAAT	37	TTTGAAACCCAACATTGATTTGTGTGATTATTTGATTAATGTCTCCCTCG	6	33976165	R			NA	NA								NA
cg15353418	0.772386160790163	0.759707191274649	0.769631409214607	0.866786905804651	0.844657058219746	0.86339916406589	0.76724158709314	0.858281042696762	0.0910394556036228	-0.239568158763148	0.812761314894951	9.84345527589853	0.000100123199463306	0.112855077398379	2.1089614878907	2	121347402	q	LINC01101	125491	IGR	shelf	IGR - shelf	NA	47663396	AAAAAACCCTAAACTTAAAAAACCTAAATCTTTTACAATAAAAAACAAAC	NA		II			GTTTGTATTGCAGACAGCTTTGGAAGATCAAGCGTCTCCCTCTGGAGCAAAGGGCAAGCA[CG]CTTGCTTCCCATTGTAAAAGATCCAGGTTCCCTAAGCTCAGGGTTCCTCTCCTGTAATGC	37	CGCTTGCTTCCCATTGTAAAAGATCCAGGTTCCCTAAGCTCAGGGTTCCT	2	121063872	F			NA	NA				chr2:121344550-121345341	S_Shelf			TRUE
cg00914222	0.434062202906424	0.399871113259223	0.388096623981374	0.265319865319865	0.27979274611399	0.268238761974945	0.40734331338234	0.2711171244696	-0.13622618891274	-0.245842409757144	0.33923021892597	-9.84290480403806	0.00010015287147614	0.112855077398379	2.1086878082209	1	29585898	p	PTPRU	NA	Body	island	Body - island	NA	60674421	CTACAATAAATCCCAACCCACTAAAAACACAAAAATAAAAAATATAAACA	16698449	CTACGATAAATCCCAACCCACTAAAAACGCAAAAATAAAAAATATAAACG	I	A	Red	TCTCAGCTACCCCTGCGGTGAGTCCCAGCCCACTGGGGGCGCAGGGGTAAGGGGTGTGGG[CG]GCCGCGGCTCCTGCCTGCAGGGGGTGCAGGCCCAGCTCACGATGCAGCTCTAACCCCGCA	37	CTGCGGTGAGTCCCAGCCCACTGGGGGCGCAGGGGTAAGGGGTGTGGGCG	1	29458485	R			NA	NA	PTPRU;PTPRU;PTPRU	NM_133178;NM_133177;NM_005704	Body;Body;Body	chr1:29585897-29586598	Island			NA
cg04772025	0.273583164112978	0.273092783505155	0.297535211267606	0.160541760722348	0.144063863362109	0.116711402723929	0.281403719628579	0.140439008936128	-0.140964710692451	0.0403888993150652	0.210921364282354	-9.84202479638345	0.000100200327805921	0.112855077398379	2.10825025125027	11	68637568	q	MRPL21	-21178	IGR	open sea	IGR - open sea	NA	41803463	TTTCTTTCCTAAATTCTACTCTTACAACCAACCAATAAAACCAAACAACA	28802404	TTTCTTTCCTAAATTCTACTCTTACGACCAACCGATAAAACCGAACAACG	I	A	Red	AAAGGAAATCAGAAAAAAACAGGAGAGACAGGCGGCAGTGCACGGGGGCGGGGCCCGTGC[CG]TTGTCCGGCCCCACCGGCTGGCCGCAAGAGCAGAACTCAGGAAAGAAAAAGGAAAGTAAA	37	TTTCTTTCCTGAGTTCTGCTCTTGCGGCCAGCCGGTGGGGCCGGACAACG	11	68394144	F			NA	NA							DMR	NA
cg21496948	0.849310299810286	0.871579827220713	0.863570070378426	0.948145108520639	0.944125836615977	0.943904207766868	0.861486732469808	0.945391717634494	0.083904985164686	-0.358102133926537	0.903439225052151	9.84169942031092	0.00010021788108717	0.112855077398379	2.10808845513053	14	104153614	q	KLC1	NA	Body	open sea	Body - open sea	NA	16752326	RAAAACCAACTAAAATATCTTTCCTCAAATCTATAAATAAAAAAAACTAC	NA		II			TATCTCTTCCAGCTCTCCCGACTCCCTGCACGCCGGCTGCTGGGCCGCTTCTCTTCCTAG[CG]CAGCCTTCCTCACCCACAGACTTGAGGAAAGACACTCCAGTTGGTTCCCGTATTCTCACA	37	CGCAGCCTTCCTCACCCACAGACTTGAGGAAAGACACTCCAGTTGGTTCC	14	103223367	F			NA	NA	KLC1;KLC1	NM_182923;NM_001130107	Body;Body					TRUE
cg12147994	0.703769293583125	0.703341890103418	0.738330532123373	0.830776935906103	0.843583934960478	0.831886331889465	0.715147238603305	0.835415734252015	0.12026849564871	-0.384223236480357	0.77528148642766	9.83481705488987	0.000100590013656566	0.112855077398379	2.10466451985362	2	262754	p	SH3YL1	NA	Body	shore	Body - shore	NA	67807369	CTACCTCAACTTCCTATATTTATATTAACATACCAAATCCTTATTTCTAC	NA		II			TTTCCCTTTGACTGCCTCAACTTCCTATGTTTGTGTTGACATGCCAGATCCTTATTTCTG[CG]GAATGAGAAATCTCTTGAGAATAAAGTTTTCCTAAACAGAACAAAAGTATCAAATCACTT	37	CGCAGAAATAAGGATCTGGCATGTCAACACAAACATAGGAAGTTGAGGCA	2	252754	R			NA	NA	SH3YL1;SH3YL1	NM_001159597;NM_015677	Body;Body	chr2:263400-265238	N_Shore			NA
cg05903736	0.568876889434565	0.505059253425035	0.545112675794418	0.340010327561717	0.371987506839541	0.341810182125676	0.53968293955134	0.351269338842311	-0.188413600709028	-0.650245594062236	0.445476139196825	-9.82669624305556	0.000101031192610248	0.112855077398379	2.10062048659375	2	240197131	q	HDAC4	NA	Body	shore	Body - shore	NA	32683408	ACRACAAAAACCCAAACTTACTAATTCACCAAAAAACRACTTTATATACC	NA		II			CTCACCCAGAAACGGCAGGAGCCCAGACTTGCTGATTCACCAAGAAACGGCTTTGTGTAC[CG]GAGGCGCTGTTGGTCGGGACGCTATCATGTATGCACACGGAGCTCTGCAAATGTGATGGC	37	CGGCAGGAGCCCAGACTTGCTGATTCACCAAGAAACGGCTTTGTGTACCG	2	239862068	R			NA	NA	HDAC4	NM_006037	Body	chr2:240196768-240196997	S_Shore		DMR	NA
cg14216734	0.779891151777156	0.798919019843367	0.807137650710868	0.915866116487649	0.893920327751987	0.898575594735401	0.79531594077713	0.902787346325012	0.107471405547882	0.189884542001152	0.849051643551071	9.82288228870152	0.000101239174876139	0.112855077398379	2.09871971099783	1	158817808	q	MNDA	NA	Body	open sea	Body - open sea	NA	47668475	AATCTTCCAATTACAAATACAAAAACATTATTTAAATTCTCCTTCCACTC	NA		II			AATAATTTTGCTTAGGCTTTGGGAACACCAGGTTCCTCATGTATTACTCAGAGAGTCCAG[CG]AGTGGAAGGAGAACCTAAACAATGCCCTTGCATTTGTAACTGGAAGATTTTCAGAAGGAT	37	ATCTTCCAGTTACAAATGCAAGGGCATTGTTTAGGTTCTCCTTCCACTCG	1	157084432	F			NA	NA	MNDA	NM_002432	Body					NA
cg20502039	0.85529019293721	0.863543161751974	0.852286466825397	0.948513312008716	0.934265241386658	0.931897279876354	0.857039940504861	0.938225277757243	0.0811853372523821	0.17171247846654	0.897632609131052	9.82172873886913	0.000101302178890641	0.112855077398379	2.09814462434021	7	95804328	q	SLC25A13	NA	Body	open sea	Body - open sea	NA	58666427	TACTATTATTAAATAATTTATCCCCCATCTAACAAATAAAAACAACTAAC	NA		II			TGAACACAGTGAGACTGGTGCCTCCCCGCTAAGAAGCTCAGAGTTTAGAGGGAAAGGGAA[CG]CTAGTTGTCTCCACCTGCCAGATGGGGGACAAACCACCTAACAACAGCAGGTGCTGCATA	37	CGCTAGTTGTCTCCACCTGCCAGATGGGGGACAAACCACCTAACAACAGC	7	95642264	F			NA	NA	SLC25A13;SLC25A13;SLC25A13	NM_014251;NM_001160210;NR_027662	Body;Body;Body					TRUE
cg02248763	0.660546025610051	0.683183183183183	0.667561428866405	0.75253164556962	0.761704235818677	0.764489420423183	0.670430212553213	0.759575100603827	0.0891448880506138	0.00178558799980535	0.71500265657852	9.82091627729684	0.000101346581072653	0.112855077398379	2.09773953035274	11	1580098	p	DUSP8	NA	Body	shore	Body - shore	NA	51646349	TAAACTCACAAAAAAACATCCTAAACAAAATATATATACAATAAAATTCA	28685308	TAAACTCGCAAAAAAACGTCCTAAACAAAATATATATACAATAAAATTCG	I	A	Red	CCCCCGCTCCGCTGCCAAGCTGCTTCTGGAGCTCCTGCCCCTTTCCCATTGACCACCCCC[CG]AACTCCACTGCACACACACCTTGTTTAGGACGTCCTTCTGCGAGCCCAGGTAGAGGTGAG	37	TGGGCTCGCAGAAGGACGTCCTAAACAAGGTGTGTGTGCAGTGGAGTTCG	11	1536674	F			NA	NA	DUSP8;HCCA2	NM_004420;NM_053005	Body;Body	chr11:1577705-1579091	S_Shore			TRUE
cg24586978	0.732594575617183	0.710689047433946	0.723271025653604	0.824622712120361	0.824436071838683	0.80636621746761	0.722184882901578	0.818475000475551	0.0962901175739733	-0.442497810211845	0.770329941688565	9.81967767945752	0.000101414316071155	0.112855077398379	2.0971218813419	13	99612723	q	DOCK9	NA	Body	open sea	Body - open sea	NA	36806332	ATAAAAATCTAACTTAATCTATATACAAATCCTTCAACTTTCCCCRTCAC	NA		II			TTTTATAGTGTATAAAAATCTAACTTGGTCTATGTACAAGTCCTTCAGCTTTCCCCGTCA[CG]TAGAGGCTCAAGTCCTTATCTGTGAACATTCATTCCTCAGGCTTCCTGTGAAATCAGAAA	37	CGTGACGGGGAAAGCTGAAGGACTTGTACATAGACCAAGTTAGATTTTTA	13	98410724	R			NA	NA	DOCK9;DOCK9;DOCK9;DOCK9	NM_015296;NM_001130050;NM_001130049;NM_001130048	Body;Body;Body;Body					TRUE
cg12508078	0.810934621069283	0.782372929049478	0.776585927625527	0.901607639195075	0.895500100991668	0.904313733781531	0.789964492581429	0.900473824656091	0.110509332074662	-0.0227407739057587	0.84521915861876	9.81446979367808	0.000101699699543638	0.112855077398379	2.09452377658931	17	27505845	q	MYO18A	NA	5'UTR	shore	5'UTR - shore	NA	59767379	AACAAAATCACCTAAACAAAACRATAAATACAAAACCCATTAAATCAACC	NA		II			TGCCACAACAACAGGGCACCAACCTGCTCAAGAAAAGGGCTCCAAAGCACAAGGGAAAGG[CG]GCTGATTCAATGGGCTCTGTACTCACCGTCCTGCTCAGGTGATCTTGCTCTTAATCACCC	37	CGGCTGATTCAATGGGCTCTGTACTCACCGTCCTGCTCAGGTGATCTTGC	17	24529971	F			NA	NA	MYO18A;MYO18A	NM_078471;NM_203318	5'UTR;5'UTR	chr17:27506889-27507607	N_Shore		RDMR	TRUE
cg23644389	0.519582737285772	0.499987185410653	0.479523769892296	0.622807474353094	0.611270932550096	0.620855885988572	0.499697897529573	0.61831143096392	0.118613533434347	0.0126579579134977	0.559004664246747	9.81118223956739	0.000101880336234342	0.112855077398379	2.09288277004082	13	47785755	q	HTR2A	380078	IGR	open sea	IGR - open sea	NA	29754445	TAACACCAAATCAATATAATACAATTCTATAACAAACTTACTTATTCAAC	NA		II			TCTTGAATTTTATTTACCAATCCTAAATCAGGAAAGAAAGTTTCTGGAAGCACAGACACA[CG]CTGAACAAGCAAGCCTGCCATAGAATTGCACTATATTGATTTGGTGCTAAAACAGAATGG	37	CGCTGAACAAGCAAGCCTGCCATAGAATTGCACTATATTGATTTGGTGCT	13	46683756	F		rs79987642	NA	NA								TRUE
cg25637829	0.2291770526462	0.190268734586386	0.24431844052832	0.0458258297398071	0.0735976694084381	0.0572114063367432	0.221254742586969	0.0588783018283295	-0.162376440758639	0.499681433649306	0.140066522207649	-9.81047821825503	0.00010191906794665	0.112855077398379	2.09253126057985	10	77155545	q	ZNF503-AS2	-2058	IGR	island	IGR - island	NA	34795346	CAACACAACCCAAAACCAAAACCCCTTAAAAATTTAATAAAACTCCTTCC	NA		II			TCTGTCCTCACCCCCGGGCGCCCCAGCGCCGGAACGCTGCTGCCTCTGTGTAGCTGCTCC[CG]GAAGGAGTTTCATCAAACTTTTAAGGGGCTTTGGTTTTGGGTTGTGTTGATAAAATACCA	37	AACACAACCCAAAACCAAAGCCCCTTAAAAGTTTGATGAAACTCCTTCCG	10	76825551	F			NA	NA				chr10:77155128-77169600	Island			NA
cg11246422	0.808149511372392	0.834614126365612	0.800411287357576	0.917721478953281	0.926178231188507	0.927417817521556	0.814391641698527	0.923772509221115	0.109380867522588	-0.182328386996429	0.869082075459821	9.79836211814063	0.000102588344215637	0.112855077398379	2.08647674058292	11	12620869	p	TEAD1	-75100	IGR	open sea	IGR - open sea	NA	42742447	CCAATCCAAATTAAACRAAAAAATTCCCTAAACCAAACTAACTAAACACC	NA		II			GAGCTCAGGGCCCAGTCCAGATTGGACGAGAAAGTTCCCTAGGCCAAGCTGGCTAAGCAC[CG]CAGGTACCATTATAACGCCAGCCCTGAGGGATGTGAGCCAACTACTTAAGAATTAGAGAG	37	CAGTCCAGATTGGACGAGAAAGTTCCCTAGGCCAAGCTGGCTAAGCACCG	11	12577445	R			NA	NA								TRUE
cg23649280	0.648617485937299	0.691863667798723	0.686190555247459	0.801510494632475	0.812247976194945	0.817977353230035	0.675557236327827	0.810578608019152	0.135021371691325	0.256237309496035	0.743067922173489	9.79532570745032	0.000102756876855777	0.112855077398379	2.0849579092905	2	140451	p	SH3YL1	-77685	IGR	open sea	IGR - open sea	NA	11604384	ACAACAAAAAAATCAAATTCAAACAATTCCTTCTACCTAAAATACAATTC	NA		II			CAAGTCTGTAAGACACCATACTCACCGGTGCACCGCCAGACTAGTTATGCACTAGTCTAT[CG]AATTGCACTCCAGGCAGAAGGAACTGTTTGAATCTGACCTTTCTGTTGCCGGATGCTGGC	37	CAACAGAAAGGTCAGATTCAAACAGTTCCTTCTGCCTGGAGTGCAATTCG	2	130451	F			NA	NA								TRUE
cg27226618	0.709341350193412	0.684301668529308	0.708510251819414	0.810664490299308	0.83613424248102	0.808964746181413	0.700717756847378	0.81858782632058	0.117870069473202	-0.296167109855262	0.759652791583979	9.79359111188588	0.000102853299173061	0.112855077398379	2.08408998195466	2	265872	p	ACP1	NA	Body	shore	Body - shore	NA	46672499	AACACCCAACRATAAAAACTCAATAAACATATAAAATACTACCRAACAAC	NA		II			ACTTTATCTCCTGTACCTTTTCCTGCTCACACCCTCGGGACACTGCCTTCCAGAACCTTT[CG]TTGTTCGGTAGCACTTCACATGCTTACTGAGCCTTCATCGCTGGGTGCCCATTATGCATT	37	CGTTGTTCGGTAGCACTTCACATGCTTACTGAGCCTTCATCGCTGGGTGC	2	255872	F		rs79851395	NA	TRUE	ACP1;ACP1;ACP1;ACP1	NM_004300;NM_001040649;NR_024080;NM_007099	Body;Body;Body;Body	chr2:263400-265238	S_Shore			NA
cg24083923	0.1954678364536	0.20177689761185	0.20861174579139	0.092521714393645	0.114497314915406	0.116161411662616	0.20195215995228	0.107726813657222	-0.094225346295058	0.0808490323122596	0.154839486804751	-9.77532427441058	0.000103875171408126	0.112855077398379	2.07493791092378	12	56123522	q	CD63	NA	TSS1500	shore	TSS1500 - shore	V$HTF_01	22674407	AAAAACTAAAAACACAAACCTTATCAATCCTCCCCCAAAAAACRAAACCC	NA		II			AAAGGGGAGGAAGCCCTTCCCCGAAGCCACGCTACCCAGTCAATCAAGACACGTCCGCGT[CG]GGTCCCGCCCTCTGGGGGAGGATTGACAAGGTCTGTGCTTCCAGCCTCCCAGACAGCTCC	37	CGGGTCCCGCCCTCTGGGGGAGGATTGACAAGGTCTGTGCTTCCAGCCTC	12	54409789	F			NA	NA	CD63;CD63	NM_001040034;NM_001780	TSS1500;TSS1500	chr12:56122017-56123186	S_Shore			NA
cg26554054	0.690434523587891	0.725721012360212	0.675331274674589	0.848883314452177	0.89005082095387	0.889869031009496	0.697162270207564	0.876267722138514	0.17910545193095	-0.257605850095241	0.786714996173039	9.77082993433712	0.000104128410272769	0.112855077398379	2.07268278098564	8	600488	p	ERICH1	-13712	IGR	island	IGR - island	NA	10636500	ATTTTCCATCTCAATTACCATCCTCAACAAAACACTATCACATCCTAACA	16706368	GTTTTCCATCTCAATTACCGTCCTCGACAAAACACTATCACATCCTAACG	I	T	Red	TCGCCTTAACTCGTTTTCCATCTCAGTTACCGTCCTCGGCAGGGCACTGTCACATCCTAA[CG]TGAGGACGAAATGGGCTTGACCTCCCAGCAGCAGCCGCCCCGGTGGCTGCAGGTACCCCC	37	GTTTTCCATCTCAGTTACCGTCCTCGGCAGGGCACTGTCACATCCTAACG	8	590488	R			NA	NA				chr8:600428-600638	Island			NA
cg16803737	0.788915426376409	0.803722018520942	0.808681519730267	0.878513886144437	0.891000420988453	0.887544928887527	0.800439654875873	0.885686412006805	0.0852467571309329	0.0378992161362652	0.843063033441339	9.76991428651232	0.000104180092124688	0.112855077398379	2.07222317193418	6	33592658	p	ITPR3	NA	Body	shelf	Body - shelf	NA	36657386	TACAATCTTCACTAAAACCTCTAATTCTCCAAAAAACTCTAATTAACCTC	NA		II			TGGGGAGGGAGGCAGAGGCAGCATTCAGATTCTGGCCAGAGCTCTTCAGTGCAAAGTGGA[CG]AGGCCAATTAGAGCCTCCTGGAGAATTAGAGGTCCTAGTGAAGATTGTACATTAACTCTA	37	CGAGGCCAATTAGAGCCTCCTGGAGAATTAGAGGTCCTAGTGAAGATTGT	6	33700636	F			NA	NA	ITPR3	NM_002224	Body	chr6:33588617-33589909	S_Shelf			NA
cg22635491	0.541414501008663	0.495115786597445	0.454379562043796	0.272845553344558	0.255650507147991	0.282158253372271	0.496969949883301	0.270218104621607	-0.226751845261694	0.114805154183146	0.383594027252454	-9.76808889849217	0.0001042832120331	0.112855077398379	2.07130675401349	12	115109934	q	TBX3	NA	Body	island	Body - island	NA	63726451	CACCATAAAAAACAAAACAATAATAAACAAACTACTACCATCCAAAACCA	34610498	CGCCATAAAAAACAAAACGATAATAAACAAACTACTACCGTCCGAAACCG	I	A	Red	CCCCGCGGCCGCCGCCATGGAGGGCAGGGCGGTGGTGAGCAGACTGCTGCCGTCCGGGAC[CG]GCACCGGGATGGAGTAGGGGCTGTAGCGCAGCCGCGGGCGCATGGTGTTCAGATTGAGGA	37	CGCCATGGAGGGCAGGGCGGTGGTGAGCAGACTGCTGCCGTCCGGGACCG	12	113594317	R			NA	NA	TBX3;TBX3	NM_005996;NM_016569	Body;Body	chr12:115109503-115110061	Island			NA
cg05057720	0.297393212027358	0.259538924156365	0.304807629922792	0.131882111810022	0.0955855258309382	0.07864336492891	0.287246588702172	0.102037000856623	-0.185209587845549	-0.277597030422909	0.194641794779398	-9.76749745994782	0.000104316649239743	0.112855077398379	2.07100978097873	14	38724675	q	CLEC14A	NA	1stExon	island	1stExon - island	NA	70797382	CACTATACAACTAAAAAAACACACAATAACTCAAATTAAAAACAACCCCA	12630393	CGCTATACAACTAAAAAAACGCGCGATAACTCAAATTAAAAACGACCCCG	I	A	Red	AGTCCAGAGCGGCGCTGTGCAGCTGGAAGGGCGCGCGATAGCTCAAGTTAGAGGCGGCCC[CG]GGGCGCGGCGCAGGACACAAGACCTCAAACTGGTACTTGCACAGGTAGCCGTTGGCGCGC	37	CGCTGTGCAGCTGGAAGGGCGCGCGATAGCTCAAGTTAGAGGCGGCCCCG	14	37794426	R			NA	NA	CLEC14A	NM_175060	1stExon	chr14:38724254-38725537	Island			TRUE
cg18217706	0.797090204652725	0.819678630203669	0.80258405214865	0.892129624903349	0.894627977245732	0.905927849456012	0.806450962335015	0.897561817201698	0.091110854866683	0.951119772912997	0.852006389768356	9.7656509607115	0.000104421122593467	0.112855077398379	2.07008246840462	21	43734404	q	TFF3	NA	Body	open sea	Body - open sea	NA	31720353	AATAACAATCACRTACAATATCTTACATTCCCTTCTCTTACTCCCAATCC	NA		II			TTCCTTAGGAAAATGGCAATCACGTGCAGTGTCTTACATTCCCTTCTCTTGCTCCCAGTC[CG]TAATTGCTTATCCTCCTGGCATCCAAACTTCGCTCACACTGGAATCAGCTGCAGAGCTTT	37	CGGACTGGGAGCAAGAGAAGGGAATGTAAGACACTGCACGTGATTGCCAT	21	42607473	R			NA	NA	TFF3	NM_003226	Body					TRUE
cg07209244	0.393661337905154	0.411192498334918	0.398757695190525	0.492310411655176	0.480362919900671	0.479862012550265	0.401203843810199	0.484178448035371	0.0829746042251717	-0.148186218385879	0.442691145922785	9.76408815276086	0.00010450964066932	0.112855077398379	2.06929744971639	5	172116212	q	NEURL1B	NA	3'UTR	shelf	3'UTR - shelf	NA	33777353	CRTATACATCTCCTCTATAACACTAAATAACRCTCAAAACATCAAAAAAC	NA		II			ATAAATAGCCTCCCTGTTTCCAAGAGGAGGTAAGGAAGTGTTTATCTTCTAAAAACCAGA[CG]TTTCCTGATGCTCTGAGCGTTACTCAGTGCTACAGAGGAGATGCACACGTCCCCACTATG	37	GTGTGCATCTCCTCTGTAGCACTGAGTAACGCTCAGAGCATCAGGAAACG	5	172048817	F			NA	NA	NEURL1B	NM_001142651	3'UTR	chr5:172113677-172113905	S_Shelf			NA
cg26035689	0.756190513974513	0.765204892072613	0.771709341058838	0.835404177735061	0.844152899796497	0.840168991286631	0.764368249035321	0.839908689606063	0.0755404405707418	-0.240571555575142	0.802138469320692	9.75456711820532	0.00010505081799387	0.112855077398379	2.06451142267085	8	63582931	q	NKAIN3	NA	Body	open sea	Body - open sea	NA	62700431	ACATCTAATCATAAACATTTCCTTTAAAAAATTATTTCTACTCAATACCC	NA		II			CAATATAAAGAACATCTAATCATAGACATTTCCTTTAAGAAATTGTTTCTACTCAGTACC[CG]TGTCTTGAAGAGGATAGGTTTTTTATCCTTGAGATATACATTTCTTGACCCAATACTTTA	37	CGGGTACTGAGTAGAAACAATTTCTTAAAGGAAATGTCTATGATTAGATG	8	63745485	R			NA	NA	NKAIN3	NM_173688	Body					TRUE
cg14497879	0.854655199702601	0.853446985556213	0.862222136537329	0.930541937454452	0.931941248191836	0.947356499771177	0.856774773932048	0.936613228472488	0.0798384545404407	-0.289596836444177	0.896694001202268	9.7461504270987	0.000105531958321189	0.112855077398379	2.06027553070234	3	124654885	q	MUC13	NA	TSS1500	open sea	TSS1500 - open sea	NA	53780487	CTTATTCTTAAATAAAAACTCTAAAACAATAAACAACTTATCTACTAAAC	NA		II			TGGCCTTTGGGTTTAAATTTTAACCCTGACCTTGATGAAAACAAAACATTTTTGTATGAT[CG]CCCAGCAGATAAGCTGCTTATTGTCCTAGAGTCTCCATTCAAGAATAAGACAGGGGTTTG	37	CGCCCAGCAGATAAGCTGCTTATTGTCCTAGAGTCTCCATTCAAGAATAA	3	126137575	F			NA	NA	MUC13	NM_033049	TSS1500					NA
cg05044743	0.283374503275695	0.256854992985589	0.270408731484575	0.140526443474042	0.165818324197337	0.13011617515639	0.270212742581953	0.14548698094259	-0.124725761639363	-0.000205200946827171	0.207849861762271	-9.74523510182627	0.000105584438304812	0.112855077398379	2.05981458943068	17	45929657	q	SP6	NA	5'UTR	shore	5'UTR - shore	NA	28695338	AACACACTCACAAAACTCACAAAAACTTCCCTCAAAATCTAAATAAATCA	31708301	AACGCGCTCGCGAAACTCACAAAAACTTCCCTCAAAATCTAAATAAATCG	I	A	Red	TGGTAAAATTTCAGCGCGCTCGCGGAGCTCACAAAAACTTCCCTCAAGATCTGGATGGGT[CG]ACATTTCCGAGACCCGCAAAGCACCGGTGGGTAGGGAAGTTCCGTCCTCCACCCACGCAT	37	CGACCCATCCAGATCTTGAGGGAAGTTTTTGTGAGCTCCGCGAGCGCGCT	17	43284656	R		rs11868552	NA	NA	SP6	NM_199262	5'UTR	chr17:45928211-45928710	S_Shore			TRUE
cg04615460	0.400901617608062	0.395738481150974	0.388752497858978	0.213154462455748	0.254447405938139	0.26664372957165	0.395130865539338	0.244748532655179	-0.150382332884159	-0.0865586137356403	0.319939699097259	-9.74487807078404	0.000105604916888777	0.112855077398379	2.05963477999281	12	115125098	q	TBX3	17039	IGR	island	IGR - island	NA	11679479	CAACATATTCCAAAAACTTATACTAAACCTAACCTCCAAAAAAACCCACA	50762393	CAACGTATTCCGAAAACTTATACTAAACCTAACCTCCAAAAAAACCCACG	I	A	Red	TTAAACATTGGCCAGCGTGTTCCGAAGGCTTGTGCTGGGCCTGGCCTCCAGGAGAACCCA[CG]AGGCCAGCGCTCCCCGGACCCCGGCATTAGGCGCCAGCTGCCGGCTATCTGCGGTCTTTT	37	CAGCGTGTTCCGAAGGCTTGTGCTGGGCCTGGCCTCCAGGAGAACCCACG	12	113609481	R			NA	NA				chr12:115124729-115125152	Island		RDMR	TRUE
cg23619399	0.286255763441351	0.269022624144435	0.270424422672353	0.196410259942755	0.179247426609641	0.179792294575255	0.275234270086046	0.185149993709217	-0.0900842763768293	-0.366552909616097	0.230192131897632	-9.73725502867215	0.000106043270957013	0.112855077398379	2.05579361522997	13	79169753	q	RNF219-AS1	-3477	IGR	shore	IGR - shore	NA	28762434	ACCCTTAATTCRCCRAAACAAAATACTAATCTCAACACTAAAACTATATC	NA		II			TCTTCTCTCCAGCCCTTGGTTCGCCGGAGCAGGATGCTGGTCTCAACACTAGGGCTATGT[CG]GCTTCTCACCGAACCGAGATTTTCAATTTCAGCTTTGCGATTCAGGATTCCACTTGAATT	37	CCCTTGGTTCGCCGGAGCAGGATGCTGGTCTCAACACTAGGGCTATGTCG	13	78067754	R		rs76469467	NA	NA				chr13:79170114-79171231	N_Shore			NA
cg08576308	0.804137620466712	0.817438947293716	0.812391648732534	0.900884068106899	0.900221598165649	0.925187074638283	0.811322738830987	0.908764246970277	0.0974415081392896	-0.654539114889086	0.860043492900632	9.73694046467181	0.000106061405310606	0.112855077398379	2.05563502715774	8	57031906	q	MOS	6405	IGR	shore	IGR - shore	NA	66751495	TCTTTACTCAATTTTAAACAAAATTTTCTCATACRTATCATTATAAACTC	NA		II			TCAATTCACCATCTTTACTCAATTTTAAGCAAAATTTTCTCATGCGTATCATTATGGACT[CG]TGGCCTCTCATAGATTCAATGTGATTTAATCAACTGCAATAATTATTATTTTTGCTGCTC	37	CTTTACTCAATTTTAAGCAAAATTTTCTCATGCGTATCATTATGGACTCG	8	57194460	R			NA	NA				chr8:57030196-57030884	S_Shore			NA
cg08768048	0.842865753292861	0.825228807516922	0.84378204974035	0.919590561541223	0.926882518593808	0.916449917526049	0.837292203516711	0.920974332553693	0.0836821290369824	-0.0914265789550846	0.879133268035202	9.73459098926117	0.000106196965515899	0.112855077398379	2.05445032666476	8	109043162	q	RSPO2	NA	Body	open sea	Body - open sea	NA	59625472	ACATTTTATCAAACATATTTCACATTCATTAAAATCACTAAAAACTATCC	NA		II			TACAATAGGATACATTTTATCAAGCATATTTCACATTCATTGAAATCACTGAAGGCTGTC[CG]AGGTCCCTGAAAAAAATGGCGAATATTTTGCCACTGATGATTATACTACTGGATTAATAT	37	CGGACAGCCTTCAGTGATTTCAATGAATGTGAAATATGCTTGATAAAATG	8	109112338	R			NA	NA	RSPO2	NM_178565	Body					TRUE
cg17826530	0.649794938481544	0.699657088802176	0.638234317955526	0.842627599243856	0.826225634967513	0.834289127837515	0.662562115079749	0.834380787349628	0.171818672269879	0.104832585245783	0.748471451214688	9.72104466363536	0.00010698253078562	0.112855077398379	2.04761256804151	1	59280290	p	LINC01135	29467	IGR	island	IGR - island	NA	32616343	AATAATCACCAAACATAAAACTTCTAACTACTAAATCAAAAAAATAAACA	17689429	GATAATCACCGAACGTAAAACTTCTAACTACTAAATCAAAAAAATAAACG	I	A	Red	GGGCTCTGGGTCGGTGGTCACCGGGCGTGGGGCTTCTGGCTGCTAAATCAGGAGAGTGAG[CG]GGCCGGGCGGCGGCGAATGAGTTGACGGGTGGAGCTGGAAGAGGCTTTGGCGATCCAGCG	37	GGTGGTCACCGGGCGTGGGGCTTCTGGCTGCTAAATCAGGAGAGTGAGCG	1	59052878	R			NA	NA				chr1:59280240-59280490	Island			TRUE
cg23367146	0.726672152678417	0.738270195056948	0.718703949694964	0.872325003968681	0.835683707289792	0.841353112882545	0.727882099143443	0.849787274713673	0.12190517557023	0.503265511537767	0.788834686928558	9.72003724224361	0.000107041223498905	0.112855077398379	2.04710356590219	19	21773418	p	ZNF429	84981	IGR	shelf	IGR - shelf	NA	25743341	CCTTAAACTACTAAACACATACAATACCATTTATAAATTCCCTACAATTC	NA		II			ATGAAAATGCTTTGATCTGGAGACAGGAAGTACTTGCCCCCAGGACAGATTCACAGGAGG[CG]AACTGCAGGGAATTTACAAATGGCATTGTATGTGTCCAGTAGTCTAAGGGTTCAAAGATA	37	CTTAGACTACTGGACACATACAATGCCATTTGTAAATTCCCTGCAGTTCG	19	21565258	F			NA	NA				chr19:21769189-21769786	S_Shelf			NA
cg15058210	0.487250363537485	0.509991660629758	0.506717248275833	0.272794432029271	0.345142961753175	0.309669008891775	0.501319757481025	0.30920213422474	-0.192117623256285	-0.626341522645506	0.405260945852883	-9.71763902497213	0.000107181096216411	0.112855077398379	2.04589158887268	2	240196877	q	HDAC4	NA	Body	island	Body - island	NA	57690387	AACCAACCTACRCRACCTAATAATCTAAACTAAAAACCTAAAATAACTTC	NA		II			CCCGTGGCTGACGGGGATCGGGGGAAGAAAGGGTGGGGGCCGGCCGGAAGCCCCGTGGGC[CG]AAGCCACCCCAGGCCCTCAGCCCAGACCACCAGGCCGCGCAGGCTGGCCTCCTGAGGCTG	37	GCCAGCCTGCGCGGCCTGGTGGTCTGGGCTGAGGGCCTGGGGTGGCTTCG	2	239861814	F			NA	NA	HDAC4	NM_006037	Body	chr2:240196768-240196997	Island			NA
cg25955817	0.496616490683266	0.532107412559985	0.504468806370289	0.623691883109811	0.649160813179212	0.633323678332208	0.511064236537847	0.635392124873744	0.124327888335897	0.202041341377446	0.573228180705795	9.71460559348509	0.000107358323563979	0.112855077398379	2.044358047689	17	3573096	p	TAX1BP3	NA	TSS1500	shore	TSS1500 - shore	NA	69607328	ACTTCTTAAAATATTAATAAATTCTTTCCTTATATAAACCCTTAAAACCC	NA		II			CAAGGAATGGGCCATAGCCTTGTGTTAAGTCCTTGTATTTACACATAGGCCATTCAGAAA[CG]GGCCCTAAGGGCCTACATAAGGAAAGAACTTATTAACATCCTAAGAAGCAGTAACAGTTA	37	CGGGCCCTAAGGGCCTACATAAGGAAAGAACTTATTAACATCCTAAGAAG	17	3519845	F			NA	NA	TAX1BP3	NM_014604	TSS1500	chr17:3571224-3572618	S_Shore			NA
cg20253913	0.393198906356801	0.361167409809485	0.414563508481589	0.232961667876229	0.246837183718372	0.247336431891312	0.389643274882625	0.242378427828638	-0.147264847053987	-0.203931251750073	0.316010851355631	-9.71136564481615	0.000107547995681754	0.112855077398379	2.04271942534839	21	46048166	q	KRTAP10-9	NA	1stExon	open sea	1stExon - open sea	NA	12650372	CCCCAACCAACAACCAACAAAAAATTATAATCTACAACCAAAAAACACCA	19751315	CCCCAACCAACGACCAACGAAAAATTATAATCTACAACCAAAAAACACCG	I	T	Red	GATGCTCACTGGCTCCTCCCTGACCTCCCCCCCGGGCAGGCGAGCCCTGGCTTCTCCTCA[CG]GTGCTTCCTGGCTGCAGACCACAACCCTCCGCTGGTCGCTGGTTGGGGACGGGCCCTCCT	37	CGGTGCTTCCTGGCTGCAGACCACAACCCTCCGCTGGTCGCTGGTTGGGG	21	44872594	F	rs67894686	rs9979752	NA	NA	KRTAP10-9;C21orf29;KRTAP10-9	NM_198690;NM_144991;NM_198690	1stExon;Body;3'UTR					NA
cg05006473	0.55146613852671	0.539601640304628	0.543572692658336	0.686334082761135	0.704997160704145	0.74951878298665	0.544880157163225	0.713616675483977	0.168736518320752	-0.170753899964834	0.629248416323601	9.70601482851069	0.000107862101300211	0.112855077398379	2.04001168750548	4	1504481	p	CRIPAK	119141	IGR	shore	IGR - shore	NA	37655367	AAACAATAAAAAATAAACAAACCTTTTCCTATCAAATACATTAACCACCA	44689308	AAACGATAAAAAATAAACAAACCTTTTCCTATCAAATACGTTAACCGCCG	I	T	Red	TCCTGGCTCCGCCTCCGGCTACGTTCAGTCTTGTCTCTATTGCCCACATTCGCAAGTCCA[CG]GCGGCCAACGCACCTGACAGGAAAAGGTCTGTCCACTCCCCACCGTCTCCGACTACAATC	37	CGGCGGCCAACGCACCTGACAGGAAAAGGTCTGTCCACTCCCCACCGTCT	4	1473808	F			NA	NA				chr4:1505254-1505560	N_Shore			NA
cg02524346	0.786471348556657	0.787840892693954	0.762887995301134	0.910020745887007	0.957345712725287	0.961950306684687	0.779066745517248	0.943105588432327	0.164038842915079	-0.290961138576947	0.861086166974788	9.69798763593045	0.000108335333122114	0.112855077398379	2.03594600787573	8	600233	p	ERICH1	-13967	IGR	island	IGR - island	NA	29602397	ACAAAATCAAACCCCAAAAACAAAATACTAACTCAACCTAACAAAAACCA	36796491	ACGAAATCAAACCCCGAAAACAAAATACTAACTCGACCTAACGAAAACCG	I	A	Red	GCCCGCGTTCCTCTCTGCACTCAGGAGCTGCGTCCCGTTCCGTGCTGGCGATGAGGACGC[CG]GCCTCCGCCAGGCCGAGTCAGCACTCTGTCCCCGGGGTCTGACTCCGTGGCCCCTGTCCT	37	CGGCCTCCGCCAGGCCGAGTCAGCACTCTGTCCCCGGGGTCTGACTCCGT	8	590233	F			NA	NA				chr8:599904-600309	Island			NA
cg02237629	0.28666837914205	0.22556600487635	0.245347635047816	0.0891266739283655	0.0920897284533648	0.093890485665856	0.252527339688739	0.0917022960158621	-0.160825043672876	0.0414837113283269	0.1721148178523	-9.69342241321538	0.00010860555362763	0.112855077398379	2.03363185573823	14	57264095	q	OTX2	-3330	IGR	shore	IGR - shore	NA	56775345	CTCATTCTAATTATTTTCCACCACATCTACTCCCATTTACATAAAATACA	14725476	CTCATTCTAATTATTTTCCACCGCGTCTACTCCCATTTACGTAAAATACG	I	C	Grn	ATCCTGCATCTTCTCATTCTGGTTGTTTTCCACCGCGTCTGCTCCCATTTGCGTGGGATG[CG]CTGGTCTCCTGCCCGACTCTTTTGTGTTCCTCTTTTGCATGATTAAAAACACGTTTCTAT	37	CTCATTCTGGTTGTTTTCCACCGCGTCTGCTCCCATTTGCGTGGGATGCG	14	56333848	R			NA	NA				chr14:57264638-57265561	N_Shore			NA
cg09086442	0.362333732945139	0.334320557491289	0.33411100862677	0.225104466272318	0.231789969322965	0.244810863239573	0.343588433021066	0.233901766278285	-0.109686666742781	-0.173335726176784	0.288745099649676	-9.69190980327664	0.000108695260645686	0.112855077398379	2.03286479297815	6	168079212	q	C6orf123	-106007	IGR	island	IGR - island	NA	41703301	CAATAATACAAAAAAAAATCTTAACACAAACACAAAACAAACACTCAACA	16688437	CAATAATACAAAAAAAAATCTTAACACAAACGCGAAACAAACGCTCAACG	I	C	Grn	TCATAGCCTCACACGGGCTTCGCTGGACACGTCCAGGACGCAGCGCCGGTGGGCACCAGG[CG]TTGAGCGCCTGCCCCGCGTCTGTGCTAAGACCTCCCTTTGCATTATTGCATTTATTCCAA	37	CAATAATGCAAAGGGAGGTCTTAGCACAGACGCGGGGCAGGCGCTCAACG	6	167822061	F			NA	NA				chr6:168079011-168079213	Island			NA
cg00324161	0.183461200584208	0.234491557356528	0.216491164304824	0.0773905826554194	0.0685486464867765	0.07076311117043	0.211481307415187	0.072234113437542	-0.139247193977645	-0.295147900667723	0.141857710426364	-9.69012311447103	0.000108801333991717	0.112855077398379	2.03195854439938	3	156009680	q	KCNAB1	NA	Body	shore	Body - shore	NA	12766438	AATTATACTCTATACAAACTATAAAAACTTACATTACTTCCCCAAACAAC	NA		II			CCCCGCAACTGCTCAACCTCTCGTGACTGCCTGTGTTCTGGGGTTCTGAGAGGGACCGTG[CG]CTGCCTGGGGAAGCAATGCAAGTCTCCATAGCCTGCACAGAGCACAATTTGAAGAGTCGG	37	CGCTGCCTGGGGAAGCAATGCAAGTCTCCATAGCCTGCACAGAGCACAAT	3	157492374	F			NA	NA	KCNAB1;KCNAB1;KCNAB1;KCNAB1	NM_003471;NM_172159;NM_172159;NM_172160	Body;1stExon;5'UTR;Body	chr3:156008991-156009320	S_Shore			TRUE
cg12925682	0.462882760087918	0.439747320045764	0.465367930429184	0.292226934773747	0.335967786433321	0.321187901336675	0.455999336854289	0.316460874181247	-0.139538462673041	-0.376698317309333	0.386230105517768	-9.68961123782139	0.000108831745760505	0.112855077398379	2.03169886974612	5	38872169	p	OSMR	NA	Body	open sea	Body - open sea	NA	62735434	AAAAAAACTAAACAAAAACCCAAAAACCCTAAATTCTAATCTAATTATAC	NA		II			AGCATTATAAAAAGAGAGCTGGACAGAGACCCAGGAGCCCTAGGTTCTGGTCTGATTGTG[CG]GCTGTGGCAAAGTCACTTCCCATTTTTTAACCTCAATTTCCTCGTCTGAAAAATAATGGG	37	AGAGAGCTGGACAGAGACCCAGGAGCCCTAGGTTCTGGTCTGATTGTGCG	5	38907926	R			NA	NA	OSMR;OSMR	NM_003999;NM_001168355	Body;Body					TRUE
cg27404186	0.636559264859835	0.565022106814513	0.593131834377688	0.845402154848409	0.798720996966467	0.804827008928571	0.598237735350679	0.816316720247816	0.218078984897137	0.0759533316068161	0.707277227799247	9.68877205714185	0.000108881624949081	0.112855077398379	2.03127311606863	2	242843821	q	RTP5	31935	IGR	island	IGR - island	NA	63806486	TACCACAACACACAAAATACACAAAATAAAAAAACAATACTCAAACAACA	66624476	TACCGCAACGCACAAAATACACAAAATAAAAAAACGATACTCAAACAACG	I	C	Grn	CGCGCCGGGACATGCCGCAGCGCACAGAATGCACAAGGTGGAAAGACGGTGCTCAGGCAG[CG]CGGGTGGAAGACGCCGGTGAGAACCAGCAGCTGCTTCAGAAAAACCGCTGCGTGCAGCAC	37	TGCCGCAGCGCACAGAATGCACAAGGTGGAAAGACGGTGCTCAGGCAGCG	2	242492494	R			NA	NA				chr2:242843760-242844198	Island			TRUE
cg24370357	0.762977254095394	0.768678322426422	0.776798685763544	0.843392681824467	0.857019578432214	0.844419336502381	0.76948475409512	0.848277198919687	0.0787924448245674	-0.0677782420992411	0.808880976507404	9.68516949735536	0.000109096058055589	0.112855077398379	2.02944484184803	3	138522351	q	FOXL2	-140715	IGR	open sea	IGR - open sea	NA	31613302	ACATTACTAAACACAAAACACACATTTACCTCTCTTACTTATTATTACAC	NA		II			CCAACATGATAGCATTACTGAACACAGGACACACATTTGCCTCTCTTGCTTATTATTACA[CG]TGGCCAGTACCTTGATGCTTAACAAATATATCTAGATTGTTCATTAATTGGATATATGCA	37	CATTACTGAACACAGGACACACATTTGCCTCTCTTGCTTATTATTACACG	3	140005041	R			NA	NA								TRUE
cg26558366	0.73607943110157	0.748421563865954	0.739019500637871	0.817067025029397	0.822156502277995	0.809689462073647	0.741173498535132	0.81630432979368	0.0751308312585479	0.047890719495504	0.778738914164406	9.68358009981251	0.000109190820014972	0.112855077398379	2.02863795735052	6	29407727	p	OR10C1	NA	TSS200	open sea	TSS200 - open sea	NA	68703316	TCTAATACTACAATCAAATACAAAAAAAAATCATCTTTACCCATTTCACA	38770324	TCTAATACTACGATCAAATACAAAAAAAAATCATCTTTACCCATTTCACG	I	A	Red	TAGAAAGGGAGATCTAGTGCTGCGATCAGATGCAGAGAGAGGTCATCTTTGCCCATTTCA[CG]ATTCCATAGTTGTGATTTTTCCTTGCCATTTCTTTTGTCTTCCAGTCAAAGGTATGCAGG	37	CGTGAAATGGGCAAAGATGACCTCTCTCTGCATCTGATCGCAGCACTAGA	6	29515706	R			NA	NA	OR10C1	NM_013941	TSS200					NA
cg26359730	0.74798095630172	0.71931379787975	0.732244480953618	0.826417756115591	0.828758481388481	0.840583053815311	0.733179745045029	0.831919763773127	0.098740018728098	0.422505580508904	0.782549754409078	9.67977367943615	0.000109418155786485	0.112855077398379	2.026704875953	1	175642761	q	TNR	NA	5'UTR	open sea	5'UTR - open sea	NA	44786390	TCTAAATACCTCCTCTAAACTCAACTCCATACTACTAACTAAAAATATAC	NA		II			CAACAAAGGCTTCTAAGTGCCTCCTCTGAACTCAGCTCCATGCTGCTAGCTGAGGATGTG[CG]GATGAATGAGTCTTGCTTCCTGCCCCTCAGGGCCTCACAATCGAAGTGAGTAAACACTTC	37	CGCACATCCTCAGCTAGCAGCATGGAGCTGAGTTCAGAGGAGGCACTTAG	1	173909384	R		rs73035407	NA	NA	TNR	NM_003285	5'UTR					TRUE
cg04147642	0.350099511951914	0.290211140428915	0.314495804962515	0.137229592294171	0.152073738569345	0.110304244760468	0.318268819114448	0.133202525207995	-0.185066293906453	0.278756924983809	0.225735672161221	-9.67536613599559	0.000109682085858237	0.112855077398379	2.02446530257106	6	32054659	p	TNXB	NA	Body	shore	Body - shore	NA	67714325	ATAACCACTAACCACAATCTTCAACCACTCTCACCACAATAAATCAAAAC	NA		II			TGTGGAAAACAGTAACCACTAACCACAGTCTTCAGCCACTCTCACCACAGTGAGTCAGAA[CG]GGAATCACTGTTTTCAATTCCCAGCCCACTCAAACTGCTCCAGTGAATCTTTGCAGGTGC	37	TAACCACTAACCACAGTCTTCAGCCACTCTCACCACAGTGAGTCAGAACG	6	32162637	R		rs77633711	NA	NA	TNXB	NM_019105	Body	chr6:32055067-32055601	N_Shore			TRUE
cg27110580	0.800780874519032	0.818818238860721	0.812477077521753	0.896930284347846	0.896720676019228	0.916541928703561	0.810692063633835	0.903397629690212	0.0927055660563764	0.0824993555131252	0.857044846662024	9.66750015302556	0.000110154966631297	0.112855077398379	2.02046517932174	3	195463368	q	MUC20	NA	3'UTR	open sea	3'UTR - open sea	NA	48643404	AATTAATACAACCTTTCCRAAAAACAATTTAACTAATTTATTTAAAACCC	NA		II			AGTAGGGAAGAAATTGGTACAACCTTTCCGGAGGACAATTTAACTGATTTATTTAAAGCC[CG]AAAAATGTACATACCTTTAACTCAGCAGTTTCGTTACTGATTTATCTTAAGGAAGTAATT	37	CGGGCTTTAAATAAATCAGTTAAATTGTCCTCCGGAAAGGTTGTACCAAT	3	196949039	R	rs12496423		TRUE	NA	MUC20;MUC20	NM_152673;NM_001098516	3'UTR;3'UTR					NA
cg00714740	0.215506516369051	0.236144756899832	0.227185436191308	0.123683266705803	0.121154592805682	0.143079432874805	0.226278903153397	0.129305764128763	-0.0969731390246338	0.0356794307681588	0.17779233364108	-9.6497375568387	0.000111231612125564	0.112855077398379	2.01141699443034	19	22715575	p	LOC440518	-63484	IGR	island	IGR - island	NA	47662475	CCRCCTATAAAAAAACTCTAACCCAAAACRTAAAAAAAACCCAAAAAACC	NA		II			GGCGGGGCCGCCGGATCCAGGGACAATGGGGTGGGGCGGGCTTTCCCTGGGTGGGCGCAG[CG]GCTTCCTGGGTCCCCCTCACGCTCTGGGTCAGAGTTCCTTTACAGGCGGACCTGAGAGGC	37	CGGCTTCCTGGGTCCCCCTCACGCTCTGGGTCAGAGTTCCTTTACAGGCG	19	22507415	F	rs3907573		NA	NA				chr19:22715263-22715576	Island			NA
cg10582648	0.362230381332042	0.321773219052838	0.325511025587661	0.16431229908009	0.197512772560145	0.151985662173333	0.33650487532418	0.171270244604522	-0.165234630719658	0.02194675074097	0.253887559964351	-9.64304799609544	0.000111640276997299	0.112855077398379	2.00800385789067	1	19283761	p	IFFO2	NA	TSS1500	island	TSS1500 - island	NA	14702423	CCCACTCTAACCTAAAAAAACCCAAATCRACCTTTCRAAAATAAAAAAAC	NA		II			GGCACCCCACCCCCACTCTAGCCTGGGGAGGCCCAGATCGACCTTTCGGGGATAAGAGGG[CG]CCCGTGCCCCACGCTGCGGACCCGGGGGTGGGCTCCTCGAATGCTAGCTGCGGGCCTTGT	37	CCACTCTAGCCTGGGGAGGCCCAGATCGACCTTTCGGGGATAAGAGGGCG	1	19156348	R			NA	NA	IFFO2	NM_001136265	TSS1500	chr1:19281948-19283883	Island			NA
cg21549927	0.233720609907944	0.210814753003612	0.225856391545086	0.122613124576028	0.138445817280745	0.11748985960055	0.223463918152214	0.126182933819108	-0.097280984333106	-0.611306422065147	0.174823425985661	-9.63672719625873	0.000112028030171715	0.112855077398379	2.00477609754504	8	110987617	q	KCNV1	NA	TSS1500	shore	TSS1500 - shore	NA	61660491	RCTTATTCTATTCCTTATCTTTTTACCTTTCCTTCTAAAATAAAAACTCC	NA		II			CTTCCTTTTAACCATTTCTGTCCCTACAAGTTTCCCGGAGAGCAGGTGTTCTGAGCACAG[CG]GAGCTCTCATTTTAGAAGGAAAGGCAAAAAGACAAGGAATAGAACAAGCGTGGGCTGGGG	37	CGGAGCTCTCATTTTAGAAGGAAAGGCAAAAAGACAAGGAATAGAACAAG	8	111056793	F			NA	NA	KCNV1	NM_014379	TSS1500	chr8:110987857-110988072	N_Shore			NA
cg14883070	0.756584462476619	0.734491842518007	0.725684634659913	0.835352706920258	0.853551421354709	0.851735291507474	0.73892031321818	0.846879806594147	0.107959493375967	0.815981656980524	0.792900059906163	9.63071010253348	0.00011239861786098	0.112855077398379	2.0017009214105	18	12646025	p	SPIRE1	NA	5'UTR	open sea	5'UTR - open sea	NA	39621342	TAATAATAACCACCTAAAACATCCTATTAAAAACTCTTAAAACTACTTAC	NA		II			CTCCAAATAATTAGTAGTGGCCACCTGAAGCATCCTGTTGAGAACTCTTGGGGCTGCTTA[CG]AATTCGGCAGCAAAAAATGCGGTAACTGATTAGCAGTTATATGCTTTTGGCATGGGGAAG	37	CGTAAGCAGCCCCAAGAGTTCTCAACAGGATGCTTCAGGTGGCCACTACT	18	12636025	R			NA	NA	SPIRE1;SPIRE1;SPIRE1	NM_001128627;NM_020148;NM_001128626	5'UTR;Body;Body					TRUE
cg18008086	0.788584315855929	0.806954076236524	0.789335096997609	0.899530642152178	0.914062285533418	0.884842933976273	0.794957829696688	0.899478620553956	0.104520790857269	-0.0113043965443981	0.847218225125322	9.62597067679959	0.00011269152567651	0.112855077398379	1.99927700518351	13	42028532	q	RGCC	-3010	IGR	shelf	IGR - shelf	NA	18685386	ATCCCCTACCATATAACTTATAATATCAAAAAAAACTAATATTTCTCCCC	NA		II			CCCTCTCCTTCCCTGGCTATTACGATACACATCGCAGGGGGGCGGGCGACGCTCGCGACG[CG]GGGAGAAATATCAGCCCCTCCTGACATTACAAGCCACATGGCAGGGGATGGACACCCCCA	37	CGGGGAGAAATATCAGCCCCTCCTGACATTACAAGCCACATGGCAGGGGA	13	40926532	F	rs67730194		NA	NA				chr13:42030913-42032667	N_Shelf			NA
cg02062466	0.788919283811755	0.820915313474946	0.798294734344391	0.918850768645689	0.917783228245108	0.9463813785426	0.802709777210364	0.927671791811133	0.124962014600769	-0.214781694231383	0.865190784510748	9.62102461524984	0.000112998157397939	0.112855077398379	1.99674578813307	12	105712307	q	C12orf75	-12107	IGR	open sea	IGR - open sea	NA	23604460	CAATCACTAATCTTTATTATAAATTAAACCCTTCCATTTTTATCTTATAC	NA		II			TCCTTCCCTTCCAATCACTGATCTTTGTTGTAGATTAAGCCCTTCCATTTTTGTCTTGTA[CG]TAACTCAGACCAGATGGTACAAAAGAGTCCATGACTGTTACATCTTCAGTGTGGAATGTT	37	CGTACAAGACAAAAATGGAAGGGCTTAATCTACAACAAAGATCAGTGATT	12	104236437	R			NA	NA								TRUE
cg08898515	0.793552961443685	0.819588630239835	0.78325367936269	0.908466272346126	0.905064327162165	0.917233264326027	0.79879842368207	0.910254621278106	0.111456197596036	-0.162754668076668	0.854526522480088	9.61587063970437	0.000113318718460805	0.112855077398379	1.99410640668002	2	68483298	p	CNRIP1	-28005	IGR	shelf	IGR - shelf	NA	43781383	AACCCTTTCTCAACCACACCCTAAAATAAAAAACTAACTTACATCCCTAC	NA		II			GAGGTTGCATAGGGAATAGATCACCTTCCTTCTCAGAATTCTTTTTTGTAATGAGGAGAA[CG]CAGGGATGCAAGCTAGCCCCCTACTCCAGGGTGTGGTTGAGAAAGGGCTCCCAGGCACCT	37	CGCAGGGATGCAAGCTAGCCCCCTACTCCAGGGTGTGGTTGAGAAAGGGC	2	68336802	F			NA	NA				chr2:68479061-68480040	S_Shelf			NA
cg14104327	0.674813776584895	0.672463301103209	0.663176434764084	0.755614458290263	0.745447693434597	0.768003722408825	0.670151170817396	0.756355291377895	0.0862041205604988	-0.384279830146058	0.713253231097645	9.60885590032526	0.000113756725228701	0.112855077398379	1.9905112258016	4	55391930	q	RNU6-35P	-79083	IGR	open sea	IGR - open sea	NA	70612507	CCTTTTAACRTCAAAACATTAACTCACATCCCATAAATAATAACCTAATC	NA		II			GTTGAAAATCCAGTCACCCAGCCAAGGATTCCATTTCCTACCATCTCTTGCATTGTTGTG[CG]ACTAGGTCATCACCTATGGGATGTGAGCCAATGTCCTGACGTTAAAAGGGGTGGAAGATG	37	CTTTTAACGTCAGGACATTGGCTCACATCCCATAGGTGATGACCTAGTCG	4	55086687	F			NA	NA								TRUE
cg09559189	0.264302134646962	0.271335087364231	0.298055900254092	0.154179731803322	0.14434205676373	0.170827183469165	0.277897707421762	0.156449657345406	-0.121448050076356	-0.611049275507391	0.217173682383584	-9.60661115990169	0.000113897307239873	0.112855077398379	1.98936005113337	8	25898412	p	EBF2	NA	Body	shore	Body - shore	NA	19708459	AATCCCTAAAAATAATCATAACAAAATCAACACATACAACCCAAAAACCA	53684407	GATCCCTAAAAATAATCATAACAAAATCAACGCGTACGACCCGAAAACCG	I	A	Red	TGGGCTCCATGCGATCCCTGAGAGTGATCATGGCAAGGTCAGCGCGTGCGGCCCGGAAGC[CG]GCTGCTAGGCGCCGGCTCACCGTTGCTGTAGAAGAGCTCACCGTTGCTGTAGAGGAGCTG	37	GATCCCTGAGAGTGATCATGGCAAGGTCAGCGCGTGCGGCCCGGAAGCCG	8	25954329	R			TRUE	NA	EBF2	NM_022659	Body	chr8:25899335-25899692	N_Shore		RDMR	NA
cg14299572	0.759094995759245	0.764561494979731	0.765688901192662	0.846458326037672	0.86942842580392	0.879586235042696	0.763115130643879	0.865157662294762	0.102042531650883	-0.342572524389102	0.814136396469321	9.60543344968527	0.000113971145376045	0.112855077398379	1.98875594696365	10	34021103	p	LINC00838	-27538	IGR	open sea	IGR - open sea	NA	67749509	TACRTACTAACATTTTTCCTTAAAATATTAAACCCCTCACCAAACAAACC	NA		II			TCCTCCTCACTTACGTGCTGACATTTTTCCTTAAGATGTTGAACCCCTCACCAAACAGAC[CG]GCAAGTAATCACCAAGGATTCTTTCAGGAACCCGTGTTTATTCATGCACCTTCATCTTCA	37	ACGTGCTGACATTTTTCCTTAAGATGTTGAACCCCTCACCAAACAGACCG	10	34061109	R			NA	NA								TRUE
cg03131171	0.390831090322793	0.372839040403269	0.32104888196609	0.137354894220954	0.170871169815601	0.119194527824928	0.361573004230717	0.142473530620494	-0.219099473610223	-0.105616249763578	0.252023267425606	-9.60515791803683	0.000113988428293141	0.112855077398379	1.9886145999553	6	37616686	p	MDGA1	NA	Body	shore	Body - shore	NA	24754453	TAAATAAACTTCAAAAAAACCAACAAACCCACCCAAACAAAAAATCACCC	NA		II			TAAGCCTGGAGTAGGTGGGCTTCAAGGGGGCCAGCAGGCCCACCCAGGCAAAGAATCACC[CG]GGCTGGGATTGGGGCAGAGCCTGGCCCCTGGTGGGCGTGGTAGGTGGGGCGGGACCCACT	37	AGGTGGGCTTCAAGGGGGCCAGCAGGCCCACCCAGGCAAAGAATCACCCG	6	37724664	R			NA	NA	MDGA1	NM_153487	Body	chr6:37616722-37617179	N_Shore			NA
cg14647989	0.816260720752288	0.808729267162587	0.825921456300832	0.900613017729219	0.901722165655446	0.889319404299676	0.816970481405236	0.89721819589478	0.0802477144895445	-0.403842596501351	0.857094338650008	9.59757891843189	0.000114465031420017	0.112855077398379	1.9847245726046	22	43824766	q	MPPED1	NA	Body	shelf	Body - shelf	NA	18654471	CAAAAACTCTACTAATAACRAAACCRCCTTTACTTAAATAATAAATCTCC	NA		II			GCAGTTGCCCCCAGAGACTCTGCTGGTGACGAGGCCGCCTTTGCTTGGGTAATGAATCTC[CG]GAGCTGGGCCTCTAGGTTGTGAGCAAGGCTGAAGACTCCTTGCCCCGGTGACTGAGAAAC	37	AGAGACTCTGCTGGTGACGAGGCCGCCTTTGCTTGGGTAATGAATCTCCG	22	42154710	R			NA	NA	MPPED1	NM_001044370	Body	chr22:43820887-43821136	S_Shelf			NA
cg15238382	0.327771549104846	0.332648892001513	0.327047431864674	0.260618869388774	0.256850921409004	0.243791314354923	0.329155957657011	0.253753701717567	-0.0754022559394436	0.083128465801691	0.291454829687289	-9.59676590166492	0.000114516296142738	0.112855077398379	1.98430704870452	14	102027514	q	DIO3	NA	TSS200	island	TSS200 - island	NA	54800502	AAAACCCRACCAAAAACCTAAACRTCCRCTAAAAAAATCCTCCAACTAAC	NA		II			CGGCGAGGGGGGCGCGGGCCGGAGCCAGGCGGCGGGGACCAGGGCGGCGCGCAGCGCTCG[CG]CCAGCTGGAGGACCTCCCCAGCGGACGCCCAGGTCCCTGGTCGGGCTCCCGGTCCCCAGC	37	GAGCCCGACCAGGGACCTGGGCGTCCGCTGGGGAGGTCCTCCAGCTGGCG	14	101097267	F			NA	NA	DIO3;MIR1247	NM_001362;NR_031649	TSS200;TSS1500	chr14:102025989-102031567	Island			NA
cg27527993	0.67303074670571	0.681279385471161	0.696703016389261	0.775309987736749	0.773774816048869	0.792740909395299	0.683671049522044	0.780608571060305	0.0969375215382615	-0.231968747823151	0.732139810291175	9.59637956444233	0.000114540666032529	0.112855077398379	1.98410862989016	15	74417266	q	LOC283731	-1448	IGR	shelf	IGR - shelf	NA	62737427	CATCTCACAAAACAAAAAACAAAACTAACTTCCCAACTATTAATTCAACA	54677457	CGTCTCACAAAACAAAAAACAAAACTAACTTCCCGACTATTAATTCAACG	I	A	Red	CCTATTAAGGGTGGCAGAGGGGAGAGATGAAAGAACTTGCAACTGCTGATGTCACTGAGC[CG]CTGAATCAACAGCCGGGAAGCCAGCCTTGCTTCCTGCTTTGTGAGACGATACACTTAATA	37	CGTCTCACAAAGCAGGAAGCAAGGCTGGCTTCCCGGCTGTTGATTCAGCG	15	72204319	F			NA	NA				chr15:74419870-74423044	N_Shelf			NA
cg13425391	0.259496064060738	0.224507801167292	0.260759029536454	0.110137169457824	0.124654835767359	0.0906078410539525	0.248254298254828	0.108466615426378	-0.139787682828449	0.25388955916593	0.178360456840603	-9.59389053022518	0.0001146978182493	0.112855077398379	1.98283004437017	8	55382539	q	SOX17	12044	IGR	shore	IGR - shore	NA	10726331	AAAACAAAAAACCTACAAAAAAACRCCCCACACACTTTTATCACCCAAAC	NA		II			GGCTGATGGGGTCGCTGCTCTGGCGTCATAGTTAATGTTAACTTCCACTCACACTGTGTT[CG]TCTGGGTGATAAAAGTGTGTGGGGCGCCTCTTTGCAGGCTTCCTGTCCTCTTGGGAGATG	37	CGTCTGGGTGATAAAAGTGTGTGGGGCGCCTCTTTGCAGGCTTCCTGTCC	8	55545092	F			NA	NA				chr8:55382639-55383189	N_Shore			NA
cg12219325	0.354753205281576	0.266901578098175	0.326980774732779	0.0857063420082643	0.0505060036164221	0.0887319092348914	0.316211852704177	0.0749814182865259	-0.241230434417651	0.0745121724077549	0.195596635495351	-9.59122425080723	0.000114866441416322	0.112855077398379	1.98145994297396	8	59058585	q	FAM110B	NA	5'UTR	island	5'UTR - island	NA	51698474	CRAAACAAATTAAAAAAACTTATAACTTATAACCTTTTTATACAAAAACC	NA		II			AAAGGAGGCAGCGAAGCAGATTAAAGGAACTTGTGGCTTGTGGCCTTTTTGTGCAAGGGC[CG]CCTGGAAGGGGAGAAAAGTGTATGAAAGCCACCGTGGCGGTTAATGAGCTGTGAGATGAG	37	CGGCCCTTGCACAAAAAGGCCACAAGCCACAAGTTCCTTTAATCTGCTTC	8	59221139	R			NA	NA	FAM110B	NM_147189	5'UTR	chr8:59058167-59059414	Island			TRUE
cg14547895	0.553719550329936	0.520971274188043	0.515717101186671	0.407754992109336	0.374620318889957	0.376878694702909	0.530135975234883	0.386418001900734	-0.143717973334149	0.666031916360381	0.458276988567809	-9.58844202012709	0.000115042707151417	0.112855077398379	1.98002974302754	11	125037226	q	PKNOX2	NA	5'UTR	shore	5'UTR - shore	NA	11640388	CTACACCCCTAACAAAAAAAACCAAACAACCCTTACAAAACACRAAAAAC	NA		II			ATCCCAGCCCCCTGCACCCCTGGCAGGGAGAGCCAGACAGCCCTTACAGGACACGGAAGA[CG]CACGACCCACGACCCACGAGTGGCCTCGGCGGCCCGGGGCGCGGCGACTGCCGCCGCGGA	37	TGCACCCCTGGCAGGGAGAGCCAGACAGCCCTTACAGGACACGGAAGACG	11	124542436	R			NA	NA	PKNOX2	NM_022062	5'UTR	chr11:125034896-125036426	S_Shore			NA
cg18150247	0.528683218866531	0.525674325838754	0.544486923505146	0.623378824820448	0.61674192021114	0.609748142668308	0.532948156070144	0.616622962566632	0.0836748064964885	-0.335564275282208	0.574785559318388	9.57084291168369	0.000116165047448906	0.112855077398379	1.97097074339419	14	105213321	q	ADSSL1	NA	Body	open sea	Body - open sea	NA	16746377	CAAAACCTATTAAAATCAACTCAATCTATAACTAAAACAACTAAATCATC	NA		II			TCATAACAGTCTTTTCTGCTCTCTCAGTCAAATGGGTTGGTGTTGGCAAGTCAAGAGAGT[CG]ATGATCCAGCTGTTTTAGTCACAGACTGAGCTGATCCCAACAGGCCCTGGCAGCGTCTGG	37	AGGGCCTGTTGGGATCAGCTCAGTCTGTGACTAAAACAGCTGGATCATCG	14	104284366	F	rs6644		NA	NA	ADSSL1;ADSSL1	NM_199165;NM_152328	Body;Body				CDMR	TRUE
cg09469079	0.73437188728456	0.734191252332989	0.742254988412934	0.802414217224994	0.805353217817519	0.813468202069776	0.736939376010161	0.807078545704096	0.0701391696939352	-0.0624368971323704	0.772008960857129	9.56675511471714	0.000116427567898377	0.112855077398379	1.96886355985247	2	240599954	q	LOC150935	-84600	IGR	open sea	IGR - open sea	NA	72602339	TATTCTAACTCCACAATCTCTCTCTAATAACAACTCRAAAAACTTCCCTC	NA		II			GCTCCACACCCTGTTCTGACTCCACAGTCTCTCTCTGATGACAGCTCGGAGGGCTTCCCT[CG]GGCCGACACCTTCCTGGAGACCCTGGATGTATCCGGCAATCGTGGTGCAGAAGAGGGGCC	37	GTTCTGACTCCACAGTCTCTCTCTGATGACAGCTCGGAGGGCTTCCCTCG	2	240264891	R			NA	NA								NA
cg25021259	0.105908574586099	0.109344907905418	0.107678255757472	0.0406756403088757	0.0363200421860176	0.0468439276749362	0.107643912749663	0.0412798700566098	-0.0663640426930531	-0.326160081706462	0.0744618914031364	-9.55683265508351	0.000117067687307732	0.112855077398379	1.96374396721369	5	146258546	q	PPP2R2B	NA	5'UTR	island	5'UTR - island	NA	10679412	ACTAAAAACTCTAAATACTAACRTAAACRTAACCCTTAACTAAATAACRC	NA		II			CGACTAGCTTGCAGGTTCAGGTGGAACGCATAGACGCGCTCTTCCAACCTCCTCCCCTCT[CG]CGCCACTCAGCTAAGGGCCACGTCTACGCTAGCACCCAGAGCCCCTAGCTCCCTGCCTTT	37	CGCGCCACTCAGCTAAGGGCCACGTCTACGCTAGCACCCAGAGCCCCTAG	5	146238739	F			NA	NA	PPP2R2B;PPP2R2B;PPP2R2B;PPP2R2B;PPP2R2B;PPP2R2B;PPP2R2B	NM_181674;NM_181677;NM_181678;NM_181675;NM_001127381;NM_181676;NM_004576	5'UTR;Body;5'UTR;TSS1500;TSS200;Body;TSS1500	chr5:146257346-146258575	Island			NA
cg03848588	0.736125248629084	0.750069612914729	0.713947371292499	0.83502409286309	0.843929291694073	0.844905495189172	0.733380744278771	0.841286293248778	0.107905548970007	0.0592690620780328	0.787333518763774	9.55672290408793	0.000117074790582907	0.112855077398379	1.96368730244539	9	32525008	p	DDX58	NA	Body	shore	Body - shore	NA	41702352	CAACACCTAAACAAACTCACACTACCTTACCACCAAATAATTTACTAAAC	NA		II			TATCATGAATGCAGCACCTGGGCAAACTCACACTGCCTTGCCACCAAATGGTTTGCTGAG[CG]CCTCACTCCCTGGCGCCAGGCTCCTTGAAATTATTTATTGAGAAATCTAGCACCTATTGT	37	AGCACCTGGGCAAACTCACACTGCCTTGCCACCAAATGGTTTGCTGAGCG	9	32515008	R			NA	NA	DDX58	NM_014314	Body	chr9:32526144-32526424	N_Shore			TRUE
cg13024471	0.705345710627401	0.706474062810691	0.737945032640298	0.819334049409237	0.828145632899453	0.830195885851476	0.716588268692797	0.825891856053389	0.109303587360592	-0.298318642773367	0.771240062373093	9.55377560570449	0.00011726573367411	0.112855077398379	1.96216529520411	7	150690733	q	NOS3	NA	5'UTR	open sea	5'UTR - open sea	NA	67749356	ACCCTTCAAACCAACAAACATAAAACTAAAACTTTAAAACCTCCCAACCA	38643427	ACCCTTCAAACCAACGAACGTAAAACTAAAACTTTAAAACCTCCCAACCG	I	A	Red	GTCCGGCCCCCCACCCTTCAGGCCAGCGGGCGTGGAGCTGAGGCTTTAGAGCCTCCCAGC[CG]GGCTTGTTCCTGTCCCATTGTGTATGGGATAGGGGCGGGGCGAGGGCCAGCACTGGAGAG	37	ACCCTTCAGGCCAGCGGGCGTGGAGCTGAGGCTTTAGAGCCTCCCAGCCG	7	150321666	R			NA	NA	NOS3;NOS3;NOS3;NOS3	NM_000603;NM_001160109;NM_001160111;NM_001160110	5'UTR;TSS200;TSS200;TSS200					NA
cg18068637	0.876390392130917	0.865518117528505	0.859748781199972	0.93853190019041	0.94632596436319	0.941588400450753	0.867219096953131	0.942148755001451	0.0749296580483199	0.0455736381079923	0.904683925977291	9.54476835930682	0.000117851538619153	0.112855077398379	1.95751019857963	5	168245286	q	SLIT3	NA	Body	open sea	Body - open sea	NA	16613486	TAACCAATTCTAAAACRCTTTAACTTTCCCCCTCTAATAATTATAATTCC	NA		II			AAAATATTTTCTAACCAGTTCTAGGACGCTTTGGCTTTCCCCCTCTGGTAGTTGTGGTTC[CG]GATGAATTTCTTGCCCCTGAGTAGATAAGAATCCCTGGAGGGATCTGTGTGTTTCACTTC	37	CGGAACCACAACTACCAGAGGGGGAAAGCCAAAGCGTCCTAGAACTGGTT	5	168177864	R			NA	NA	SLIT3	NM_003062	Body					TRUE
cg04288108	0.730735687614644	0.743256827623752	0.713278049746642	0.836928748691622	0.833982954988848	0.860122137139626	0.729090188328346	0.843677946940032	0.114587758611687	-0.614132980169885	0.786384067634189	9.53847558792496	0.000118262834872962	0.112855077398379	1.95425468892015	11	68717764	q	MRGPRD	-29726	IGR	open sea	IGR - open sea	NA	14643385	CAAAACAAAACAATTCCTACTAATTTTCCAATTAAACAACTAATAAAATC	NA		II			GGTTCTATAATCAGAACAGGACAATTCCTGCTGGTTTTCCAGTTAGGCAGCTGATGGGGT[CG]CAGCTGCTCCCATTTTTCAGCAAGTGCCAAGGAAAGGCCAGATTTCCAGTGGGTCTGGGG	37	AGAACAGGACAATTCCTGCTGGTTTTCCAGTTAGGCAGCTGATGGGGTCG	11	68474340	R			NA	NA								TRUE
cg12671632	0.47999625935659	0.455330594590101	0.483541782054236	0.260034847019782	0.322708985532803	0.261780220668962	0.472956212000309	0.281508017740516	-0.191448194259794	0.0740791188743462	0.377232114870412	-9.5381423155179	0.000118284664400592	0.112855077398379	1.95408219764313	6	422935	p	OR2J3	2382	IGR	shore	IGR - shore	NA	66621406	TACCTAAACATTTTAATCATCCCCRTAACTATATTTACTTAAATAACCTC	NA		II			CACTTCAGAGGTGCCTGAACATTTTAGTCATCCCCGTGGCTATGTTTGCTTGGGTGACCT[CG]CACCGGAGCTTACTCACCACCGTGTGATTTTGTGACCACATAACTTTTGCTCAATGTTTT	37	GCCTGAACATTTTAGTCATCCCCGTGGCTATGTTTGCTTGGGTGACCTCG	6	367935	R			NA	NA				chr6:423846-424313	N_Shore			TRUE
cg01283625	0.77499910164296	0.795913824170953	0.811759474409169	0.915270062857096	0.902675816403145	0.90044182685777	0.794224133407694	0.90612923537267	0.111905101964976	0.0474250015936084	0.850176684390182	9.53807848438816	0.000118288845913154	0.112855077398379	1.9540491597957	10	13568099	p	PRPF18	-60840	IGR	shelf	IGR - shelf	NA	59795454	CCATTTTTTTAAATAAATTCCTATATCAATTAATACCTCAACAAAACATC	NA		II			ATGGCAGACATTTCCCGTTCCTGAACAATTTCCTTTTTTCCCCCTAATTGCAAATGGTCA[CG]ATGTTTTGCTGAGGTATTAATTGACATAGGAACCTACCTAAAAAAATGGGCTGTGTCTCT	37	CATTTTTTTAGGTAGGTTCCTATGTCAATTAATACCTCAGCAAAACATCG	10	13608105	F			NA	NA				chr10:13570128-13570864	N_Shelf			NA
cg00711496	0.656401846452867	0.640290846877673	0.622176930703977	0.786290095270308	0.755264837268666	0.759665176988012	0.639623208011506	0.767073369842329	0.127450161830823	-0.0536895750046356	0.703348288926917	9.53478534158329	0.000118504811273521	0.112855077398379	1.95234430876737	19	50191497	q	C19orf76	NA	TSS1500	island	TSS1500 - island	V$CETS1P54_01	56622375	TTCAAAAACCAACTATACAAACTATCCTACTCCACCAACTACCAAATACA	60725338	TTCAAAAACCAACTATACGAACTATCCTACTCCACCGACTACCGAATACG	I	C	Grn	ATCGACCTGGACTTCAAGGGCCAGCTGTGCGAGCTGTCCTGCTCCACCGACTACCGGATG[CG]CTGAGGCCCGGCTCTCCCGCCCTGCACGAGCCCAGGGGCTGAGCGTTCCTAGGCGGTTTC	37	TTCAAGGGCCAGCTGTGCGAGCTGTCCTGCTCCACCGACTACCGGATGCG	19	54883309	R			NA	NA	C19orf76;PRMT1;PRMT1;PRMT1	NM_001101340;NM_198318;NM_198319;NM_001536	TSS1500;Body;Body;Body	chr19:50191330-50191559	Island			NA
cg23119487	0.473345426888056	0.456628317071377	0.486780935282777	0.575288820405687	0.582419781723494	0.564829571222162	0.472251559747404	0.574179391117114	0.101927831369711	0.0276629509690629	0.523215475432259	9.53419612719406	0.000118543500798994	0.112855077398379	1.95203919556422	15	79599853	q	TMED3	-3638	IGR	shelf	IGR - shelf	NA	12653485	TCRCTATATAAATTAACTAAAACAAATAAAAACTTTACAAACCRCTTAAC	NA		II			CACCTGTCTCTGACTGGTTTGTTCAGGGAAAAGCTGGTATTGGTTATAGCTCCATGGCAA[CG]TTAAGCGGTTTGCAAAGTTTCCATTTGCTTTAGTCAATCCACACAGCGATTGTGTTGCTT	37	CGCTGTGTGGATTGACTAAAGCAAATGGAAACTTTGCAAACCGCTTAACG	15	77386908	F			NA	NA				chr15:79603220-79604093	N_Shelf			NA
cg16397176	0.47413129438138	0.477693273950636	0.469591201334679	0.537325853868297	0.545319080886688	0.538968591288634	0.473805256555565	0.54053784201454	0.066732585458975	0.145613499800435	0.507171549285052	9.52978965052509	0.000118833312030418	0.112855077398379	1.94975663138161	5	110899314	q	STARD4-AS1	51390	IGR	open sea	IGR - open sea	NA	25706345	CTTAACCTACTTTATTTATCTTAAAACCACTAAAACATTTAATCTAAACC	NA		II			CACATTTCACCCTTGGCCTACTTTGTTTATCTTGAGACCACTGAAGCATTTAGTCTAGAC[CG]TACAGTGTTTTCAGTGTGTCCTGTTCATTCTTTCCCAAGCATCTGTTTTTTCTCAAGCCC	37	CGGTCTAGACTAAATGCTTCAGTGGTCTCAAGATAAACAAAGTAGGCCAA	5	110927213	R			NA	NA								TRUE
cg13329862	0.62530615885624	0.652653329179314	0.620195153734315	0.732121671211603	0.739454321909255	0.735858684275051	0.63271821392329	0.73581155913197	0.10309334520868	0.0434838593335273	0.68426488652763	9.52835578133762	0.000118927795489616	0.112855077398379	1.94901359642451	6	30850876	p	DDR1	NA	TSS1500	shore	TSS1500 - shore	NA	66744332	TTCRAATAACCCTAAAACTATCTATTAACAAATCCCTCAACCRTTAAAAC	NA		II			AGAAGCTGCTCTTCGAGTGACCCTGGGGCTGTCTGTTAGCAGGTCCCTCAGCCGTTGGAA[CG]TCCTTGGGCTTCTGAACTAGTGCCCATGTGTGCCTCGGCCTTTCCCAAGGGCCAGCTTCT	37	TCGAGTGACCCTGGGGCTGTCTGTTAGCAGGTCCCTCAGCCGTTGGAACG	6	30958855	R			NA	NA	DDR1;DDR1	NM_001954;NM_013993	TSS1500;TSS1500	chr6:30852102-30852676	N_Shore			TRUE
cg19875656	0.715994888747389	0.756614102268753	0.720294973638058	0.865834197877092	0.872669682030024	0.850233106390004	0.730967988218067	0.862912328765707	0.13194434054764	-0.069443141522564	0.796940158491887	9.52456019738644	0.000119178326660549	0.112855077398379	1.9470460320969	3	46759096	p	PRSS50	NA	Body	island	Body - island	NA	10741484	CCTTAAAAACACACTAAACRCTCTAATCRACRAAATCAACAATAAACAAC	NA		II			AGGACAGGTGGCCTTGGGGACACACTGGACGCTCTGGTCGGCGGGATCAGCAGTGGACAG[CG]CCCCCGGGGCTTCCCCTGCGCCCCAGCAACCTGCGGAGGACGTCGAGCGGATTAGAGGTG	37	CTTGGGGACACACTGGACGCTCTGGTCGGCGGGATCAGCAGTGGACAGCG	3	46734100	R			NA	TRUE	PRSS50	NM_013270	Body	chr3:46759064-46759550	Island			NA
cg03079395	0.281179512755572	0.262168948872249	0.250412406025957	0.15686016071565	0.137980673710786	0.12118518677667	0.264586955884593	0.138675340401035	-0.125911615483557	0.0883815920718988	0.201631148142814	-9.51853215460975	0.000119577484139843	0.112855077398379	1.94391916334367	8	23571740	p	NKX2-6	11776	IGR	shore	IGR - shore	NA	70670420	CTCTCCACCCATACTCTTCCCCTAACCCTAAAAATTTTACACAAATTTTC	NA		II			TGCTGAGGCCTTTTTGACGGTTTGTCCGCCATCACTTTCAGAGGCGCTCCGCGCGAACCC[CG]AAAATCTGTGCAAAATTCTCAGGGTTAGGGGAAGAGCATGGGTGGAGAGTAAAGTGAAGC	37	TCTCCACCCATGCTCTTCCCCTAACCCTGAGAATTTTGCACAGATTTTCG	8	23627685	F			NA	NA				chr8:23571922-23572208	N_Shore			TRUE
cg09668344	0.303820219126243	0.315280245157458	0.289220621461489	0.181281379267937	0.138445921895075	0.131328686589869	0.302773695248396	0.150351995917627	-0.152421699330769	0.142226303454106	0.226562845583012	-9.51184320710739	0.000120022237397324	0.112855077398379	1.94044654129765	11	77122506	q	PAK1	NA	5'UTR	shore	5'UTR - shore	NA	74787410	ACCTCAAAAACTCTACTCCTTTACAAACRCCCTTCTACTTAATAACCAAC	NA		II			CAGAAAAGCCCCCACAGTCCCAGCAGGCCAGCGACTAAGCCAAGGCAGAGGAAAGCACCA[CG]TTGGCCACCAAGCAGAAGGGCGCTTGCAAAGGAGCAGAGCTTCTGAGGCTGAGCGGTTCC	37	CCTCAGAAGCTCTGCTCCTTTGCAAGCGCCCTTCTGCTTGGTGGCCAACG	11	76800154	F			NA	NA	PAK1;PAK1	NM_002576;NM_001128620	5'UTR;5'UTR	chr11:77122736-77123088	N_Shore			NA
cg26837962	0.679402005440263	0.643042432963166	0.669329946024307	0.780627776345267	0.814958466737292	0.812200400267966	0.663924794809245	0.802595547783508	0.138670752974263	-0.388026736832144	0.733260171296377	9.51163851567996	0.000120035877988351	0.112855077398379	1.94034022544647	16	15613108	p	C16orf45	NA	Body	open sea	Body - open sea	NA	71717481	ATATAACAACCCTAAACTAAAAAACTCCCRATAACCRTAATATAATAACC	NA		II			AAGTGACAGGAATGTGACAGCCCTGGGCTGAAAGACTCCCGGTGGCCGTAGTGTAATAGC[CG]CGGTGAGATTTGTTTTGTCACACCTGCTGCGAAGTAATCACCTTAATGCCCATCAGCTGC	37	TGTGACAGCCCTGGGCTGAAAGACTCCCGGTGGCCGTAGTGTAATAGCCG	16	15520609	R			NA	NA	C16orf45;C16orf45	NM_001142469;NM_033201	Body;Body					TRUE
cg14594362	0.341154085849992	0.309060109634793	0.334021398061752	0.222137871896552	0.21963425144151	0.19990598359497	0.328078531182179	0.213892702311011	-0.114185828871169	-0.412455195038213	0.270985616746595	-9.50034860954644	0.000120791052565734	0.112855077398379	1.93447182093443	19	48947631	q	GRIN2D	NA	3'UTR	island	3'UTR - island	NA	16670466	AAAACCCRTTTTTAACCTTTCATCCATTAAAACTCAAAACTATAAAACRC	NA		II			GCGCCTCCGGGGAAGCCCGTTTTTAACCTTTCATCCATTGGGACTCAAAACTGTGAGACG[CG]TTCGCCAAACTGTGACCCCAGACCTTGGCCCCGCCACACAGAAACCCCTGACCCAGACTG	37	CGCGTCTCACAGTTTTGAGTCCCAATGGATGAAAGGTTAAAAACGGGCTT	19	53639443	R			NA	NA	GRIN2D;GRWD1	NM_000836;NM_031485	3'UTR;TSS1500	chr19:48945800-48947636	Island		CDMR	NA
cg24165638	0.812812504469858	0.807798612730243	0.814412111679632	0.891108912605514	0.897234821933035	0.917819912922347	0.811674409626578	0.902054549153632	0.0903801395270544	-0.0131568445074049	0.856864479390105	9.49481380957139	0.000121163302276231	0.112855077398379	1.93159166075354	19	831456	p	AZU1	NA	Body	shelf	Body - shelf	NA	67742377	TAAACCACRTCTATACTAAAAATTAAAAACCCAACAAACATAATAAAACC	NA		II			AACGCCGGCTGTGAGCCACGTCTGTGCTGGGGGTTGGGGACCCAGCAGGCATGGTAGAGC[CG]GTCACTGAGGGACTCAGGCGTGTGATTGCCAGGGGAGGGGCACCTGGCCCAGCCTGGAGG	37	CGGCTCTACCATGCCTGCTGGGTCCCCAACCCCCAGCACAGACGTGGCTC	19	782456	R			NA	NA	AZU1	NM_001700	Body	chr19:835272-835524	N_Shelf			NA
cg05646686	0.188401442123124	0.172405471101092	0.163158488363422	0.0785123797994077	0.0811497394785294	0.059020428601315	0.174655133862546	0.0728941826264174	-0.101760951236129	-0.0369781079123923	0.123774658244482	-9.49146862902321	0.000121388937425251	0.112855077398379	1.92984989267689	14	33402368	q	NPAS3	-6091	IGR	island	IGR - island	NA	46612391	AAACAAAACRAATTAACCAAAAATTACCAAAACCAAAAATAACACAAACC	NA		II			GGGTCTGCGGCAAGGGCAGGCGTCTGGCCCCTACACCGTGTGCGGGGACGCTAGGCTGGG[CG]GCCTGTGTCACTCTTGGCCTTGGCAACTTCTGGCCAATCCGCCCTGCCCCTCTGGGTCCC	37	GGCAGGGCGGATTGGCCAGAAGTTGCCAAGGCCAAGAGTGACACAGGCCG	14	32472119	F			NA	NA				chr14:33402094-33404079	Island		DMR	NA
cg09654954	0.866481996113884	0.877693627791146	0.861261097030325	0.946450030630312	0.941372771561023	0.95540264492472	0.868478906978452	0.947741815705351	0.0792629087268999	-0.462197597647674	0.908110361341901	9.48651415439364	0.000121724024979699	0.112855077398379	1.92726877538126	11	1368768	p	TOLLIP-AS1	37830	IGR	open sea	IGR - open sea	NA	57774426	RAAATAAAATAAACRTAACRTTTATCTATAACCCTATCAATATACAACAC	NA		II			CCATGTCCGCCGGGATGGAATAAACGTGACGTTTGTCTGTGGCCCTGTCAGTGTACAGCA[CG]TCACGGATCATCTGCATGTGTGCCCAGGACCGGGGCAGTCACCCAGCAGATACGCACGTG	37	CGTGCTGTACACTGACAGGGCCACAGACAAACGTCACGTTTATTCCATCC	11	1325344	R			NA	NA								NA
cg13382288	0.423786203386875	0.382024952240098	0.400548763656291	0.265134783238679	0.238403058817959	0.273796917967389	0.402119973094422	0.259111586674676	-0.143008386419746	-0.005437465867027	0.330615779884549	-9.48319772033016	0.000121948931323256	0.112855077398379	1.92554007366486	1	202614046	q	SYT2	NA	TSS1500	shore	TSS1500 - shore	NA	14764397	AAAATCTATAACAAACRAACTACTACCCTTCTAAAAAAAAACTCCAACCC	NA		II			ATAGACCTCACTCCCGAAGAAGCCGGGGACTGAAGTGCTGCAGCACCCGCTGCTCCTGGC[CG]GGCTGGAGCCTCTCTTCAGAAGGGCAGCAGCTCGCTTGTCACAGACCCTGGACTGCAGAA	37	CGGGCTGGAGCCTCTCTTCAGAAGGGCAGCAGCTCGCTTGTCACAGACCC	1	200880669	F	rs1856750		NA	NA	SYT2;SYT2	NM_001136504;NM_177402	TSS1500;5'UTR	chr1:202611668-202613039	S_Shore			NA
cg01831657	0.76480374369611	0.809953947798632	0.776691001881868	0.907616132131273	0.908414610362582	0.908629846500782	0.783816231125537	0.908220196331546	0.124403965206009	0.037384030826191	0.846018213728541	9.48007064824757	0.00012216144155603	0.112855077398379	1.92390937967139	5	178014589	q	COL23A1	NA	Body	shore	Body - shore	NA	25680342	CTTAAAACTATTTTTCAATTCTAATTTATTCTCAATAAAACCTCTTTTCC	NA		II			GCCTCTGGTTCTCTGGAAACAAGTTTGCTGTAGGACAAGCTGCCCGCACACTCACATACA[CG]GAAAAGAGGCTTCACTGAGAACAAATCAGAACTGAAAAACAGCTTCAAGTACAAATGTTC	37	CGGAAAAGAGGCTTCACTGAGAACAAATCAGAACTGAAAAACAGCTTCAA	5	177947195	F	rs73346594		NA	NA	COL23A1	NM_173465	Body	chr5:178016558-178017670	N_Shore		RDMR	NA
cg04839314	0.833619466470876	0.826016772343917	0.813195066774637	0.9098645828781	0.929240109888214	0.910806253283447	0.824277101863144	0.916636982016587	0.0923598801534437	0.234470303897051	0.870457041939865	9.47711382287489	0.000122362780887903	0.112855077398379	1.92236684198113	2	242812631	q	C2orf85	NA	Body	shelf	Body - shelf	NA	29787378	AACCTAAAAACCTATCAAACCRAACATCTACRAAAATATAAAACTACCCC	NA		II			ATGCGCTTCTCCAACTGGCAAGGCATCCACAGCTCGGCCGGGTGCCAGCTGGGAGGGGCG[CG]GGGCAGCTCCACATCCTCGCAGATGCCCGGCCTGACAGGCCCCCAGGCTGCTGGCTGGTC	37	GCCTGGGGGCCTGTCAGGCCGGGCATCTGCGAGGATGTGGAGCTGCCCCG	2	242461304	F		rs79602382	NA	NA	C2orf85	NM_173821	Body	chr2:242815056-242815599	N_Shelf			NA
cg19090784	0.610508717458801	0.651536463968838	0.649390396869199	0.762812628126281	0.791352497643732	0.791088459403542	0.637145192765613	0.781751195057852	0.144606002292239	0.125642812722859	0.709448193911732	9.46980260075889	0.000122862294145989	0.112855077398379	1.91855006841261	10	134773853	q	LINC01168	-5185	IGR	shore	IGR - shore	NA	43689429	CATAACAAAAACCCAAAAACCTATCTAACTCAAATTCCTAACAAAAACCA	67646440	CATAACGAAAACCCAAAAACCTATCTAACTCGAATTCCTAACGAAAACCG	I	A	Red	GATGTCACCTGGGCCGACCTGCCCCCGACTCAGCACCGAGGCTCCTGTGTGCCTCAAACC[CG]GCTCCCGCCAGGAATTCGAGTCAGACAGGTCCCTGGGCCCTCGCCATGCCCCAAACTGGC	37	CGGCTCCCGCCAGGAATTCGAGTCAGACAGGTCCCTGGGCCCTCGCCATG	10	134623843	F			NA	NA				chr10:134774213-134774485	N_Shore			NA
cg03436397	0.484109533150707	0.501097661985203	0.569765308607727	0.270205236317147	0.287570106590596	0.232339303218827	0.518324167914546	0.263371548708857	-0.254952619205689	-0.122245244993891	0.390847858311701	-9.46719991730676	0.00012304068895224	0.112855077398379	1.91719045990168	7	102067162	q	ALKBH4	-6834	IGR	open sea	IGR - open sea	NA	35722354	ACATTTTAAAACCTATTTTTCTCTATCTAAAACTAACTAATTTATATTTC	NA		II			GCCCTGGCTGTACATTTTGAAACCTGTTTTTCTCTGTCTGGGACTGGCTGGTTTGTGTTT[CG]GTTTTAGTTCTCCTATCTTTGGACTGTTGGTTTCCATCCCTCTCCCCACCCCCACATGTG	37	CATTTTGAAACCTGTTTTTCTCTGTCTGGGACTGGCTGGTTTGTGTTTCG	7	101854167	R		rs78666676	NA	NA							CDMR	NA
cg14774117	0.36465238370026	0.372028261305661	0.331714898667603	0.228759289099028	0.240090373944777	0.239387287936191	0.356131847891175	0.236078983659999	-0.120052864231176	0.115687096141597	0.296105415775587	-9.46302894608949	0.000123327210935462	0.112855077398379	1.91501061675606	6	44310005	p	SPATS1	NA	TSS1500	open sea	TSS1500 - open sea	NA	13685495	ATTAAACAAAATCCACCTACCACTTACAAAACRCCTTTTCTAAACCAAAC	NA		II			TTTGGTTTTCTATTTTGAAAAACGCAGCTGGCTGTTTAAGGAAGATAATATCCACCAGGG[CG]CCTGGCCCAGAAAAGGCGCTCTGTAAGTGGTAGGTGGATCCTGTCTAATCAACGCCAATT	37	TTAGACAGGATCCACCTACCACTTACAGAGCGCCTTTTCTGGGCCAGGCG	6	44417983	F	rs76684078		NA	NA	SPATS1	NM_145026	TSS1500					NA
cg14296274	0.723592906707787	0.743625013226114	0.730391650304847	0.843473738949558	0.853403141361257	0.885961871750433	0.732536523412916	0.860946250687083	0.128409727274167	0.00714033458343194	0.796741387049999	9.46300060833579	0.000123329160246784	0.112855077398379	1.91499580267585	6	166720092	q	PRR18	NA	3'UTR	shore	3'UTR - shore	NA	51664489	ATTAACCAAATTTCCAATCTCCAAAACAAAAAAATAAACATCACCAAACA	67770386	ATTAACCGAATTTCCAATCTCCAAAACGAAAAAATAAACATCGCCAAACG	I	C	Grn	GAAAAAATGTAATCAGCCGAGCGGTTTCCATGGAAGCGCTCATTGACCAGGGCTCACCAG[CG]CCTGGCGATGCCTACCCTTCCGCTTTGGAGACTGGAAATTCGGTTAACTGAGTTTCAGGG	37	CGCCTGGCGATGCCTACCCTTCCGCTTTGGAGACTGGAAATTCGGTTAAC	6	166640082	F			NA	NA	PRR18;PRR18	NM_175922;NM_175922	3'UTR;1stExon	chr6:166720239-166722275	N_Shore			NA
cg04906886	0.652276591697102	0.682987640626405	0.685227878570505	0.785339522165715	0.80991982080664	0.818035294158523	0.673497370298004	0.804431545710293	0.130934175412289	0.0811143315556462	0.738964458004148	9.45949146469156	0.0001235708278908	0.112855077398379	1.91316090204838	3	100755611	q	IMPG2	-185779	IGR	open sea	IGR - open sea	NA	11663371	CAAAATATATACTTCCTATTCATTAAACTTTATACTCTATTAACTTAAAC	NA		II			TAACTCACAAACAAAATGTATGCTTCCTGTTCATTAGACTTTATGCTCTGTTGGCTTAGA[CG]TCTTAGTCCCAGAGGTAAGAATACTTCCACCAGGAGATACAACAATACTTCCATTAAACT	37	CGTCTAAGCCAACAGAGCATAAAGTCTAATGAACAGGAAGCATACATTTT	3	102238301	R			NA	NA								TRUE
cg03779937	0.66734507815424	0.700612994463301	0.658942285312525	0.812356593063503	0.796532583120515	0.824848900503539	0.675633452643355	0.811246025562519	0.135612572919163	0.0656881867682616	0.743439739102937	9.45920051624199	0.000123590889792148	0.112855077398379	1.91300872920283	2	173319893	q	ITGA6	NA	Body	open sea	Body - open sea	NA	20674329	RTTAAATTAAATAAACAAAATATTTTCTATTACTACTTTAACAAATAACC	NA		II			TGAGATAGTAAGATAAGATGAAGGCTATTATAATAACTGTGTTTTAAGCCACTAAGTTTG[CG]GCCATTTGTTAAAGCAGCAATAGAAAACATCCTGCCTACCCAACTCAACGTCTCATTGCA	37	CGGCCATTTGTTAAAGCAGCAATAGAAAACATCCTGCCTACCCAACTCAA	2	173028139	F	rs77167534		NA	NA	ITGA6;ITGA6	NM_001079818;NM_000210	Body;Body					TRUE
cg22330875	0.529492380451383	0.4515653510595	0.482547117291054	0.254861481939771	0.251006572331903	0.294182818508442	0.487868282933979	0.266683624260039	-0.221184658673941	0.133825420394463	0.377275953597009	-9.45892545948126	0.0001236098594119	0.112855077398379	1.91286486266877	7	25893749	p	MIR148A	-95790	IGR	shore	IGR - shore	NA	68637390	CACTCACAAATCACTATAATAAAAAACAAAATCTTTATTTTACCAACCTC	NA		II			GAGAGGCAGATGAGAAGTGGAGGTCTACACTTTCCAGGGTTCCACCCTCAAATCCCCCGC[CG]AGGTTGGCAAAACAAAGATTCTGCCCCCTACTACAGTGACTTGTGAGTGGAAAGAAAGTC	37	ACTCACAAGTCACTGTAGTAGGGGGCAGAATCTTTGTTTTGCCAACCTCG	7	25860274	F			NA	NA				chr7:25891956-25892615	S_Shore		RDMR	NA
cg26310913	0.877992320514222	0.869184463999005	0.872741654500327	0.938277139649216	0.936703832711388	0.944367124728199	0.873306146337851	0.939782699029601	0.0664765526917496	-1.0928508340413	0.906544422683726	9.45390673451789	0.00012395658082751	0.112855077398379	1.9102389291939	1	239554854	q	CHRM3	-237519	IGR	shelf	IGR - shelf	NA	31754486	TCTCTCTTTTAAACTAACRATCTACATTCTCCCACCTATTAAAACTTCCC	NA		II			CTCTGGCAGGCTCTCTCTTTTAGGCTGGCGATCTGCATTCTCCCACCTGTTGGAACTTCC[CG]CTCATCCCCTCCTGAAGGCCAAGGACTCTGGCTGACGTGCACCTTCTTAGCTTCCTCTGC	37	CGGGAAGTTCCAACAGGTGGGAGAATGCAGATCGCCAGCCTAAAAGAGAG	1	237621477	R			NA	NA				chr1:239550108-239551339	S_Shelf			NA
cg07804857	0.732699531449304	0.75379562163155	0.713600345695034	0.861641827508552	0.867601877889144	0.844164009974042	0.73336516625863	0.857802571790579	0.12443740553195	0.099738243886218	0.795583869024604	9.45214416725599	0.000124078618734004	0.112855077398379	1.90931629012078	16	84208222	q	LRRC50	NA	Body	open sea	Body - open sea	NA	24712425	AACTAAAACTAAATTAACTACRTATTTACCTTTATCRTACCTATCAAAAC	NA		II			TGAGTAACTGTAACTAAGGCTGGGTTGACTGCGTGTTTGCCTTTATCGTGCCTATCAGAA[CG]TTGACAGTGCGTGTACCTCCCTGGTGATGTGCGGCTCACTTGCTCTTTCAGGACCTACCT	37	ACTAAGGCTGGGTTGACTGCGTGTTTGCCTTTATCGTGCCTATCAGAACG	16	82765723	R			NA	NA	LRRC50	NM_178452	Body				CDMR	NA
cg27097018	0.226337040929734	0.215598975624403	0.185837408961305	0.0896538459937239	0.096070547754932	0.0791922616295493	0.209257808505148	0.0883055517927351	-0.120952256712412	0.192709965911489	0.148781680148941	-9.45157871096435	0.000124117799992587	0.112855077398379	1.90902024874294	6	6320614	p	F13A1	NA	5'UTR	open sea	5'UTR - open sea	NA	13768416	CCCCATTTAATAACATTCTAAACAAACAACRACTTCRAAAAAACTACCTC	NA		II			AACTCCCCCATCCCCATTTGGTGGCATTCTAAGCAAGCAACGGCTTCGGGAGAGCTGCCT[CG]AGAGCCTGAGAGAAGTCCCGCTTAGAAGCTGGGCTGGGCAGGTGCGGAGTTGGGGGCGGG	37	CGAGGCAGCTCTCCCGAAGCCGTTGCTTGCTTAGAATGCCACCAAATGGG	6	6265613	R			NA	NA	F13A1	NM_000129	5'UTR				DMR	TRUE
cg19457477	0.277624703087886	0.27602834087778	0.317299578059072	0.0818232976927406	0.132262051915946	0.071260125089716	0.290317540674913	0.0951151582328007	-0.195202382442112	-0.192501192224322	0.192716349453857	-9.44959445228905	0.000124255406659088	0.112855077398379	1.90798122539936	19	39108609	q	MAP4K1	NA	1stExon	shore	1stExon - shore	NA	44795489	AAAAAACCACAACCCACAAAAACAAAACAAATACAAAACTTCTAAAAACA	74680415	AAAAAACCACAACCCGCGAAAACAAAACGAATACAAAACTTCTAAAAACG	I	A	Red	AGCTGGGCCTGCGCCCAGGGGCCAGCAGGGCCTCAGGGCTCAACTTCTGGCACCTCCCTC[CG]TCCCCAGAAGCCCTGCACCCGCCTTGCCTCCGCGGGCTGTGGCCTCCCCCCTCCTCACTC	37	GGGAGGCCACAGCCCGCGGAGGCAAGGCGGGTGCAGGGCTTCTGGGGACG	19	43800449	F			NA	NA	MAP4K1;MAP4K1;MAP4K1;MAP4K1;EIF3K	NM_001042600;NM_001042600;NM_007181;NM_007181;NM_013234	1stExon;5'UTR;1stExon;5'UTR;TSS1500	chr19:39109432-39109862	N_Shore			NA
cg00962000	0.819199813612066	0.828894203506864	0.838198489288606	0.938376736431196	0.960791222962904	0.924745082659557	0.828764168802512	0.941304347351219	0.112540178548707	0.0866978697282684	0.885034258076865	9.44828343041141	0.000124346422876173	0.112855077398379	1.90729458060351	1	100065660	p	MIR5698	-45771	IGR	open sea	IGR - open sea	NA	14698437	CCTCCCTCCCCAATTCCTTTTCTTTATATTAATTAAAAAACAATACTTAC	NA		II			TACTCGAAAGACCTCCCTCCCCAATTCCTTTTCTTTGTATTAGTTGAAAAGCAGTGCTTA[CG]CTGGTTTGAGGCGTAAAACTACAGGGCCTCTTGCTCAGGTTGCTGGTAGCTTCTAAGTGG	37	CTCCCTCCCCAATTCCTTTTCTTTGTATTAGTTGAAAAGCAGTGCTTACG	1	99838248	R			NA	NA								TRUE
cg04922566	0.286802358508922	0.286094079722335	0.288562416075387	0.205283011599237	0.221570179504527	0.202106736672065	0.287152951435548	0.20965330925861	-0.0774996421769381	-0.0110089732677223	0.248403130347079	-9.44423755264256	0.000124627795699613	0.112855077398379	1.90517480595853	3	57198244	p	IL17RD	NA	Body	island	Body - island	NA	28703445	TCCCTACTACCTAAATACAAAACCTACRTTTTCTCCACAAACTTAAAACC	NA		II			CCAAGGTCATGTCCCTGCTGCCTGAGTGCAAAGCCTACGTTTTCTCCACAAGCTTAAGGC[CG]TGAGTGCCCTGACGCCGGGCCCACCCGGGCCTCGGTGGGAGACTCGGGGCAGACGGACAT	37	CGGCCTTAAGCTTGTGGAGAAAACGTAGGCTTTGCACTCAGGCAGCAGGG	3	57173284	R			NA	NA	IL17RD	NM_017563	Body	chr3:57198243-57199378	Island			NA
cg09021225	0.682704153723399	0.698019357283066	0.674985027487876	0.778341731776034	0.777058392019637	0.799387492416585	0.685236179498113	0.784929205404085	0.0996930259059718	-0.0329098332338114	0.735082692451099	9.4429985964742	0.000124714108573535	0.112855077398379	1.90452544594848	1	1946325	p	GABRD	-4443	IGR	open sea	IGR - open sea	NA	58731510	TCTCAAAACCTAAATAACTAAAAACAACTACTCAACTAAACRTAATTTCC	NA		II			TGTTCATTGGTTCTCAGGGCCTGGATGGCTAAAGACAGCTACTCAGCTAAGCGTGGTTTC[CG]ACTGAACTGCATCCTTTGTTTCAGTAGACGGCCGGTCTCAGGCTGCTACACGTATTTTGC	37	CGGAAACCACGCTTAGCTGAGTAGCTGTCTTTAGCCATCCAGGCCCTGAG	1	1936185	R			NA	NA								NA
cg02072170	0.305785988391268	0.29526674364759	0.334887110099092	0.162365988798531	0.181660311400258	0.137812440638808	0.311979947379317	0.160612913612533	-0.151367033766784	0.108748028751635	0.236296430495925	-9.43084902050824	0.000125564235695497	0.112855077398379	1.8981519515138	3	194406190	q	FAM43A	NA	TSS1500	shore	TSS1500 - shore	NA	40658474	TACAATTCTAAAAATAATATTAAACAACACCCAATCATTCTCAAAAAACC	NA		II			CTTTAATGGAATACAATTCTGAAAATAATATTAAACAGCACCCAGTCATTCTCAGAAAGC[CG]TCACACAAGGAAGAAACCACTATTTTCCCAAACTTTTTGTACAGGAAATTATAATCTGTA	37	CGGCTTTCTGAGAATGACTGGGTGCTGTTTAATATTATTTTCAGAATTGT	3	195887479	R			NA	NA	FAM43A	NM_153690	TSS1500	chr3:194406440-194409045	N_Shore		CDMR	NA
cg08248516	0.37136214913036	0.346897351633482	0.322955837341495	0.219366295915506	0.219620015048909	0.205534764624778	0.347071779368446	0.214840358529731	-0.132231420838714	0.0697987096366629	0.280956068949088	-9.42471235551083	0.000125996205761578	0.112855077398379	1.89492882499147	7	27194745	p	HOXA7	NA	Body	island	Body - island	V$PAX5_02;V$HTF_01	23764326	TTAATCTAACACTCAATAAAACAAAACACATAAACAATTTCAATACAACA	55672493	TTAATCTAACGCTCGATAAAACAAAACGCGTAAACGATTTCAATACGACG	I	A	Red	TGGAACCAGATCTTAATCTGGCGCTCGGTGAGGCAGAGCGCGTGGGCGATTTCAATGCGG[CG]GCGCCGCGTCAGGTAGCGGTTGAAGTGGAACTCCTTCTCCAGCTCCAGCGTCTGGTAGCG	37	TTAATCTGGCGCTCGGTGAGGCAGAGCGCGTGGGCGATTTCAATGCGGCG	7	27161270	R			NA	NA	HOXA7	NM_006896	Body	chr7:27194583-27194827	Island		CDMR	NA
cg08600213	0.836205406288928	0.841342587948116	0.833446490933036	0.90812160944938	0.916738664038051	0.930274918329305	0.83699816172336	0.918378397272245	0.0813802355488851	0.0101235435529788	0.877688279497803	9.4245984016807	0.000126004243592931	0.112855077398379	1.89486894874882	11	3498254	p	OR7E12P	86317	IGR	open sea	IGR - open sea	NA	56758423	CRCAATAATATATTACCTACCCACAACATAATACTAAACAATATCCAACC	NA		II			TGAAGTCCACCTGGAGATCTTCAAAGGGGGCTGCTCCATAAGCTTGTATGCCGGGTGGAA[CG]GCTGGACATTGCCTAGCATTATGCTGTGGGCAGGTAACACACCACTGCGTCACCGTTTTG	37	CGGCTGGACATTGCCTAGCATTATGCTGTGGGCAGGTAACACACCACTGC	11	3454830	F	rs6578371		NA	NA								NA
cg13459498	0.192382182052937	0.175108199789449	0.197655536384857	0.06140685446521	0.0856353591160221	0.0910310463779226	0.188381972742415	0.0793577533197182	-0.109024219422696	0.029290545323707	0.133869863031066	-9.42340282526025	0.000126088610788122	0.112855077398379	1.89424068672013	20	42544792	q	TOX2	NA	5'UTR	island	5'UTR - island	NA	46684494	ACTAAAACCAAACACAAATTTTCATCACTCAAAACCCAAATTAAACAACA	30627444	ACTAAAACCAAACGCGAATTTTCGTCACTCGAAACCCGAATTAAACAACG	I	C	Grn	GGTCCCGGGCCGGCTGGAGCCAAGCGCGGGTTTTCGTCACTCGGAGCCCGGATTGAACAG[CG]CGCGTGGGTTTCCCGCAGCCCTGGCGCAGACGCGTGGGCTCCGTGGCGATGCGGGGTGAG	37	GCTGGAGCCAAGCGCGGGTTTTCGTCACTCGGAGCCCGGATTGAACAGCG	20	41978206	R			NA	NA	TOX2;TOX2;TOX2;TOX2;TOX2	NM_001098796;NM_001098797;NM_032883;NM_001098796;NM_032883	5'UTR;Body;1stExon;1stExon;5'UTR	chr20:42543097-42545137	Island	high-CpG:41978200-41978212		NA
cg22473770	0.450045872883262	0.420375720299228	0.392660464203997	0.223807517844891	0.16209482526862	0.141611758246758	0.421027352462162	0.175838033786756	-0.245189318675406	0.0217106355372782	0.298432693124459	-9.42171888466453	0.000126207552101918	0.112855077398379	1.89335562514334	17	29647977	q	EVI2A	NA	5'UTR	open sea	5'UTR - open sea	NA	40607486	TACAATACATCTAACTAAAAACAATCAACAACAAACCTATTATCTATTCC	NA		II			AGTTCATTAACAGTGTAGTATACATCATAGTATTGGTACACATTTTAACAGTGCTTACCA[CG]GAACAGATAATAGGCCTGCTGTTGATTGTCTTCAGCCAGATGTACTGCAGTGCCCAAATA	37	CGGAACAGATAATAGGCCTGCTGTTGATTGTCTTCAGCCAGATGTACTGC	17	26672103	F			NA	NA	EVI2A;NF1;EVI2A;NF1	NM_014210;NM_001042492;NM_001003927;NM_000267	5'UTR;Body;5'UTR;Body					TRUE
cg24852135	0.81163958633083	0.839027372581657	0.818278569991526	0.911241658223935	0.915489398578565	0.923573171635157	0.822981842968004	0.916768076145886	0.0937862331778816	-0.0764505061790868	0.869874959556945	9.4182933799804	0.00012644991028568	0.112855077398379	1.89155460314578	7	69597700	q	AUTS2	NA	Body	open sea	Body - open sea	NA	56605300	ATACATATCATCTTATCRTATACCAAAAAAAATTACATCCTTCAAATCTC	NA		II			TCCACCCAGCTCCCTGAGTAATGTACAATATATATGCAAAACGAGCATAACAGAGCTTTC[CG]AGACCTGAAGGATGTAATTTTCTTTGGTATACGATAAGATGATATGTATGTGGGGGTAGG	37	TACATATCATCTTATCGTATACCAAAGAAAATTACATCCTTCAGGTCTCG	7	69235636	F			NA	NA	AUTS2;AUTS2;AUTS2	NM_015570;NM_001127232;NM_001127231	Body;Body;Body					TRUE
cg15486123	0.658053150945965	0.677399852044053	0.667822302218146	0.753763096338913	0.748096721272991	0.768337634384522	0.667758435069388	0.756732483998809	0.0889740489294207	-0.109228210404326	0.712245459534098	9.41062050528709	0.000126994753517285	0.112855077398379	1.88751746596191	1	152881815	q	IVL	NA	5'UTR	open sea	5'UTR - open sea	NA	64616387	AAAATAAAATATCTCTTAAAAAACACCAAATCCTAAAAAACCAATAAACC	NA		II			AGCATGTCCTGTGGCTCCAGTCTGGAGGTCACACCATGACCTCTTAGGTCCTCTCTGGCA[CG]GCCTATTGGTTTTCTAGGACTTGGTGTTCTCCAAGAGACATTTCATTCCCTAAGGCCTTA	37	CGGCCTATTGGTTTTCTAGGACTTGGTGTTCTCCAAGAGACATTTCATTC	1	151148439	F			NA	NA	IVL	NM_005547	5'UTR					NA
cg23246095	0.695537488881753	0.742904594598311	0.712818957728421	0.845258290432002	0.853579094157187	0.871019936230815	0.717087013736162	0.856619106940002	0.13953209320384	0.423003528995973	0.786853060338082	9.40679287818225	0.000127267576344547	0.112855077398379	1.88550198996027	2	162931638	q	DPP4	NA	TSS1500	shore	TSS1500 - shore	NA	12741424	AAATAATCACAAAAAACCCTAAAAACAAATATTTACCTATATATTTTATC	NA		II			TCTAGGTACTGGAGATAAAGTGGGACAAGAGAGGTGAGGTCTGGACCCTTGGCACTTTCA[CG]ATAAAATACACAGGTAAACATTTGCCTTTAGGGCCCCCTGTGATTACTTCCACTCTTGCA	37	AGTAATCACAGGGGGCCCTAAAGGCAAATGTTTACCTGTGTATTTTATCG	2	162639884	F			NA	NA	DPP4	NM_001935	TSS1500	chr2:162930233-162930879	S_Shore			TRUE
cg02690638	0.256917435487061	0.262344816036186	0.287337288915233	0.166661550984137	0.174969084795824	0.171667835630444	0.268866513479494	0.171099490470135	-0.0977670230093586	0.208841629827637	0.219983001974814	-9.40230684870816	0.000127588201744156	0.112855077398379	1.88313851703234	10	83635375	q	NRG3	NA	1stExon	island	1stExon - island	NA	34721482	TCRACCTAAAACTCAACCTCATACTTCTCAAATAAATCRTAATAAACTCC	NA		II			CATCGGCTTCATCGGCCTGGGGCTCAGCCTCATGCTTCTCAAATGGATCGTGGTGGGCTC[CG]TCAAGGAGTACGTGCCCACCGACCTAGTGGACTCCAAGGGGATGGGCCAGGACCCCTTCT	37	CGGAGCCCACCACGATCCATTTGAGAAGCATGAGGCTGAGCCCCAGGCCG	10	83625355	R			NA	NA	NRG3;NRG3	NM_001165972;NM_001010848	1stExon;1stExon	chr10:83633820-83635729	Island			NA
cg19317226	0.610272180658191	0.653974521694166	0.62851709383239	0.802558897124782	0.877926785067053	0.840759726603575	0.630921265394916	0.840415136265137	0.209493870870221	0.0653831039485433	0.735668200830026	9.39844548788969	0.000127864938012272	0.112855077398379	1.88110302033469	10	130726701	q	MGMT	-538753	IGR	open sea	IGR - open sea	NA	59699449	TACAAAAAATTTCAACCATAACAAATAAACACACACCACACACCAAATCA	72763455	TACAAAAAATTTCAACCGTAACAAATAAACACGCACCGCGCACCAAATCG	I	C	Grn	TGAAATGCTCTTTGCAGAAAGTTTCAGCCGTAACAAATGAGCACGCACCGCGCACCAGAT[CG]CGGACTCCGGGATGGTGCCTGGAGGTGAGCAGATCTTCCTTCGCCGCACAAGCTGGAACA	37	TGCAGAAAGTTTCAGCCGTAACAAATGAGCACGCACCGCGCACCAGATCG	10	130616691	R			NA	NA								NA
cg10823804	0.661085864625688	0.678073446039124	0.640838606830588	0.800293608766319	0.771226793644	0.782140304298989	0.6599993058318	0.784553568903103	0.124554263071303	0.208833497865343	0.722276437367451	9.39339021610728	0.000128228302014285	0.112855077398379	1.87843657583049	1	32042921	p	TINAGL1	NA	Body	open sea	Body - open sea	NA	66650428	TCACAATAACAAATAACACCCAAATAAAACAAAACACAATCATCAACACA	67627412	TCACAATAACAAATAACGCCCAAATAAAACAAAACACAATCGTCGACACG	I	A	Red	CGGGGCATCCGGGACGCGGGAGGCCGGTACTGCCAGGAGCAGGACCTGTGCTGCCGCGGC[CG]TGCCGACGACTGTGCCCTGCCCTACCTGGGCGCCATCTGTTACTGTGACCTCTTCTGCAA	37	TCACAGTAACAGATGGCGCCCAGGTAGGGCAGGGCACAGTCGTCGGCACG	1	31815508	F	rs17497479		NA	NA	TINAGL1	NM_022164	Body					NA
cg02076607	0.853710111495579	0.860393314987583	0.86827203910115	0.939917340077725	0.950608695652174	0.932648041874251	0.860791821861437	0.94105802586805	0.0802662040066127	0.168783316601454	0.900924923864744	9.38678976688358	0.000128704551008551	0.112855077398379	1.87495240946262	16	1146421	p	C1QTNF8	NA	TSS200	shelf	TSS200 - shelf	NA	50654383	ACAAAACTAAAACCCAACATCTTAACCAACTAAATTAAAAAATAATACCA	30677393	ACGAAACTAAAACCCGACGTCTTAACCGACTAAATTAAAAAATAATACCG	I	T	Red	CCGTGCCCATGAGCGGGGCTGGGGCCCGGCGTCTTGGCCGGCTGGGTTGGGGGATGGTGC[CG]TGGGCACGCAGCTCTCCTCCATCGGGAAACCAAGCCTGCTGCCCGCCTGGGGTGCGGCGC	37	CGGCACCATCCCCCAACCCAGCCGGCCAAGACGCCGGGCCCCAGCCCCGC	16	1086422	R		rs13337047	NA	NA	C1QTNF8	NM_207419	TSS200	chr16:1142315-1144087	S_Shelf			NA
cg08909914	0.827276192682702	0.824272241136925	0.812030446485431	0.906280082775661	0.904230747357905	0.927053121706335	0.821192960101686	0.912521317279967	0.0913283571782806	0.157752896548569	0.866857138690827	9.38620970335094	0.000128746503785629	0.112855077398379	1.87464606587748	8	50892893	q	SNTG1	NA	5'UTR	open sea	5'UTR - open sea	NA	44726416	AAACTCAAAACTCCRTCTACTACAACTAAAACTACCAATTAATTTTCAAC	NA		II			CGTTGTAAAGAAATCAAATGTTTGGCCCAGTAGCCATTCTCCTCTCTGCTTGCTCCATCA[CG]CTGAAAATCAACTGGTAGCTTCAGCTGTAGCAGACGGAGCCCTGAGCTCTCCTGACTTGT	37	CGCTGAAAATCAACTGGTAGCTTCAGCTGTAGCAGACGGAGCCCTGAGCT	8	51055446	F			NA	NA	SNTG1	NM_018967	5'UTR				CDMR	NA
cg03013832	0.723261597628709	0.74467251103883	0.70320397169879	0.845597968179394	0.836379468703228	0.835555800074886	0.723712693455443	0.839177745652503	0.11546505219706	0.0346335265841103	0.781445219553973	9.38460584734154	0.000128862585109474	0.112855077398379	1.8737989129272	5	610376	p	OR4F3	-2029	IGR	shore	IGR - shore	NA	51632340	ACACATTTAATCAAATTACCTTCATAAAATATTTAACAAACTACAAACCC	NA		II			TGGCTCTTGCTGCACATGCTGAGGTCAGCACGGAGGCGCCCTCGGGCACCAGCATGCCCT[CG]GGTTTGCAGCTTGTCAAATATCCCATGAAGGCAACCTGACCAAATGTGCTCTAACACCAC	37	CGGGTTTGCAGCTTGTCAAATATCCCATGAAGGCAACCTGACCAAATGTG	5	663376	F			NA	NA				chr5:611944-612881	N_Shore			NA
cg01824652	0.790959408899837	0.797552269153306	0.816353168500474	0.888069777537465	0.908977896005473	0.903197589497649	0.801621615517873	0.900081754346862	0.0984601388289894	0.048019236673126	0.850851684932367	9.37115817159063	0.000129840712968021	0.112855077398379	1.86668874992199	8	75653980	q	MIR2052	36052	IGR	open sea	IGR - open sea	NA	41683314	CACRCTTAATACTACAATACTTAATATTCCTAAATACAAAAAACTATAAC	NA		II			AGCAGTAGGACTCAAGCCTAAATGAATTTTAGGTAACATACATAATCTCTGTGTAAGGCA[CG]TCACAGCCTCTTGCACTTAGGAACACTAAGCACTGCAGCACTAAGCGTGGGCGCCATTTT	37	ACGCTTAGTGCTGCAGTGCTTAGTGTTCCTAAGTGCAAGAGGCTGTGACG	8	75816535	F	rs76590106		NA	NA								TRUE
cg00295293	0.784260155276618	0.794825365560635	0.782921990770729	0.866630419368088	0.856200441158914	0.873753324886528	0.787335837202661	0.86552806180451	0.0781922246018493	0.3142930051979	0.826431949503585	9.36647825274235	0.000130183146670875	0.112855077398379	1.86421135289841	8	75234615	q	JPH1	NA	TSS1500	shore	TSS1500 - shore	NA	53661382	CCTTAAAAATTCTTAAACCTAAAACTATATACCCAACAAATAAACRACTC	NA		II			CTTCTTAACAGCCTTAGAGATTCTTGAGCCTGGAGCTGTGTGCCCAACAGGTAGACGGCT[CG]GTCTGTGTACATTGTATAAGTGTCTGGAATGCACACCTCTCCACTGGTATCCACTGTTTA	37	CTTAGAGATTCTTGAGCCTGGAGCTGTGTGCCCAACAGGTAGACGGCTCG	8	75397170	R			NA	NA	JPH1	NM_020647	TSS1500	chr8:75232649-75234101	S_Shore		RDMR	NA
cg16979445	0.792631072317231	0.787484811671215	0.761272687604604	0.883339873549911	0.904712998079366	0.886450298376325	0.780462857197683	0.891501056668534	0.11103819947085	-0.214316681929738	0.835981956933109	9.36466631512275	0.000130316011414445	0.112855077398379	1.8632517565477	6	30659643	p	NRM	NA	TSS1500	open sea	TSS1500 - open sea	NA	71775353	CRCCCRACRAAAAAACTTTCTCAATAAAAACTATAACTTTCATTAATACC	NA		II			GTTTTCCCTTGAATTCAGTCTCCACCCTGCTTTCTGCTTCAGTAAGTTGTCCCAAATGGA[CG]GTATCAATGAAAGTCACAGTTTTTATTGAGAAAGTCCTCTCGCCGGGCGCGGTGGCTCAC	37	CGGTATCAATGAAAGTCACAGTTTTTATTGAGAAAGTCCTCTCGCCGGGC	6	30767622	F			NA	TRUE	NRM	NM_007243	TSS1500					NA
cg08134754	0.283502101975106	0.260785687823238	0.26094374784835	0.186148791111615	0.178071166577909	0.180772779898808	0.268410512548898	0.181664245862777	-0.0867462666861208	-0.363094780041062	0.225037379205838	-9.36379064367979	0.000130380279025217	0.112855077398379	1.86278792060823	8	65494785	q	BHLHE22	NA	1stExon	shore	1stExon - shore	NA	33637483	ACACTACTTCTCAACTTATATTTCACCTTTAAAAAAAATTCCACTTCCTC	NA		II			TGGAGTATGGATGTCTTTTTTTTCTCAGAAAAGTGGCAACTTTGGTGGCAGCCTAGACCG[CG]AGGAAGTGGAATCTTCCTTAAAGGTGAAACATAAGTTGAGAAGTAGTGCTTGGTTATTAA	37	CACTACTTCTCAACTTATGTTTCACCTTTAAGGAAGATTCCACTTCCTCG	8	65657339	F	rs76537379		NA	NA	BHLHE22;BHLHE22	NM_152414;NM_152414	1stExon;3'UTR	chr8:65492935-65494452	S_Shore		DMR	NA
cg05382185	0.771033860554835	0.762921233097199	0.793611006207047	0.875970696484214	0.869579743577951	0.885404834051755	0.775855366619694	0.876985091371307	0.101129724751613	0.109510683489592	0.8264202289955	9.36366534740206	0.000130389477849804	0.112855077398379	1.8627215477716	6	53226286	p	ELOVL5	27028	IGR	shore	IGR - shore	NA	46739339	TAACAAAATTCTCAAAAAACACAACTCATCTCCAAAAAATACTAATACTC	NA		II			AATGGAAGGTGAAAAGGAATCTGATGATTTTGGAGTCCTTAGCTAAAAACTGCATCTAGC[CG]AGTACTAGCACCTCTTGGAGATGAGTTGTGTTTTTTGAGAACTCTGTTAAGTACATAGTT	37	AACAGAGTTCTCAAAAAACACAACTCATCTCCAAGAGGTGCTAGTACTCG	6	53334245	F	rs9463906		NA	NA				chr6:53223890-53224666	S_Shore			NA
cg01339183	0.757279656048466	0.752224019409624	0.76016480537786	0.836938588450962	0.840967575913536	0.822418941979522	0.75655616027865	0.833441702114673	0.0768855418360237	0.311853028308533	0.794998931196662	9.35784150017738	0.000130817884022916	0.112855077398379	1.85963527313122	6	41751312	p	PRICKLE4	NA	Body	shelf	Body - shelf	NA	22664444	AAAACACAACTCTACTACCTAAACATAAATATCCTCAAAATCCTCCCCCA	67808335	AAAACACGACTCTACTACCTAAACATAAATATCCTCAAAATCCTCCCCCG	I	A	Red	GCCCCAAGCCCCAGGATCCAGGTCCACCAGCCAACTCAGACAGTGACTCAGGCCACCTGC[CG]GGGGAGGACCCTGAGGATACCCATGCTCAGGTAGTAGAGTCGTGCCCTTCCTCTGAGACC	37	CGGGGGAGGACCCTGAGGATACCCATGCTCAGGTAGTAGAGTCGTGCCCT	6	41859290	F			NA	NA	PRICKLE4	NM_013397	Body	chr6:41753880-41755576	N_Shelf			NA
cg20320624	0.287157087348859	0.253950460235696	0.259101263375532	0.107931331670537	0.143736352146647	0.140471000933058	0.266736270320029	0.130712894916747	-0.136023375403282	0.0300353170742093	0.198724582618388	-9.35621015207526	0.000130938182248574	0.112855077398379	1.85877033058155	17	77216455	q	HRNBP3	NA	5'UTR	open sea	5'UTR - open sea	NA	26657383	ACTATCACTTACAACTATCTTAAAAAATACRACTCTCCTCTCTACCTCCC	NA		II			CACTCAGTTTAGCTGTCACTTGCAGCTGTCTTAGGAAGTGCGGCTCTCCTCTCTGCCTCC[CG]CTCGCTCCTGCTCACTCCAGGTCCTCTCTCCCTCTCCCTGTGTCTCTGCCTCTCGCTTTA	37	CGGGAGGCAGAGAGGAGAGCCGCACTTCCTAAGACAGCTGCAAGTGACAG	17	74728050	R			NA	NA	HRNBP3	NM_001082575	5'UTR					TRUE
cg16661662	0.732828680117992	0.748159192612908	0.718117320505828	0.825356817440222	0.826056641580815	0.838006075573043	0.733035064412243	0.82980651153136	0.0967714471191171	-0.426698272364895	0.781420787971801	9.35366078393183	0.000131126436046964	0.112855077398379	1.85741827564641	19	18939991	p	UPF1	-2753	IGR	shelf	IGR - shelf	NA	58709439	ATCAAAAAACTTTTTATTAAACACCTACTATATAAAACATCATTCTCTCC	NA		II			GGATTTAAAGTGTCAGAAAACTTTTTATTGAGCACCTACTGTATGAGGCATCATTCTCTC[CG]TGGGGAAGATCATAATGAACAAGGCCAACACCCTGTCCTTATGGAACTATGCATTAAGAG	37	CGGAGAGAATGATGCCTCATACAGTAGGTGCTCAATAAAAAGTTTTCTGA	19	18800991	R			NA	NA				chr19:18942432-18943127	N_Shelf			NA
cg09464735	0.681038341041325	0.704569214685444	0.649811433108376	0.833394980184941	0.82859474901374	0.813918004511079	0.678472996278382	0.825302577903253	0.146829581624871	0.0213923177293327	0.751887787090817	9.35357778391746	0.000131132570364529	0.112855077398379	1.85737424893556	5	172175855	q	DUSP1	-19238	IGR	island	IGR - island	NA	34809335	CTACACTCCACTTTTCTTAACCATAAAATAAACTAATACACACATCCTCA	45717448	CTACGCTCCACTTTTCTTAACCGTAAAATAAACTAATACGCGCATCCTCG	I	C	Grn	GGAGAAGTCAGATGAGCAGATCCCGCTTGATATCCCGAACCCTCCCTTCCGGGAGCCCTG[CG]AGGATGCGCGCATCAGCCCATTCTACGGCTAAGAAAAGTGGAGCGCAGAGGCCGGGTGCG	37	CTGCGCTCCACTTTTCTTAGCCGTAGAATGGGCTGATGCGCGCATCCTCG	5	172108460	F			NA	NA				chr5:172175480-172175883	Island			TRUE
cg04290171	0.739609332257671	0.746129969528565	0.776355387973771	0.86221063187454	0.880301283580517	0.867494011292543	0.754031563253336	0.870001975582533	0.115970412329198	-0.110589292198471	0.812016769417935	9.35348755760357	0.000131139239140222	0.112855077398379	1.85732638853714	1	207924482	q	CD46	NA	TSS1500	shore	TSS1500 - shore	NA	43711399	CAACTCTTTATTTACTCTTTTAATATCAATCATATCCTTTTCCTTTTACC	NA		II			GGAAGAAATGTCAACTCTTTGTTTGCTCTTTTAATGTCAGTCATGTCCTTTTCCTTTTAC[CG]GTCATTCCGGTTTACTCACAATCCTACAAATCAATCCTGCTCATTCTTAATTTTCCAGTA	37	AACTCTTTGTTTGCTCTTTTAATGTCAGTCATGTCCTTTTCCTTTTACCG	1	205991105	R			NA	NA	CD46;CD46;CD46;CD46;CD46;CD46;CD46;CD46;CD46;CD46;CD46;CD46;CD46;CD46	NM_172356;NM_002389;NM_172350;NM_153826;NM_172361;NM_172360;NM_172353;NM_172357;NM_172352;NM_172358;NM_172354;NM_172359;NM_172355;NM_172351	TSS1500;TSS1500;TSS1500;TSS1500;TSS1500;TSS1500;TSS1500;TSS1500;TSS1500;TSS1500;TSS1500;TSS1500;TSS1500;TSS1500	chr1:207925171-207925964	N_Shore			NA
cg11072570	0.698088064886237	0.729010999565018	0.723602814914246	0.826859059564525	0.85942167332749	0.835267526560807	0.716900626455167	0.840516086484274	0.123615460029107	0.347507494056058	0.77870835646972	9.35192812851544	0.000131254561840429	0.112855077398379	1.85649910088908	13	24734180	q	SPATA13	NA	TSS1500	shore	TSS1500 - shore	NA	59678488	ATATTTCCCAAAACCTAAAACAAATCTTAAATAAACTATTACAATAAACC	NA		II			TTTCATGTCAATTAATGATTAGGCCTTGAGCCTCACAAGAAAGGTGATAGGCCTTTGAGT[CG]GTTTACTGCAACAGTCTACTCAAGACTTGCCCCAGGCCCTGGGAAACATGTAGGTTTAAA	37	CGGTTTACTGCAACAGTCTACTCAAGACTTGCCCCAGGCCCTGGGAAACA	13	23632180	F			NA	NA	SPATA13;SPATA13	NM_001166271;NM_153023	TSS1500;TSS1500	chr13:24734771-24735538	N_Shore			NA
cg27139956	0.220603977416116	0.21035223382001	0.18639550688689	0.0971785024108799	0.0906012578635536	0.0695100313617206	0.205783906041005	0.085763263878718	-0.120020642162287	-0.335030164413711	0.145773584959862	-9.34903824457936	0.000131468588032375	0.112855077398379	1.85496554263218	10	45470290	q	RASSF4	NA	Body	island	Body - island	NA	46777353	ATAATACAAACAAAATTATCCCAAAAACRAAATTCATAATACAAAAAATC	NA		II			AGCCTTCTCCCCGCTTCCGAGGGGCTAGAGGAGGGACGCCATCTCTGGAGGCTGAGGCGC[CG]ACTTCCTGTATCATGAACCTCGCCTTTGGGATAATTTTGCTTGTATTACAACAAAAAGCC	37	TAATACAAGCAAAATTATCCCAAAGGCGAGGTTCATGATACAGGAAGTCG	10	44790296	F			NA	NA	RASSF4	NM_032023	Body	chr10:45470022-45470291	Island			NA
cg04931032	0.728416119129003	0.73294540825289	0.731548049267719	0.813030964700252	0.794951634146608	0.809574650586735	0.730969858883204	0.805852416477865	0.0748825575946608	0.106305810696486	0.768411137680535	9.34694162264272	0.000131624120483182	0.112855077398379	1.8538525698318	10	98958563	q	ARHGAP19-SLIT1	-23367	IGR	shelf	IGR - shelf	NA	66703307	CACCTAAATCAAAATACCATTTCCAAAAACCCAAAATATCCCCTTATACC	NA		II			TAATTTATAGTGACAGAAGTCAAAATAATGGTTGCCTTTGAGACAGCAGTAACTGAAAGC[CG]GCACAAGGGGACATTTTGGGCCTCTGGAAATGGTATTTTGATCTAGGTGGTGGTAATGTG	37	CGGCACAAGGGGACATTTTGGGCCTCTGGAAATGGTATTTTGATCTAGGT	10	98948553	F			NA	NA				chr10:98955994-98956285	S_Shelf			NA
cg16993911	0.773744562405509	0.774298805818935	0.75595820515638	0.842865243734209	0.845053976216397	0.847946946501594	0.768000524460275	0.845288722150733	0.0772881976904587	0.437962853969795	0.806644623305504	9.34078626448762	0.000132081985144466	0.112855077398379	1.85058325304143	10	5638431	p	ASB13	-42389	IGR	open sea	IGR - open sea	NA	46771333	TAATACTTACTTCCTTTAAACTCCTTTACRAAACAAACTAATAATCTCCC	NA		II			AGAGCTCGGGGTCCAGCTGTGGGGTGCAGCCAGGACCCAATGCCATGTCTGATCCCCACA[CG]GGAGACCACCAGCCTGCTTCGCAAAGGAGTTCAAAGGAAGCAAGCACCAGCCAGGCGAGA	37	CGGGAGACCACCAGCCTGCTTCGCAAAGGAGTTCAAAGGAAGCAAGCACC	10	5678437	F			NA	NA								TRUE
cg17361459	0.810305272711563	0.81437727921575	0.802882195771077	0.883905367666761	0.888885521476901	0.874586648301872	0.809188249232797	0.882459179148511	0.0732709299157147	0.161798142046353	0.845823714190654	9.33665499767425	0.000132390333539526	0.112855077398379	1.84838749142783	19	47527629	q	NPAS1	NA	Body	shelf	Body - shelf	NA	37708467	ATACATCAAACCCTAAAATAAACCCTATATACAAAATAACTTTCTTAACC	NA		II			ATATAGAATGCATGCATCAGACCCTGGGATAAGCCCTGTATACAAAATGACTTTCTTGGC[CG]GGTGCGGTGGCTCACGCCTGTAATCTCAGCTCTCAGGGAGGCAAGAGGCGGGAGGATAGC	37	CGGCCAAGAAAGTCATTTTGTATACAGGGCTTATCCCAGGGTCTGATGCA	19	52219469	R			NA	NA	NPAS1	NM_002517	Body	chr19:47522904-47525190	S_Shelf			NA
cg01453388	0.831289267946637	0.853194464630811	0.846710324324689	0.929448522964433	0.938231687066942	0.922716606306903	0.843731352300712	0.930132272112759	0.0864009198120472	-0.587328985811291	0.886931812206736	9.33415843836577	0.000132577079354016	0.112855077398379	1.84705998681075	17	55312649	q	MSI2	-21282	IGR	open sea	IGR - open sea	NA	28653450	RCTCAAAAATAAATAACATACATACAAATACTTAAAACAATCCCTAAAAC	NA		II			ATGATGATAACGGTCTTGGTGTGGCATCACAAAGGAATAGTAAGTGACCATTGTCATTTG[CG]TTCCAGGGATTGTTCTAAGCATTTGCATGTATGTCATTCATTCCTGAGCGCTCACAGCGA	37	CTCAGGAATGAATGACATACATGCAAATGCTTAGAACAATCCCTGGAACG	17	52667648	F			NA	NA								TRUE
cg19671395	0.837932036015103	0.83437876960193	0.830586766541823	0.912559446606139	0.899001456209694	0.901649068691422	0.834299190719619	0.904403323835752	0.0701041331161333	0.0853965944644954	0.869351257277685	9.33255844676733	0.000132696922825609	0.112855077398379	1.84620898463887	2	240259915	q	HDAC4	NA	Body	open sea	Body - open sea	NA	56675310	ACCTCCAAAAACTCACTACACTAACTTTAAATCACAAAAAAAATACCACA	38623404	ACCTCCAAAAACTCACTACACTAACTTTAAATCGCGAAAAAAATACCACG	I	A	Red	CTGTGCCACCAGCTGGACGTGTTTTATCTCAGTCCCAAAATGCACGGTTTCTAGACCTCC[CG]TGGCACCTCTCTCGCGACTCAAAGCCAGTGCAGTGAGTTCCTGGAGGCCCATGCAGCTTC	37	GCCTCCAGGAACTCACTGCACTGGCTTTGAGTCGCGAGAGAGGTGCCACG	2	239924852	F	rs73104748		NA	NA	HDAC4	NM_006037	Body					TRUE
cg24553673	0.501473510515282	0.492953233241159	0.45594046413559	0.30546948807798	0.238462377321935	0.231350249926441	0.48345573596401	0.258427371775452	-0.225028364188559	-0.157903715947434	0.370941553869731	-9.32531239449754	0.00013324126013436	0.112855077398379	1.84235268255041	1	200005453	q	NR5A2	NA	Body	shore	Body - shore	NA	51675499	CTATTAAAACCRAAAACCCRCTAACTCAATAACCTTAAACRAATCTAAAC	NA		II			ACACCGCAAACTCGGGTTCCTCCTCCCACAGCTTCCTTTCGGAGAGGGCTTTCTGGGGGA[CG]CCCAGACCCGTCCAAGGTCACTGAGCTAGCGGGTCCCCGGCTTCAACAGGGGTCCCTTGC	37	CGCCCAGACCCGTCCAAGGTCACTGAGCTAGCGGGTCCCCGGCTTCAACA	1	198272076	F		rs2817003	NA	NA	NR5A2;NR5A2	NM_205860;NM_003822	Body;Body	chr1:200004474-200004933	S_Shore		CDMR	NA
cg00415057	0.726983674379498	0.735863550317279	0.722873453525514	0.834621178545399	0.832503695554621	0.870011571724978	0.72857355940743	0.845712148608333	0.117138589200902	-0.647743630585335	0.787142854007881	9.32404291634862	0.000133336894501075	0.112855077398379	1.8416766901026	16	68333694	q	SLC7A6	NA	3'UTR	open sea	3'UTR - open sea	NA	27667399	ACTAATTAAAACAACAAACATCCTAAACATACACAAAAATATAATTCACC	NA		II			TGCCTACAGACAGAAAGCAAGATGTCTAATATTAGACATACAAGTTGCTGCCTGTTATAA[CG]GTGAATTATACCTTTGTGCATGCCTAGGATGTTTGTTGTTTTAATTAGCTGCAATATATA	37	CGGTGAATTATACCTTTGTGCATGCCTAGGATGTTTGTTGTTTTAATTAG	16	66891195	F			NA	NA	SLC7A6;SLC7A6	NM_001076785;NM_003983	3'UTR;3'UTR					TRUE
cg23671997	0.277713005104569	0.284680470455519	0.292974126242531	0.143404183616903	0.183370487166077	0.140451816857721	0.285122533934206	0.1557421625469	-0.129380371387306	0.195271596567514	0.220432348240553	-9.32273997081732	0.000133435133615322	0.112855077398379	1.84098275714755	15	65677753	q	IGDCC4	NA	Body	open sea	Body - open sea	NA	57740423	AAATAAAATAAAACCTTCRCTAAACTAATCCCTTTCATACTAACAAAAAC	NA		II			GTGTCCGAGCCAGGCGGGGAGAGGGTGAGGGAGGACGGGTCGGAGTTGGGTGGGATGTGC[CG]CCCCTGCCAGCATGAAAGGGACCAGCCCAGCGAAGGCCTCACCTTATCCTGGTCCCAGTC	37	CGCCCCTGCCAGCATGAAAGGGACCAGCCCAGCGAAGGCCTCACCTTATC	15	63464806	F			NA	NA	IGDCC4	NM_020962	Body					TRUE
cg11085454	0.560791737238883	0.550321428571429	0.538927243759957	0.639135573189262	0.657820345133117	0.636136255359695	0.550013469856756	0.644364057894025	0.0943505880372684	0.119150356684457	0.59718876387539	9.31548023255603	0.000133984054296583	0.112855077398379	1.83711409589082	17	46628404	q	HOXB3	NA	Body	island	Body - island	NA	53721334	ATAACAATTAAAATAAAACTCCTTCTCCAACTCCACCAACTACACACTCA	35721385	ATAACGATTAAAATAAAACTCCTTCTCCAACTCCACCAACTACGCGCTCG	I	T	Red	AGGCCGGCACAGGTAGCGGTTAAAATGGAACTCCTTCTCCAGCTCCACCAGCTGCGCGCT[CG]TGTACGCCGTCCGCGCCCGCTTGGACGCCGCCGACCCCGGGGGGCTCTTGTCCCCTCCCC	37	CGAGCGCGCAGCTGGTGGAGCTGGAGAAGGAGTTCCATTTTAACCGCTAC	17	43983403	R			NA	NA	HOXB3	NM_002146	Body	chr17:46627787-46628444	Island	high-CpG:43983218-43983544		TRUE
cg23063243	0.191757318792352	0.216640805739025	0.202556936945356	0.10505497168211	0.112747138807913	0.121549588667414	0.203651687158911	0.113117233052479	-0.0905344541064318	-0.00392379908918941	0.158384460105695	-9.31444685254102	0.000134062404470506	0.112855077398379	1.83656311002173	15	53078063	q	ONECUT1	NA	Body	shore	Body - shore	V$CEBP_01	37679465	ATTACAAAAAATCAAAACCCTCTTACACRTAACRCTATATTTAAAAAAAC	NA		II			GTGGGAATTTCCTCCTGTCGCCCTTCTTCCACCAGCCGCTGTTATTTCGTGACCGGAAGG[CG]CCTCCCCAAACACAGCGCCACGTGCAAGAGGGTTTTGACCCTCTGCAACAGGCTGCCGGC	37	CGCCTCCCCAAACACAGCGCCACGTGCAAGAGGGTTTTGACCCTCTGCAA	15	50865355	F			NA	NA	ONECUT1	NM_004498	Body	chr15:53079220-53079579	N_Shore			TRUE
cg00294025	0.859387532990644	0.877278580150689	0.867179663453807	0.940576302769512	0.940248449186152	0.939691878626608	0.86794859219838	0.940172210194091	0.0722236179957108	0.0646663534958234	0.904060401196235	9.31237945124173	0.000134219314401354	0.112855077398379	1.83546056790367	12	7276360	p	RBP5	NA	3'UTR	open sea	3'UTR - open sea	NA	52750440	CCCCAATCACAATTTTCCAAAAATCCATCAAAATAAAATTTTCACTAATC	NA		II			AAACTCTTGAACCCCAGTCACAGTTTTCCAGAAGTCCATCAGGATAGAATTTTCACTAAT[CG]CCAAATGCCCAAAGCTTAGTTCTTTCTTAGAAGGAAAAGAAGAGGTCAAATGGACAGGAG	37	CCCAGTCACAGTTTTCCAGAAGTCCATCAGGATAGAATTTTCACTAATCG	12	7167634	R			NA	NA	RBP5	NM_031491	3'UTR					NA
cg22004830	0.767286049792039	0.790483320291142	0.771773395852555	0.862335268404044	0.868217345598459	0.856683142030059	0.776514255311912	0.862411918677521	0.0858976633656088	0.0368661078955079	0.819463086994716	9.31237241540347	0.000134219848768408	0.112855077398379	1.83545681518107	7	157595428	q	PTPRN2	NA	Body	shore	Body - shore	NA	18767366	CACRATAAAATACRTCTCTATACCCATCAAAAAACTATAACCAAAAAAAC	NA		II			CATTTATATTCCCACCAACAGCATGTAAGTGTTCAGAGTCTACACATCCTCACCAACACA[CG]TCTTTTTGGTCACAGCCTCCTGATGGGTACAGAGACGTATCTCATCGTGGCTCTGATTTG	37	ACGATGAGATACGTCTCTGTACCCATCAGGAGGCTGTGACCAAAAAGACG	7	157288189	F	rs57266660		NA	NA	PTPRN2;PTPRN2;PTPRN2	NM_002847;NM_130842;NM_130843	Body;Body;Body	chr7:157593887-157594128	S_Shore			NA
cg05141014	0.648424925270177	0.692832325312058	0.66198970598604	0.795243902439024	0.830281690140845	0.829900124843945	0.667748985522758	0.818475239141272	0.150726253618513	0.173162572820202	0.743112112332015	9.3110690485898	0.000134318881531763	0.112855077398379	1.83476157428211	5	59784203	q	PART1	NA	Body	open sea	Body - open sea	NA	25782414	ACCTCAAACATTTACTACCATACCTACCCTTTAATTTCTAAAACAACTCA	35705395	ACCTCAAACGTTTACTACCGTACCTACCCTTTAATTTCTAAAACGACTCG	I	A	Red	CACCTGGAGCAAGGTCTCTTCCCGGCTTGGCAATCTCAGCTGTGCCGGCGCTACGGGACC[CG]AGCCGTCCCAGAAACCAAAGGGCAGGCACGGCAGCAAACGCCTGAGGTAATTTTCATCTT	37	ACCTCAGGCGTTTGCTGCCGTGCCTGCCCTTTGGTTTCTGGGACGGCTCG	5	59819960	F	rs79031200		NA	NA	PART1;PART1;PDE4D;PART1	NR_028508;NR_024617;NM_001165899;NR_028509	Body;Body;TSS1500;Body					NA
cg23311905	0.626975176650163	0.618172639853362	0.616987778682836	0.710186673158102	0.69271961343286	0.71686201435159	0.62071186506212	0.706589433647518	0.0858775685853976	-0.313724056159576	0.663650649354819	9.30308203153516	0.000134927623761204	0.112855077398379	1.83049849910595	12	132680792	q	LOC100130238	-125	IGR	shore	IGR - shore	NA	32680506	CACAAAACTACAAACRCAAACTCTAACCRATAAAAAAATCACTAAATAAC	NA		II			TCGAGTTCATGGTCTGTCTGCACACGTGAGGCCACCTGCCAGGCCACATCCCAGCACAGG[CG]TCATCCAGTGATTTCCTCATCGGCCAGAGTCTGCGTCTGCAGCTTTGTGAGCCACGCGGC	37	ACAAAGCTGCAGACGCAGACTCTGGCCGATGAGGAAATCACTGGATGACG	12	131246745	F			NA	NA				chr12:132682572-132682895	N_Shore			NA
cg18725544	0.772221741112446	0.79863592278596	0.779506176978117	0.868922187838814	0.86872368024388	0.874624172741993	0.783454613625508	0.870756680274896	0.0873020666493882	0.0366211267209607	0.827105646950202	9.2996856899785	0.00013518745867307	0.112855077398379	1.8286843196762	7	127994864	q	PRRT4	NA	Body	shelf	Body - shelf	NA	14794483	CAAAACATTAAATATACACAACTCACTACCAACTACAAATAACAACATAC	NA		II			AAGGAAGCAGCCAAAACATTAAATATACACAGCTCACTGCCAACTGCAAGTGGCAGCATG[CG]CCCTGGTTCCCATTCCATCACATCCTCAAATCTGAAATGAGTAAGAGTACCTACTGCATA	37	AAAACATTAAATATACACAGCTCACTGCCAACTGCAAGTGGCAGCATGCG	7	127782100	R			NA	NA	PRRT4	NM_001114726	Body	chr7:127990926-127992616	S_Shelf			NA
cg05099221	0.701420065162289	0.69389986819401	0.676533906343012	0.775662550720999	0.797208512204757	0.792844430311654	0.690617946566437	0.788571831079137	0.0979538845126996	-0.77612605579094	0.739594888822787	9.29818822230455	0.000135302207404086	0.112855077398379	1.82788417513515	17	46036365	q	PRR15L	NA	TSS1500	open sea	TSS1500 - open sea	NA	31722493	TACTCTTACAAATAACTCCRTATCTAAAAAACRTTATTTTACAACCACCC	NA		II			TCAGCCAGGGCTGCTCTTGCAGATGGCTCCGTGTCTGGGGAGCGTTGTTTTGCAGCCACC[CG]GAGGTGGCCTGTCCTATTTGCGCTTGCATTCTCTCTCCCCTCGGATGGGCATCGCTGGAG	37	CGGGTGGCTGCAAAACAACGCTCCCCAGACACGGAGCCATCTGCAAGAGC	17	43391364	R			NA	NA	PRR15L	NM_024320	TSS1500					NA
cg08547534	0.67584117113774	0.687269484944816	0.668542042356593	0.752474473232955	0.74948524339452	0.750571855689561	0.677217566146383	0.750843857439012	0.0736262912926289	0.455915593587563	0.714030711792698	9.29661189831448	0.000135423121914873	0.112855077398379	1.82704172201212	10	2245502	p	LINC00701	-97011	IGR	open sea	IGR - open sea	NA	48678503	AAATTAACTAAACATAATAACACAAAACTAAAATCCCAACTACTTAAAAC	NA		II			GCACGATTTCGGCTCACTGCAACCTCCGCCTCCTGGGTTCAAGTGATTCTCCTGCCTCAG[CG]TCCCAAGTAGCTGGGATTTCAGTCTTGTGCTACCATGCTCAGCTAATTTTTTAATATTTT	37	AATTAGCTGAGCATGGTAGCACAAGACTGAAATCCCAGCTACTTGGGACG	10	2235502	F			NA	NA								TRUE
cg10442157	0.227720345020985	0.20150604486213	0.234371800462028	0.12003162956413	0.123539472852667	0.111501971543842	0.221199396781714	0.118357691320213	-0.102841705461501	-0.097851429725685	0.169778544050964	-9.29584544171734	0.000135481959900407	0.112855077398379	1.82663203153671	11	61284134	q	SYT7	NA	3'UTR	island	3'UTR - island	NA	18723412	AAAATAAAATCRACCCCAACTACATCCTCCTCTTTAACRAACTAAAAAAC	NA		II			ACACTCTCTCCCACGTCCACGAGGCCTCGGGGTCGCTGCCCTCCCGTCCCGGCTGGGGGC[CG]CTCCCCAGCCCGCCAAAGAGGAGGATGCAGTTGGGGCCGACCCCATTTTAAGCAAAGCTA	37	AAATGGGGTCGGCCCCAACTGCATCCTCCTCTTTGGCGGGCTGGGGAGCG	11	61040710	F			NA	NA	SYT7	NM_004200	3'UTR	chr11:61283864-61284147	Island			TRUE
cg14526718	0.300956429330499	0.27736665735828	0.310179338216721	0.196325836820084	0.180204364392103	0.195292525191758	0.2961674749685	0.190607575467981	-0.105559899500519	-0.270869081817273	0.243387525218241	-9.29405595300915	0.000135619448679638	0.112855077398379	1.82567534095035	2	176932840	q	EVX2	-11995	IGR	shore	IGR - shore	NA	32737452	TAACAATTATCACTTCAAAATTCTAACCACCTCTTCAATATAACTAATCA	52694445	TAACGATTATCACTTCAAAATTCTAACCGCCTCTTCGATATAACTAATCG	I	C	Grn	CCGCGCGGACCCCTGCGCTCTGGGGAAGGCTTAGGGAGCGGAGAATAGAGGTCAGGGGTG[CG]ACCAGTTACACCGAAGAGGCGGCTAGAACTCTGAAGTGACAACCGCCACTTTTCAGTACT	37	TGGCGGTTGTCACTTCAGAGTTCTAGCCGCCTCTTCGGTGTAACTGGTCG	2	176641086	F			NA	NA				chr2:176933131-176933449	N_Shore			TRUE
cg18478529	0.793182094600437	0.804211351435331	0.809615176828062	0.901781788628139	0.891019993723627	0.878589101885845	0.802336207621277	0.890463628079204	0.0881274204579269	0.125457298275101	0.84639991785024	9.29316430260281	0.000135688016287724	0.112855077398379	1.82519856424799	8	145563658	q	SCRT1	9204	IGR	shore	IGR - shore	NA	68602403	TCCACRAAAACATTAAACCACCAAAAATTCAAACAACRATAAATAAAAAC	NA		II			GCAGTGGTTCATCCACGAGAACATTAGACCACCAGGAATTCAGGCAGCGATGGGTGGGGA[CG]AAGCCATAGTGAGAGCTGCTGCTGGGTGGTTGGTGGCCAATGACACGTGCTCCAGCTGGG	37	CGTCCCCACCCATCGCTGCCTGAATTCCTGGTGGTCTAATGTTCTCGTGG	8	145534466	R			NA	NA				chr8:145555342-145562310	S_Shore			NA
cg19009372	0.828184641633712	0.843745839915795	0.841190613187853	0.911347888325192	0.915617467460057	0.927886597100131	0.83770703157912	0.918283984295127	0.0805769527160068	0.383921195728878	0.877995507937123	9.29299591265937	0.000135700969968913	0.112855077398379	1.8251085176405	2	225748136	q	DOCK10	NA	Body	open sea	Body - open sea	NA	54634353	AAACATTCCATTATAAAAAAATCTTCCTAAAAAACCTTAATTTACRTTCC	NA		II			TCAGTAGGTTAATGAATAAATAAAGACATAGATAAATTAACACACTTAGGAAAAAATATC[CG]GAACGTAAATCAAGGTTTTCTAGGAAGACTTTCCCATAATGGAATGTCTATATCCTAGGT	37	CGGAACGTAAATCAAGGTTTTCTAGGAAGACTTTCCCATAATGGAATGTC	2	225456380	F			NA	NA	DOCK10	NM_014689	Body					TRUE
cg26119877	0.524376913520938	0.493823537582398	0.485472357674468	0.632634392795905	0.624061242738369	0.610791475237582	0.501224269592601	0.622495703590619	0.121271433998018	0.688994262181833	0.56185998659161	9.28941536520267	0.000135976752405915	0.112855077398379	1.82319333787805	14	37530475	q	SLC25A21	NA	Body	open sea	Body - open sea	NA	73765309	ACATTTAAAAAATCAACCTAAATACTATTACTTAAAACCAATTACTATTC	NA		II			CTTGTCTGCCAAGCCTCCTCAAGTGTTCCACAAATAAAGCACATTTTGCTATGACACCAA[CG]AACAGCAACTGGTCCCAAGCAACAGCATTCAGGCTGATTCCTCAAATGTCAGTTTGCACA	37	CATTTGAGGAATCAGCCTGAATGCTGTTGCTTGGGACCAGTTGCTGTTCG	14	36600226	F			NA	NA	SLC25A21;SLC25A21	NM_030631;NM_001171170	Body;Body					TRUE
cg12924164	0.658401015793654	0.665289686425822	0.682543991849195	0.770598415387147	0.793080790045314	0.810639571689282	0.66874489802289	0.791439592373914	0.122694694351024	-0.338933620934906	0.730092245198402	9.288450679307	0.000136051166949189	0.112855077398379	1.82267718533106	7	93587876	q	BET1	-33124	IGR	open sea	IGR - open sea	NA	21677507	ATTATCTACCACCTAAACCACTACAACATTTTCCTAATTAATTTAACTAC	NA		II			TCTAGACTACTGTTGTCTACCACCTGAACCACTGCAGCATTTTCCTAATTGGTTTAGCTA[CG]GCTACTGGGCTCCCTTTCATTTATCCTCCGCAGGGTTGCCAGAGCAGTCATCTCATAATG	37	TTGTCTACCACCTGAACCACTGCAGCATTTTCCTAATTGGTTTAGCTACG	7	93425812	R			NA	NA								TRUE
cg20818457	0.646388268362111	0.660275916371252	0.674282130638004	0.775105515840076	0.768945248144246	0.750509572666474	0.660315438457122	0.764853445550265	0.104538007093143	-0.403758383236594	0.712584442003694	9.28635293390456	0.000136213148660642	0.112855077398379	1.82155456243278	4	154179401	q	TRIM2	NA	Body	open sea	Body - open sea	V$PAX2_01	29708381	CATAACTAACAATTACCATTAAAAACCCATTCATTCATAATACATAACTC	NA		II			GGGTTGAGTTCCATGGCTGGCAGTTACCATTGGAAACCCATTCATTCATAATGCATGACT[CG]ACCCTCCGAATTCTGAATGCCATTGAGGGCCAGCAAACAAACATGTAGGAGATAATTTGC	37	ATGGCTGGCAGTTACCATTGGAAACCCATTCATTCATAATGCATGACTCG	4	154398851	R			NA	NA	TRIM2;TRIM2	NM_015271;NM_001130067	Body;5'UTR					TRUE
cg02831727	0.767622130179386	0.787054297965799	0.779600890408337	0.867105487612223	0.899600681167265	0.895461341542426	0.77809243951784	0.887389170107304	0.109296730589464	-0.0999156427189495	0.832740804812572	9.27483623405061	0.000137106464378569	0.113162428716325	1.81538570387332	16	79027453	q	WWOX	NA	Body	open sea	Body - open sea	NA	44787475	CRCAAAAACCTCAATCCTCAAAAAAAAACTATTACAATATTATCAACTAC	NA		II			ACTAATCAGCACGCAGGAGCCTCAGTCCTCAAAGGAGGACTATTACAGTGTTATCAGCTG[CG]GGCCTGGGTGTACGGAGCCCGGAACAGGGATGGGGACAGGACCTTGCGCTGTGCGGCTTG	37	GCAGGAGCCTCAGTCCTCAAAGGAGGACTATTACAGTGTTATCAGCTGCG	16	77584954	R			NA	NA	WWOX	NM_016373	Body					NA
cg07148919	0.863636363636364	0.903698080468496	0.882959905660377	0.773439326630816	0.750872846041221	0.747227658186562	0.883431449921746	0.757179943619533	-0.126251506302213	0.0346764736796002	0.820305696770639	-9.27235071492031	0.00013730015681183	0.113162428716325	1.81405310087809	5	1466943	p	LPCAT1	NA	Body	island	Body - island	NA	36653387	AATAACTCAAAATAAATCAATCACAATAAACTCTACCACCCCCAAAACCA	12716491	AATAACTCGAAATAAATCGATCACGATAAACTCTACCACCCCCAAAACCG	I	T	Red	CTCCTCTTGGTCAATGGCTCGGAATAGGTCGGTCACGGTGAGCTCTGCCACCCCCAGGGC[CG]TCTTGAGGATGCAGGACAGGTCACCTTCGCCGACGCTGCCGTCCTCTTGCGCTCCGTACA	37	CGGCCCTGGGGGTGGCAGAGCTCACCGTGACCGACCTATTCCGAGCCATT	5	1519943	R			NA	NA	LPCAT1	NM_024830	Body	chr5:1466790-1467000	Island			NA
cg21012139	0.713027709489086	0.704705261965011	0.697485121848192	0.777733210892789	0.772518000765953	0.782386685750947	0.70507269776743	0.77754596580323	0.0724732680357998	0.120181877819987	0.74130933178533	9.2672661040271	0.000137697390406928	0.113162428716325	1.8113256215398	1	6553510	p	PLEKHG5	NA	Body	shelf	Body - shelf	NA	35775463	TAAAAAAACTTACCCACATCACACAACATAATCRTCAAAACCTAACCTAC	NA		II			TTCAAAACGCTAGTCACATCCTGGAGAGTAAGAATAGGGCTCTTGATCAGACAAGCCTCA[CG]CAGGCCAGGCTCTGACGATCATGCTGTGTGATGTGGGCAAGTTCCTCTACCTCTCTGGGC	37	CGCAGGCCAGGCTCTGACGATCATGCTGTGTGATGTGGGCAAGTTCCTCT	1	6476097	F			NA	NA	PLEKHG5;PLEKHG5	NM_198681;NM_001042663	Body;Body	chr1:6550083-6551115	S_Shelf			NA
cg10506742	0.651397200880589	0.679564585296067	0.666056697773112	0.752306889066493	0.766816091099108	0.770759874906052	0.665672827983256	0.763294285023884	0.0976214570406282	-2.33817647135122	0.71448355650357	9.26428640333318	0.000137930803389685	0.113162428716325	1.80972639185426	16	4605312	p	LOC342346	NA	TSS1500	open sea	TSS1500 - open sea	NA	54620369	CATTCATTTCTAAACRCATCCAAAAACCCCCCACAATATTCCATTTTCTC	NA		II			AGACTTTGTCACACACACTACACACACACACACACACACACACACACACACACACACACA[CG]AGAAAATGGAACACTGTGGGGGGCCTTTGGATGCGTCCAGAAATGAATGTAGTTCTTCAG	37	ATTCATTTCTGGACGCATCCAAAGGCCCCCCACAGTGTTCCATTTTCTCG	16	4545313	F	rs79204881		NA	NA	LOC342346	NM_001145011	TSS1500					NA
cg01985482	0.725424030934225	0.757658487843109	0.749369850020472	0.858171026192252	0.839294872673315	0.852255686143522	0.744150789599269	0.84990719500303	0.105756405403761	0.0150237107873995	0.797028992301149	9.26325276098022	0.000138011881231123	0.113162428716325	1.8091714784824	19	8376374	p	NDUFA7	NA	3'UTR	shelf	3'UTR - shelf	NA	67763321	ATCACATTCTCCCTAAAAAAAATCCAAAAAAACAAAATAATCRAATAACC	NA		II			TCATAAATTAGGTCACATTCTCCCTGGAGGAAATCCAAGGAGGCAAAGTAGTCGGGTGGC[CG]TGAGGGTGCAGTGTCACAGGTAAGGCTGGTCCGAGGACAGCTCCCACCTCTTTATGGGAG	37	CGGCCACCCGACTACTTTGCCTCCTTGGATTTCCTCCAGGGAGAATGTGA	19	8282374	R			NA	NA	NDUFA7	NM_005001	3'UTR	chr19:8372597-8373302	S_Shelf			NA
cg12807206	0.808995116473714	0.825464643026067	0.816466472522573	0.899746369576004	0.88610493651122	0.897751553467184	0.816975410674118	0.894534286518136	0.0775588758440179	-0.00193661618538559	0.855754848596127	9.26140369270901	0.000138157059369926	0.113162428716325	1.80817861012938	2	157324457	q	GPD2	NA	5'UTR	open sea	5'UTR - open sea	NA	46695501	CCAAATTTTACTTTACTATAAAAATCATAATTAATACTCTACCTACAAAC	NA		II			AGGAATCACATGTGTAAGATACAGGTGTGTAAGTCCTTCTCTGCTTGGCTGGGGGGAATG[CG]TTTGCAGGCAGAGTACTAATCATGATCCCCACAGTAAAGTAAAACTTGGGGAAAGAGTAG	37	CAAGTTTTACTTTACTGTGGGGATCATGATTAGTACTCTGCCTGCAAACG	2	157032703	F			NA	NA	GPD2;GPD2	NM_000408;NM_001083112	5'UTR;5'UTR					TRUE
cg11693424	0.668696958169671	0.664111324125533	0.642760221620907	0.745380011422093	0.744922151195641	0.754821971488598	0.658522834638704	0.748374711368777	0.0898518767300736	-0.603487469162596	0.70344877300374	9.25582028820305	0.000138596521466391	0.113307381180188	1.80517907484358	4	99502614	q	TSPAN5	NA	Body	open sea	Body - open sea	NA	34698354	AAAATAAAAAATCACCTTAAAAAAACTCTATACCTCAACACTTTCTAAAC	NA		II			TAGAGTCAGGAAAGGTAAAAAATCACCTTAAGGAAACTCTATGCCTCAGCACTTTCTAAA[CG]CCCCTGTCTTCTAGGCAACTCTGCTCTTGTCTCCTTGTTCTTTTATCTCAATCTTGACGG	37	AGGTAAAAAATCACCTTAAGGAAACTCTATGCCTCAGCACTTTCTAAACG	4	99721637	R			NA	NA	TSPAN5	NM_005723	Body					TRUE
cg21659431	0.799894874523414	0.818655430666333	0.827760788658789	0.901399292664179	0.914677118145253	0.907457503540352	0.815437031282845	0.907844638116595	0.0924076068337494	0.0563348488265952	0.86164083469972	9.24939836358451	0.000139104006084203	0.11350729122551	1.80172629181646	15	98837004	q	FAM169B	-143387	IGR	open sea	IGR - open sea	NA	23810416	CRCAACAAAAATATAAACATAATAAACCCTCAATCCCCCAAAATAACCAC	NA		II			CTAAAAGCATTCGCAGCAGGGGTGTGGGCATGGTGAACCCTCAGTCCCCCAGAGTGGCCA[CG]CTAAAGCCGACATTCTCACATTATAAAGACCTCCCAATCCCTGCTTTAATTTCTCCGATC	37	GCAGCAGGGGTGTGGGCATGGTGAACCCTCAGTCCCCCAGAGTGGCCACG	15	96654527	R			NA	NA								TRUE
cg04050782	0.77325669156932	0.787820601174147	0.814383587132073	0.928175111892939	0.912106399053012	0.905190768621587	0.791820293291847	0.915157426522513	0.123337133230666	-0.123233341951653	0.85348885990718	9.23370166156101	0.00014035359627091	0.114026075445713	1.79327435685802	4	47707064	p	CORIN	NA	Body	shore	Body - shore	NA	29612453	TTTCAACTAAAAAATATCTTTTCTAAAAAACATACTTAACTTATAATTAC	NA		II			GACCCAGTGGATTTCAGCTAAGAGATATCTTTTCTGAAGGGCATACTTGGCTTGTGATTG[CG]ACTGAGTAAATCTGAAATAATGAAATCCCACTTCTACCAATGATTACTTAAGGTAAGTGA	37	CGCAATCACAAGCCAAGTATGCCCTTCAGAAAAGATATCTCTTAGCTGAA	4	47401821	R			NA	NA	CORIN	NM_006587	Body	chr4:47708443-47708712	N_Shore			TRUE
cg25386676	0.67348145228829	0.72693473660127	0.669560060383869	0.901086890521586	0.868414256198347	0.858525088383055	0.689992083091143	0.876008745034329	0.186016661943187	0.244364418338527	0.783000414062736	9.23051086328197	0.000140609214165658	0.114026075445713	1.79155408636801	5	172175721	q	DUSP1	-19372	IGR	island	IGR - island	NA	10795351	AAATCAAACCCAAATCACCAATAAACCTATACACTAAAAACCAAAATACA	74710337	AAATCGAACCCGAATCGCCAATAAACCTATACGCTAAAAACCGAAATACG	I	A	Red	CAGCGCGTCTCTTGGGGCCAAACGCATTCCATTCATGCCCCGGCGGGCAGCACGCACGTC[CG]CACCTCGGCTCCCAGCGCACAGGCTCACTGGCGATCCGGGCCCGACTTGCTTAGGGAGAG	37	CGCACCTCGGCTCCCAGCGCACAGGCTCACTGGCGATCCGGGCCCGACTT	5	172108326	F			NA	NA				chr5:172175480-172175883	Island			TRUE
cg02042710	0.818543478150948	0.809527065576625	0.823747305059408	0.896648167161347	0.88377810225526	0.891731476053685	0.817272616262327	0.890719248490097	0.0734466322277706	-0.145450144384502	0.853995932376212	9.22898697888285	0.000140731486137818	0.114026075445713	1.79073224751486	12	62586892	q	FAM19A2	NA	TSS1500	shore	TSS1500 - shore	NA	15737373	TAATCRAAATAAACCTCAAAAAACCCTTCATTTAAACTCATATACACAAC	NA		II			ATTCATGACGCTGGAAGGTCATGTCCTTACATGTTTGGTCAAATTGGGTGTCGGTTTAAG[CG]CTGTGCATATGAGCTCAAATGAAGGGTCTTCTGAGGCTCACTTCGATCATGTTTGGAGAT	37	CGCTGTGCATATGAGCTCAAATGAAGGGTCTTCTGAGGCTCACTTCGATC	12	60873159	F			NA	NA	FAM19A2	NM_178539	TSS1500	chr12:62584768-62586268	S_Shore			NA
cg06821999	0.468953361958946	0.461314267112954	0.487349359150345	0.37479192610736	0.356784204150713	0.339967644183764	0.472538996074082	0.357181258147279	-0.115357737926803	0.0774138738728783	0.41486012711068	-9.2219455228549	0.000141298089486643	0.114026075445713	1.78693257181664	14	95238156	q	GSC	3596	IGR	island	IGR - island	NA	63726346	ATTTCTATTCRAATTTCAAAAAACCATTACACRAAAATTTAATCCTATCC	NA		II			CCCACTTGTCAATTTCTGTTCGGGTTTCAAAGAGCCATTGCACGGAGGTTTAGTCCTGTC[CG]AGGGCACTACTGTGGCGGCGCGCAGAAGCGGCCCAGTGGAGCCAGGCGGCGACGTTTCTC	37	CGGACAGGACTAAACCTCCGTGCAATGGCTCTTTGAAACCCGAACAGAAA	14	94307909	R			NA	NA				chr14:95237622-95238211	Island		RDMR	NA
cg06340987	0.437976515187707	0.368186352499477	0.425431372474631	0.231273182546872	0.234359099213639	0.216397441593258	0.410531413387272	0.227343241117923	-0.183188172269349	0.0783957996380671	0.318937327252597	-9.21934598037512	0.000141507940475872	0.114026075445713	1.7855289124733	11	20182695	p	DBX1	NA	TSS1500	shore	TSS1500 - shore	NA	31777327	ACTCAAAAAAACTTAAAAACRAATACTTTAAAACCACTAAATATATATCC	NA		II			CCATTCTGACGACTCAGGGAAACTTGGAAACGGATGCTTTGGGGCCACTGGATGTGTGTC[CG]TAAGAGTGGGGAGAGGTCTGGAGTTATTTCATTTCGGGAGACTGGTTGAGTTTGAGCGTT	37	CGGACACACATCCAGTGGCCCCAAAGCATCCGTTTCCAAGTTTCCCTGAG	11	20139271	R			NA	NA	DBX1	NM_001029865	TSS1500	chr11:20184570-20185497	N_Shore			NA
cg23545906	0.747747081711492	0.730129380922869	0.730061361889668	0.814513920828559	0.835954564977114	0.824502529170703	0.735979274841343	0.824990338325459	0.0890110634841157	-0.305194173869814	0.780484806583401	9.21461338655318	0.00014189092125767	0.114026075445713	1.78297222527524	8	37797680	p	GOT1L1	NA	TSS200	open sea	TSS200 - open sea	NA	41634492	CCACCACAAAAATCATAAAATTCTATTACCCTAACAACCCRTTATCCAAC	NA		II			CCAAGGCTGGGCCGGGCAGTCCTGCCTCTTCCTGGAACCTTGGCAGCCCCAGTGCAGAGG[CG]CTGGACAACGGGTTGCCAGGGCAACAGAACCTCATGATCTTTGTGGTGGCGATCCACAGG	37	CACCACAAAGATCATGAGGTTCTGTTGCCCTGGCAACCCGTTGTCCAGCG	8	37916837	F			NA	NA	GOT1L1	NM_152413	TSS200					NA
cg26722769	0.820432486159446	0.811006937711081	0.79539461047041	0.92120391673111	0.929133121756184	0.899301481673069	0.808944678113646	0.916546173386788	0.107601495273142	0.0606898122737465	0.862745425750217	9.21325045302428	0.000142001440183147	0.114026075445713	1.78223562717996	4	170328730	q	NEK1	NA	Body	open sea	Body - open sea	NA	57621342	ATTAAAAAATTATTAAACAAAAACTATTTCTATTATCCCTTATCCAATAC	NA		II			CTCAGCCAACTGAGTTGAGGAAAGAAAAAAAGCACAGCTGAGGTGTTGAAAATGTGAATC[CG]TACTGGATAAGGGATAATAGAAATAGCCTCTGTCCAACAACCTTTCAACAATTAGAATGT	37	TTGAAAGGTTGTTGGACAGAGGCTATTTCTATTATCCCTTATCCAGTACG	4	170565305	F			NA	NA	NEK1	NM_012224	Body					TRUE
cg26390889	0.140059918681789	0.141400042946103	0.140178481901133	0.065598946906538	0.0747288067496987	0.0797395388556789	0.140546147843008	0.0733557641706385	-0.0671903836723697	0.280682740950169	0.106950956006823	-9.20626205064896	0.000142569707204184	0.114026075445713	1.77845662501236	5	33936462	p	RXFP3	NA	TSS200	island	TSS200 - island	NA	69659380	AACACTAACACATAACTCCCCCAACCACTCAATTATACAATTTAAAACCA	44746392	AACACTAACGCATAACTCCCCCAACCGCTCAATTATACGATTTAAAACCG	I	C	Grn	CGGAAACCTCATCCAAGCAGTCCCAGAGGAAACGGATAAAGGTATTTGAAAGGGAGCGAG[CG]GCCCCAAATCGCACAATTGAGCGGCTGGGGGAGTTATGCGCCAGTGCCCCAGTGACCGCG	37	CGGCCCCAAATCGCACAATTGAGCGGCTGGGGGAGTTATGCGCCAGTGCC	5	33972219	F			NA	NA	RXFP3	NM_016568	TSS200	chr5:33936168-33938309	Island			TRUE
cg16734795	0.777058239128815	0.803170620311537	0.789268710138863	0.916062429734021	0.910743546760343	0.883960819446268	0.789832523193072	0.903588931980211	0.113756408787139	-0.145403883008408	0.846710727586641	9.20517502371691	0.000142658338472552	0.114026075445713	1.7778684929945	19	47839187	q	GPR77	NA	TSS1500	open sea	TSS1500 - open sea	NA	56803377	AACAATAATAACAACAACTAACCTACRTATAACACCCACTAAAAACCAAC	NA		II			GGATGCGTGTGGACAGTGATAACAGCAGCTAGCCTACGTATGACACCCACTGAAAACCAG[CG]CTATACACTCAGCTCTACCCTTCTAACTTGTTGAATTCTTACAACACCCCCTAAGGCAGG	37	CGCTGGTTTTCAGTGGGTGTCATACGTAGGCTAGCTGCTGTTATCACTGT	19	52531027	R			NA	NA	GPR77	NM_018485	TSS1500					NA
cg17632243	0.851664319944169	0.835286834811358	0.858874079639488	0.940816419995239	0.940521593527309	0.963442845110986	0.848608411465005	0.948260286211178	0.099651874746173	-0.130464442714516	0.898434348838091	9.20117231458714	0.000142985257417979	0.114026075445713	1.77570210181787	5	107588695	q	FBXL17	NA	Body	open sea	Body - open sea	NA	37780344	AATATTCTAAAACCCCCAAATAAAATCTATAAATCCTCTAAAAAATTTAC	NA		II			GCTGATGTGAAGATGTTCTGAGGCCCCCAAGTAGAATCTGTGGATCCTCTAAAGGATTTA[CG]ATTCTGTATCAATGATCTGAGAGATTCCAAAGAACTGCAATAATAAAGCACCCTCAGCAA	37	ATGTTCTGAGGCCCCCAAGTAGAATCTGTGGATCCTCTAAAGGATTTACG	5	107616594	R		rs72791254	NA	NA	FBXL17	NM_001163315	Body					TRUE
cg05868813	0.491319398166006	0.495731047351285	0.538321699445803	0.640215457753273	0.636789728223422	0.645925946472485	0.508457381654365	0.640977044149727	0.132519662495362	-0.0795766703299844	0.574717212902046	9.20029634080718	0.00014305691890192	0.114026075445713	1.77522784221748	13	26594483	q	ATP8A2	NA	3'UTR	open sea	3'UTR - open sea	NA	62658305	AACAAAAAACAAATATACCCTACTCCAATTACACAAAATAAACCTCTCAC	NA		II			ACCAATATTTAAACATCAGTACTAGTTGTCCTGGGAGAAAGGGAAAGGAGTTTTATGTTG[CG]TGAGAGGCCCATCCTGTGTAATTGGAGCAGGGCACACTTGCTTCCTGTTGAGTTAACTCA	37	ACAGGAAGCAAGTGTGCCCTGCTCCAATTACACAGGATGGGCCTCTCACG	13	25492483	F		rs34110657	NA	NA	ATP8A2	NM_016529	3'UTR					NA
cg02249228	0.663188853732089	0.657812890302971	0.637111341214616	0.746476426329639	0.743057731858418	0.763160999423158	0.652704361749892	0.750898385870405	0.0981940241205126	0.0584735622814231	0.701801373810149	9.19639745701408	0.000143376388080276	0.114026075445713	1.77311627703756	8	12669060	p	LOC340357	NA	TSS200	open sea	TSS200 - open sea	NA	10734368	CCAATCCTACACTAACTCCTCCCCAAAACAAAATAAATAATTTCCTAATC	NA		II			GAATTTCAGCAATTCCGACCATGGGTAAAACCCAGTGCAGTGACACTCTCATGTTCTCAC[CG]ACCAGGAAACCACTTACTCTGCTTTGGGGAGGAGTTAGTGCAGGACTGGGCGTGGGCAGA	37	CAGTCCTGCACTAACTCCTCCCCAAAGCAGAGTAAGTGGTTTCCTGGTCG	8	12713431	F	rs76070208		NA	NA	LOC340357	NR_015383	TSS200					NA
cg18256949	0.681115142257017	0.700055187637969	0.676896299010627	0.771197290711601	0.792171995589857	0.795499425947187	0.686022209635204	0.786289570749548	0.100267361114344	-0.0303816289137822	0.736155890192376	9.19482164384531	0.000143505744808106	0.114026075445713	1.77226253138702	17	41477468	q	ARL4D	NA	Body	island	Body - island	NA	70761332	CTAATCCTACTTATTAACCAACACCAACACTAACACACCCTAATTATCCA	18774336	CTAATCCTACTTATTAACCAACACCAACACTAACACGCCCTAATTATCCG	I	A	Red	CTGCGGAGGCTGAGCGGCTGGAGGAAGCCAAGGTGGAGTTGCACCGAATCAGCCGGGCCT[CG]GACAACCAGGGCGTGCCAGTGCTGGTGCTGGCCAACAAGCAGGACCAGCCCGGGGCACTG	37	CGGACAACCAGGGCGTGCCAGTGCTGGTGCTGGCCAACAAGCAGGACCAG	17	38832994	F	rs1059974		NA	NA	ARL4D	NM_001661	Body	chr17:41477270-41477482	Island			NA
cg03225787	0.57656925598972	0.616069134560759	0.62766495704409	0.749038419022744	0.737193087765446	0.755364448938251	0.606767782531523	0.747198651908814	0.140430869377291	-0.108820177746751	0.676983217220168	9.1946370372929	0.000143520907883822	0.114026075445713	1.77216250324369	1	158518363	q	OR6Y1	NA	TSS1500	open sea	TSS1500 - open sea	NA	54752420	AACTATTACTTCATTCAAACTTAAACACATTATTAAACACAAACAAAAAC	NA		II			GGCAATTTGGGTGACTCTGGAGTGGTTGCATGACCCCACTTATCTGTAAAATGGAGAGAA[CG]TTCTTGCTTGTGTCTAACAATGTGCTTAAGCTTGAATGAAGCAATAGTTGAGCATACCCA	37	ACTATTGCTTCATTCAAGCTTAAGCACATTGTTAGACACAAGCAAGAACG	1	156784987	F	rs75775105		NA	NA	OR6Y1	NM_001005189	TSS1500					NA
cg03233332	0.689163130038061	0.714414919130131	0.725859201309883	0.82844079899563	0.812262952400179	0.834716797579715	0.709812416826025	0.825140182991842	0.115327766165817	-0.573582116137623	0.767476299908933	9.1889605952831	0.00014398807137254	0.114026075445713	1.76908554088655	7	66118400	q	KCTD7	24532	IGR	shore	IGR - shore	NA	34627472	AACAATCAATATTTAAATACTATTTTTCACATTCCTTACATAAAAATCAC	NA		II			CCAGGACGCAGAGCAGTCAGTATTTAGGTACTGTTTTTCACATTCCTTACATGGGAATCA[CG]TCAACAGGATTCAATTTGTGACTCAACCATTAATACTTTGTGACACTGGCTAATTTATTG	37	GCAGTCAGTATTTAGGTACTGTTTTTCACATTCCTTACATGGGAATCACG	7	65755835	R			NA	NA				chr7:66119075-66120404	N_Shore			NA
cg09068158	0.417272706903489	0.382169028817309	0.396790904228976	0.298865149350321	0.299520967563787	0.301459614532724	0.398744213316591	0.299948577148944	-0.0987956361676473	-0.496074266293459	0.349346395232768	-9.18094262841288	0.000144650973389749	0.114026075445713	1.76473533756231	1	53098641	p	FAM159A	NA	TSS1500	island	TSS1500 - island	NA	48733402	AAATTAAATAAAATTATATTCACTCTCCTCACTAACCCCRCCRTATAATC	NA		II			GGTTTTTGCGGAGGTTGGGTGAGGTTGTGTTCACTCTCCTCACTGACCCCGCCGTGTGGT[CG]CCGGCTGGTGCCTTGTCTGTCTGCCCCAGCCCCGAATGCCCCGAGACTCCCGGCGCCGGC	37	GGTTGGGTGAGGTTGTGTTCACTCTCCTCACTGACCCCGCCGTGTGGTCG	1	52871229	R			NA	NA	FAM159A	NM_001042693	TSS1500	chr1:53098629-53099303	Island			NA
cg13916516	0.704002608624766	0.743455497382199	0.738885960288174	0.860565663844352	0.846680894080647	0.842394978271366	0.728781355431713	0.849880512065455	0.121099156633742	-0.17212484526427	0.789330933748584	9.17767451018036	0.000144922195498049	0.114026075445713	1.76296085312097	9	140268774	q	EXD3	NA	Body	island	Body - island	NA	57694372	AACTAAAACCAACAACTAAAAACTCACCCTCTTACCCACCTACATAACCA	31655402	AACTAAAACCAACAACTAAAAACTCACCCTCTTACCCACCTACGTAACCG	I	T	Red	CGGGTTCACAGCTCAGCGCTCGGGACAGGGCGCAGCAGCCGACACCCGACCTGAAGCCGA[CG]GCCACGCAGGTGGGCAAGAGGGTGAGTTCCCAGCTGCTGGCTCCAGCCACGGGATGCGCC	37	CGGCCACGCAGGTGGGCAAGAGGGTGAGTTCCCAGCTGCTGGCTCCAGCC	9	139388595	F		rs75707664	NA	NA	EXD3	NM_017820	Body	chr9:140268713-140268993	Island			NA
cg11425517	0.692286132625937	0.722669728937956	0.710133594776724	0.801499211520844	0.818258749090055	0.826810180416861	0.708363152113539	0.81552271367592	0.107159561562381	0.161739504947227	0.76194293289473	9.17338539665118	0.00014527905348904	0.114026075445713	1.76063081821956	19	52219484	q	HAS1	NA	Body	shelf	Body - shelf	NA	12708501	ATACTCAACATAAATTATACTACCAAATAAACTAAAAAAACCAAATAATC	NA		II			GATTTGGAGAACTCTCAGCATGCACACACGCTAGGATATTCATTGGCCTCCACACATACC[CG]ACCACCTGGTCCCCTCAGCTTACTTGGTAGCATAACCCATGCTGAGCATGCGGTTGGTGA	37	TGCTCAGCATGGGTTATGCTACCAAGTAAGCTGAGGGGACCAGGTGGTCG	19	56911296	F			NA	NA	HAS1	NM_001523	Body	chr19:52222423-52223208	N_Shelf			NA
cg15863707	0.264037105227174	0.234348918052781	0.290013228231843	0.0816886387558975	0.0955140422883551	0.0393569209222727	0.262799750503933	0.0721865339888418	-0.190613216515091	0.122452110134553	0.167493142246387	-9.16984071415924	0.000145574750100535	0.114026075445713	1.75870417735612	2	130635669	q	LOC389033	-44766	IGR	open sea	IGR - open sea	NA	28707416	TAAACAAAATAAACCRACTTCTTTATCAATAAACRTATTAAATTATTCCC	NA		II			AATTCTGGATTTAAGCAAAGTAGGCCGGCTTCTTTGTCAATAGACGTATTGGGTTATTCC[CG]GGGGGGCTGCAGCCGGAGCACCTCCCACTCCTTCGCAGGGGTTATTTCTGAAGACCCCCT	37	AAGCAAAGTAGGCCGGCTTCTTTGTCAATAGACGTATTGGGTTATTCCCG	2	130352139	R			NA	NA								NA
cg00368924	0.832762766091337	0.846802221197338	0.840858838812166	0.918224847167311	0.933623797501352	0.913462616604014	0.840141275366947	0.921770420424226	0.0816291450572787	0.00249853829930029	0.880955847895586	9.1641404391769	0.000146051743419011	0.114026075445713	1.75560398244697	7	157386714	q	PTPRN2	NA	Body	shore	Body - shore	NA	69660468	ACAAAACACATAAATATTAAAAAAATAACATCACTTACCCAAAACAACTC	NA		II			ACACAGGCAGACACAAAGGGCAGGAGGTCATACCGATGTGTTTCAGATCCTGGCGTCATC[CG]AGCTGTCCTGGGTAAGTGATGCCATCTCTCCAATACCCATGTGCCTTGCCCATAAAATGG	37	CAAGGCACATGGGTATTGGAGAGATGGCATCACTTACCCAGGACAGCTCG	7	157079475	F			NA	NA	PTPRN2;PTPRN2;PTPRN2	NM_002847;NM_130842;NM_130843	Body;Body;Body	chr7:157387053-157387322	N_Shore			NA
cg09615505	0.637684786401016	0.560456681402394	0.554937396996225	0.358639071449634	0.374889637943796	0.348894289877905	0.584359621599878	0.360807666423778	-0.2235519551761	0.0249281930471408	0.472583644011828	-9.16202561271991	0.000146229174764382	0.114026075445713	1.7544531926936	2	176977285	q	HOXD10	-4207	IGR	island	IGR - island	NA	34710496	RAAACTAACCTCAACTTTAATAAAAAAACCRAAACTCCAATAAACCCCCC	NA		II			GCCCCTCTCCCGGAGCTGGCCTCAGCTTTGGTGGGGAGGCCGGGGCTCCAGTGAGCCCCC[CG]GCGAGGCTCCAACGAGTGGCGTGGGTGTTCCCCGCAGGCAACCTTGGCTCCACTAGTCTG	37	CGGGGGGCTCACTGGAGCCCCGGCCTCCCCACCAAAGCTGAGGCCAGCTC	2	176685531	R			NA	NA				chr2:176977284-176977540	Island			NA
cg25263189	0.751632944807951	0.720719833396547	0.723256845986646	0.829251685760282	0.839269387611772	0.828342348266785	0.731869874730381	0.832287807212946	0.100417932482565	0.0167701966556494	0.782078840971664	9.15741068350183	0.000146617237821342	0.114026075445713	1.75194082774438	7	4850105	p	RADIL	NA	Body	shore	Body - shore	NA	53742319	ATCTCTTCAATACAATAAAATACRACAAAACAACRTAACTAAACAAACTC	NA		II			CTGCCTCGGCCTCCCAAAGTGCCCAGCCGACGGTTCAGGTGTGTCCGTGTCTCCCAGGAA[CG]AGTTTGCTCAGTCACGTTGCTCTGCCGTATTTCACTGTACTGAAGAGACTGCTTTATTCA	37	CGAGTTTGCTCAGTCACGTTGCTCTGCCGTATTTCACTGTACTGAAGAGA	7	4816631	F	rs10258762		NA	NA	RADIL	NM_018059	Body	chr7:4848251-4849204	S_Shore			NA
cg01286133	0.815652656022736	0.823582371062872	0.835959681975505	0.935811205939998	0.908002514164968	0.922520323338061	0.825064903020371	0.922111347814342	0.0970464447939715	-0.226627972655185	0.873588125417357	9.15739381562879	0.000146618658425496	0.114026075445713	1.75193164202446	21	27540106	q	APP	NA	Body	shore	Body - shore	NA	62663309	TTTTCATTTCCTCAATCAAAACCAATATTATTCCATCTAATAACTTCTCC	NA		II			TTGCATGTTCCTTTTCATTTCCTCAGTCAGGACCAGTATTATTCCATCTAGTAACTTCTC[CG]CAGTACTAATAGCCTTGCAAATGTCGTTCAGGAGCCTCTGCTGGTTCCGGTGACAAGAGA	37	CGGAGAAGTTACTAGATGGAATAATACTGGTCCTGACTGAGGAAATGAAA	21	26461977	R			NA	NA	APP;APP;APP;APP;APP	NM_201413;NM_000484;NM_201414;NM_001136129;NM_001136130	Body;Body;Body;Body;Body	chr21:27541893-27543524	N_Shore		RDMR	NA
cg10449665	0.764100217366434	0.773189899510435	0.788147094939572	0.855882530666506	0.862521317066772	0.854069535100573	0.775145737272147	0.857491127611283	0.0823453903391361	0.0278553128615548	0.816318432441715	9.15477810700396	0.000146839147106239	0.114026075445713	1.75050695622977	16	86228628	q	RP11-514D23.1	-91409	IGR	open sea	IGR - open sea	NA	26632369	TCCATCCCCTTACTTCAAATTTCTTTAACAAATTAAACAATATAACCACA	19808335	TCCGTCCCCTTACTTCAAATTTCTTTAACGAATTAAACGATATAACCACG	I	A	Red	GGAGCAGAGAACATCCAGATGACCGTGCGTGCCGCCGTCCACTGGGCTTTCTCATTAACC[CG]TGGTCACACCGTCCAATTCGTCAAAGAAACCTGAAGCAAGGGGACGGACGGAACCGGCAC	37	TCCGTCCCCTTGCTTCAGGTTTCTTTGACGAATTGGACGGTGTGACCACG	16	84786129	F	rs79665766		NA	NA								NA
cg27596495	0.241377273801087	0.25647585545251	0.238208264865194	0.106770688213987	0.148505444712417	0.120532292900439	0.245353798039597	0.125269475275614	-0.120084322763983	0.0491013157794021	0.185311636657606	-9.15365820026793	0.000146933667142286	0.114026075445713	1.74989682867177	6	55039295	p	HCRTR2	NA	5'UTR	island	5'UTR - island	NA	26705427	AATAACTTTTCACATCATTTTCTACTCAAAAACCCCTTCTAACCTCTCCA	33719449	AATAACTTTTCACGTCATTTTCTACTCGAAAACCCCTTCTAACCTCTCCG	I	C	Grn	AGGCATTGGCTCAGTAACTTTTCACGTCATTTTCTGCTCGGGAGCCCCTTCTAGCCTCTC[CG]CGCAGCCTTTCCCACCGCAAATCACCAGTGCTCATGGGGCAGGCGGAGAGGAGCTTGCAG	37	AGTAACTTTTCACGTCATTTTCTGCTCGGGAGCCCCTTCTAGCCTCTCCG	6	55147254	R			NA	NA	HCRTR2;HCRTR2	NM_001526;NM_001526	5'UTR;1stExon	chr6:55039170-55039392	Island			TRUE
cg18652683	0.588961957698588	0.545670575443906	0.526198084158574	0.363571449784994	0.332387969223383	0.291499773247955	0.553610205767023	0.329153064085444	-0.224457141681579	0.031986534471829	0.441381634926233	-9.15175035426448	0.000147094853125548	0.114026075445713	1.74885721854874	7	36764140	p	AOAH	NA	1stExon	open sea	1stExon - open sea	NA	30730371	TAACTCAATAAAATTAATATACATAAACCCCRTAAACCTCRAAACTTACC	NA		II			TCCGTGCTCCCTGGCTCAGTGAAGTTAGTGTGCATAAACCCCGTGAGCCTCGAGGCTTGC[CG]GAACTGATCTGTTGGGTTGGTTAGGAGGCCCTTCCCCTTTCATTCTTGCAAAACAAAACA	37	CGGCAAGCCTCGAGGCTCACGGGGTTTATGCACACTAACTTCACTGAGCC	7	36730665	R			NA	NA	AOAH;AOAH	NM_001637;NM_001637	1stExon;5'UTR			low-CpG:36730525-36730677		NA
cg21771173	0.20324711440048	0.188707055257952	0.204327566187873	0.0932234195859365	0.119769814679926	0.096514108950722	0.198760578615435	0.103169114405528	-0.0955914642099066	0.33386581243812	0.150964846510481	-9.14500126360674	0.000147666718071912	0.114026075445713	1.74517740990519	5	169064071	q	DOCK2	NA	TSS200	shore	TSS200 - shore	NA	52775323	TACRATAATAATCTAACRAACCCCAAATAAAAACTAACCTCTACTCCCTC	NA		II			CTCTCTGCACTTGCGGTGGTGGTCTGGCGAGCCCCAGGTGGGGACTGGCCTCTGCTCCCT[CG]CCTGGGGAGGAGACAAAGTGGGAGTGGTCCCCAAGTTTTGCGTGAAGTGGGGTGGGGTGG	37	GCGGTGGTGGTCTGGCGAGCCCCAGGTGGGGACTGGCCTCTGCTCCCTCG	5	168996649	R			NA	NA	DOCK2	NM_004946	TSS200	chr5:169064270-169064702	N_Shore			NA
cg19499674	0.83926954088243	0.859466055370898	0.83297955579518	0.947727666861431	0.938128256809641	0.929408354821718	0.843905050682836	0.938421426164264	0.0945163754814274	-0.202660169404643	0.89116323842355	9.14331593568646	0.000147809925028269	0.114026075445713	1.74425799680967	1	100436724	p	SLC35A3	NA	5'UTR	shore	5'UTR - shore	NA	21607437	CCTCCCTAAATAATTTACATTTTATTCTAAAACCRATCRAAAATCACTAC	NA		II			TACTTTTAAAGCCAAAGATCTTATGACTTTCTTTTTTTGGTTATTCCTTCCTCAGAAATA[CG]CAGTGACTCTCGATCGGCTTCAGAATAAAATGTAAATTATTTAGGGAGGCATTTAATAAA	37	CGCAGTGACTCTCGATCGGCTTCAGAATAAAATGTAAATTATTTAGGGAG	1	100209312	F			NA	NA	SLC35A3	NM_012243	5'UTR	chr1:100435297-100436070	S_Shore			NA
cg20161190	0.89343379979346	0.889465790198612	0.898552280524053	0.955514031930276	0.958946330870509	0.966073521021591	0.893817290172042	0.960177961274125	0.0663606711020837	0.0779001086751005	0.926997625723084	9.13770099654616	0.000148288215421878	0.114026075445713	1.74119332087102	11	131506539	q	NTM	NA	Body	open sea	Body - open sea	NA	44633356	AATCTATTTCRTTCTAAAACCCATTCTCCTTCCRTAAACTCTAAAACAAC	NA		II			GTTCTTTTGAAACGTGTGCTTGCAGTCGCCCCTGCAGACGCAGCGGCTGCGCTGTTTGTG[CG]CTGCTCCAGAGCCCACGGAAGGAGAATGGGCTTCAGAACGAAACAGATCTGGACTCCTCC	37	CGCTGCTCCAGAGCCCACGGAAGGAGAATGGGCTTCAGAACGAAACAGAT	11	131011749	F			NA	NA	NTM	NM_001048209	Body					NA
cg04821520	0.345338383031959	0.290398433000491	0.34083161482828	0.162353743518384	0.135344285551649	0.109345020464602	0.32552281028691	0.135681016511545	-0.189841793775365	0.0930013501451423	0.230601913399227	-9.13010794814081	0.000148937886864389	0.114026075445713	1.7370452942812	11	37525709	p	C11orf74	909616	IGR	open sea	IGR - open sea	NA	43764506	ATAACAACRACAACATATAAACCTCATCACATCCTTACTAAACCCCAAAC	NA		II			AGGCTTTGGAAGTAACAACGACAGCATGTGGACCTCATCACATCCTTACTAGACCCCAAG[CG]GTAACCACTGCTCTAAAGTTAGTAACAGCTGATTCATAATCAAATAAGCTGAGGTTGAAA	37	CGCTTGGGGTCTAGTAAGGATGTGATGAGGTCCACATGCTGTCGTTGTTA	11	37482285	R			NA	NA								TRUE
cg22860917	0.797929753977118	0.837288232204729	0.800840231030624	0.927358406571402	0.950429852004021	0.955760977175634	0.81201940573749	0.944516411917019	0.132497006179529	-0.164701869410007	0.878267908827255	9.12608161369176	0.000149283735933994	0.114026075445713	1.73484401721502	2	38919351	p	GALM	NA	Body	open sea	Body - open sea	NA	61672365	CTCCTACCTATCCATACTTAAATCAAACCTACATATTATACCTATTTACC	NA		II			TTTGTAATTCTCTCCTACCTATCCATACTTGAGTCAGACCTACATGTTATACCTGTTTGC[CG]AGTGACACTTAAGCAGAAATTGTAGTATTGTTTTCTCTTTTCTCAGAAGTCCTTAAGAAA	37	CGGCAAACAGGTATAACATGTAGGTCTGACTCAAGTATGGATAGGTAGGA	2	38772855	R			NA	NA	GALM	NM_138801	Body					TRUE
cg10175249	0.687547697786823	0.713833235120801	0.747113884555382	0.857534810343645	0.87015714952544	0.865914786967419	0.716164939154335	0.864535582278834	0.148370643124499	-0.151048477393454	0.790350260716585	9.12523320586123	0.000149356731182026	0.114026075445713	1.7343800236212	10	130546259	q	MKI67	651334	IGR	open sea	IGR - open sea	NA	42793476	AAAAAAAAACCCATATAAACTCAAAAAACTCCAATTCTCAATAACAACCA	11678379	AAAAAAAAACCCGTATAAACTCAAAAAACTCCGATTCTCAATAACAACCG	I	A	Red	TCACTGACACGGAGGGAGAAGCCCGTGTGGACTCAGAGAGCTCCGATTCTCAATGACAAC[CG]GTACCGTATCCATGTTAACACATCAATAAAGGCCCAGGCGGTTTTCAGGTAGGAATACAG	37	AGGGAGAAGCCCGTGTGGACTCAGAGAGCTCCGATTCTCAATGACAACCG	10	130436249	R			NA	NA								NA
cg15027050	0.695817176180038	0.703996498514143	0.708468037487252	0.803401029811691	0.835156362813037	0.8516186034674	0.702760570727144	0.830058665364042	0.127298094636898	-0.184455993860301	0.766409618045593	9.12265920797107	0.000149578448210037	0.114026075445713	1.73297198187845	2	6326889	p	LOC400940	204779	IGR	open sea	IGR - open sea	NA	11625487	AAATCAATAACACCTAAAAACRATTCTACTCTAATTAAACACAAAAATAC	NA		II			AATGTTTTCTTAGGTCAGTAGCACCTGAGAACGATTCTGCTCTGATTAGACACAAAAATG[CG]ACAGGACATTATTGTGTCGTTTTACAAACGTCAGTTCAAATACATATGAATTGCTGAGAA	37	CGCATTTTTGTGTCTAATCAGAGCAGAATCGTTCTCAGGTGCTACTGACC	2	6244340	R			NA	NA								TRUE
cg16518145	0.856107661682695	0.844155036310906	0.858488152606659	0.918577563695972	0.928654226117322	0.926040475799793	0.852916950200087	0.924424088537696	0.071507138337609	-0.053162572331989	0.888670519368891	9.11747137526445	0.000150026484613689	0.114026075445713	1.73013262364966	10	29164942	p	LINC00837	86702	IGR	open sea	IGR - open sea	NA	40730421	ATACTAACAAAAAAAATACCTAACTACAAAAAAATACCTACCRTATAATC	NA		II			GGAGGTGGCTGAAAGAGCAATAATGAAACAGAATGGGCGGTCCGAGCGGACATGAAACAG[CG]ATTACACGGTAGGTATTTCTTTGTAGTTAGGCACTCTCTTTGCCAGCATGAAACTCAACT	37	TGCTGGCAAAGAGAGTGCCTAACTACAAAGAAATACCTACCGTGTAATCG	10	29204948	F			NA	NA								NA
cg04128967	0.715425812331246	0.72843295102266	0.729088161056914	0.793195757131538	0.79394561063385	0.790271118905031	0.724315641470273	0.79247082889014	0.0681551874198665	-0.0585541993540649	0.758393235180206	9.11168357603493	0.000150528189522883	0.114026075445713	1.72696255582976	14	70046847	q	CCDC177	10316	IGR	open sea	IGR - open sea	NA	60644328	ACTAACTTAAATAATTTAAACAAACACTATCTAACTCAACAAAACTTAAC	NA		II			GCACCACAATGGCTGACTTGAGTAGTTTGGACAGACACTGTCTGACTCAACAAAGCTTGA[CG]TATTTACTATCGGGCTCTGTGCAGAAACACTTTGCCAACCCCTGTCCTAATGACTGATAA	37	CGTCAAGCTTTGTTGAGTCAGACAGTGTCTGTCCAAACTACTCAAGTCAG	14	69116600	R			NA	NA								TRUE
cg05617551	0.808984396544427	0.807520956540038	0.805691466154734	0.871190711997667	0.887093826053085	0.891879387357108	0.807398939746399	0.883387975135953	0.0759890353895538	0.0807196043050293	0.845393457441176	9.10926362198613	0.000150738540441644	0.114026075445713	1.72563637668006	16	54209183	q	IRX3	-108029	IGR	open sea	IGR - open sea	NA	25735370	ATTTCATTCTACTTAAAATTCCACAAAACACAAACAACAACAACTCRTAC	NA		II			GTCGGGGGCCTGTTTCATTCTACTTAAGATTCCACAAGGCACAGACAGCAGCAACTCGTG[CG]TTATTTTTCCCTCTAGAATTTCCAGGACGTCGAGGAGACGCTGTGCAGCAAGTTCTGTCA	37	CGCACGAGTTGCTGCTGTCTGTGCCTTGTGGAATCTTAAGTAGAATGAAA	16	52766684	R			NA	NA								TRUE
cg16230581	0.60132155220797	0.596365870096977	0.621420429803999	0.724541263502495	0.702170817825658	0.73746088910694	0.606369284036315	0.721390990145031	0.115021706108716	-0.116578331380148	0.663880137090673	9.10872434196198	0.000150785463390787	0.114026075445713	1.72534078245628	14	95358041	q	GSC	123481	IGR	open sea	IGR - open sea	NA	20652361	CTAAAAAACCAAAAAACRACTACACRTTAACAAATAAACTTAAATAACAC	NA		II			CCGTTACAAGGATGAAGAAACGGAGGCTTAGGAAAGCAAAGGGCACACTAAGGTCAAAGA[CG]TGCTATTCAAGCCCATTTGCTAACGTGCAGCCGTTTCCTGGCTTTTCAGCAAGGAGATGT	37	CGTGCTATTCAAGCCCATTTGCTAACGTGCAGCCGTTTCCTGGCTTTTCA	14	94427794	F	rs1768116		NA	NA								NA
cg15582335	0.768222157122046	0.803238718162411	0.804640501709487	0.902930163561529	0.910771028729788	0.926671968455559	0.792033792331315	0.913457720248959	0.121423927917644	-0.147790909816512	0.852745756290137	9.10170632271904	0.000151397664215597	0.114026075445713	1.72149205461432	3	45179804	p	CDCP1	NA	Body	open sea	Body - open sea	NA	40766382	TAACTTTTATTACCTACACATTATACTTTAATTACTATCCCAATACAATC	NA		II			CACTGAGCAGCTTCACTTCTAGGAATTTCTTCCACAGATATCCTTACACGTCCCCAAAGT[CG]ACTGCACTGGGACAGTAACCAAAGCACAATGTGTAGGTAACAAAAGTCAAAAATAATCTT	37	CGACTGCACTGGGACAGTAACCAAAGCACAATGTGTAGGTAACAAAAGTC	3	45154808	F			NA	NA	CDCP1;CDCP1	NM_022842;NM_178181	Body;Body					TRUE
cg17061156	0.751429532458796	0.803513461905671	0.774558303886926	0.919233807266983	0.902826855123675	0.922938350680544	0.776500432750464	0.914999671023734	0.13849923827327	-3.29380753892215	0.845750051887099	9.10139128012893	0.000151425214342261	0.114026075445713	1.72131919784814	4	184941494	q	ENPP6	-68365	IGR	open sea	IGR - open sea	NA	45728309	TTCTCCTCTCTTCCCCACAAAAACACACTCAATTTTATTAAAAATAAACA	48607488	TTCTCCTCTCTTCCCCACGAAAACGCACTCGATTTTATTAAAAATAAACG	I	A	Red	TGTAATCCTGTCTTCTCCTCTCTTCCCCACGAAAGCGCACTCGATTTTGTTAGGAATGAA[CG]GAAGTTTAAAAATTCTTGTGCCCACCCCCGCCCTCCACCCATTCCTGTTAAAAGTTCTCT	37	TTCTCCTCTCTTCCCCACGAAAGCGCACTCGATTTTGTTAGGAATGAACG	4	185178488	R			NA	NA								NA
cg07214954	0.687286228997391	0.734816776459931	0.746252049924146	0.885388759947353	0.898168178126961	0.871535144982921	0.722785018460489	0.885030694352412	0.162245675891922	0.0900606229148267	0.80390785640645	9.101050811587	0.000151454994532977	0.114026075445713	1.72113238218745	5	123997879	q	ZNF608	NA	Body	open sea	Body - open sea	NA	11676344	AAATCTTCCTACTAACATCRCTACTATATATATTAATACTTAAAACAAAC	NA		II			TCCAAATGTTAACTGCTAAATAAATACTTCATGATGACTTAAATTGTCTTCTTCAATTGA[CG]TTTGTCTTAAGTATTAATATACACAGCAGCGATGTTAGCAGGAAGATCTGAAGTTGGCTC	37	GATCTTCCTGCTAACATCGCTGCTGTGTATATTAATACTTAAGACAAACG	5	124025778	F			NA	NA	ZNF608	NM_020747	Body					TRUE
cg02306798	0.753484730058921	0.762298138329991	0.786898298783782	0.877764310591099	0.861797679665246	0.872567943800993	0.767560389057565	0.870709978019113	0.103149588961548	0.17692873057245	0.819135183538339	9.09535841354529	0.000151953914767184	0.114026075445713	1.71800768421647	5	14245929	p	TRIO	NA	Body	open sea	Body - open sea	NA	60809494	AACRAACATCACCTAACAAACTATACTTTAAAAAAACCAAATTCCTAACC	NA		II			ATTCTGGCCCGTGCCACAGATCCAGAATAGCTGGTGACCCTGGTGTGCTGCCACCATTTC[CG]GCCAGGAATTTGGCCTTCCTAAAGCACAGTTTGCCAGGTGATGTCCGTTCCAGGTAAATG	37	CGGCCAGGAATTTGGCCTTCCTAAAGCACAGTTTGCCAGGTGATGTCCGT	5	14298929	F	rs354308		NA	NA	TRIO	NM_007118	Body					TRUE
cg02600430	0.401083413372266	0.400206302398959	0.400790330702528	0.341303581990003	0.334528203001845	0.326778609336899	0.400693348824584	0.334203464776249	-0.0664898840483354	0.293051978731223	0.367448406800416	-9.0884444221852	0.00015256249118412	0.114026075445713	1.71420919876803	13	100623942	q	ZIC5	NA	1stExon	island	1stExon - island	NA	72804465	AAAAAACTTTATTCCCTCTACCCRCCTTCAAAAACATATATATATTAAAC	NA		II			GACCCTCACTGGGGGGACTTTATTCCCTCTGCCCGCCTTCAAAAACATGTATGTATTGGG[CG]CTCTTTAACTTCTTTTGTCCTGGCCTCTTAACTCTGCTTATTCCTGTTCCCACTCTATCC	37	CGCCCAATACATACATGTTTTTGAAGGCGGGCAGAGGGAATAAAGTCCCC	13	99421943	R			NA	TRUE	ZIC5;ZIC5	NM_033132;NM_033132	1stExon;5'UTR	chr13:100620241-100624348	Island			NA
cg09499095	0.452697597213514	0.438866973285374	0.423351852896666	0.339008542327855	0.337427368737571	0.313248717533381	0.438305474465185	0.329894876199602	-0.108410598265583	-0.216451174942063	0.384100175332393	-9.08267649476554	0.000153072371724119	0.114026075445713	1.71103764152234	2	241564943	q	GPR35	281	IGR	shelf	IGR - shelf	NA	17759478	ACACTAACCTACAAACAACTTTAACCTCCCRAATAAAATATATAACCCCC	NA		II			CTCACCCCAGCTTCACTTCCCCCAGCCCTTCTCAGACAGCCACTGTGCAGGCTTTGGCAG[CG]GGGGTCACACACTCCACCCGGGAGGCCAAAGCTGCCTGCAGGTCAGTGCCGCCCACTGCC	37	CGGGGGTCACACACTCCACCCGGGAGGCCAAAGCTGCCTGCAGGTCAGTG	2	241213616	F	rs13019955		NA	NA				chr2:241562469-241562910	S_Shelf			NA
cg00960395	0.232587529822507	0.195185563081655	0.206170412799719	0.107183690706182	0.0938267094111093	0.106836737572313	0.211314501901294	0.102615712563201	-0.108698789338092	0.172757019169641	0.156965107232248	-9.07964279337092	0.000153341348356975	0.114026075445713	1.7093685381995	17	46799948	q	PRAC	NA	TSS200	shore	TSS200 - shore	NA	10783420	ATACCCCTCTCCCTATAAAATCTAAAACRAAACTCAATAAAAAAACCTAC	NA		II			CACAGCACTGGGTGCCCCTCTCCCTGTAGAGTCTGGGGCGGGGCTCAGTAAGAAGGCCTG[CG]GTTGGTGGCTCCCCACCTCATAGCTGCAAGTAGGGGCGAAAGCTGGAGTGTCTCCTCCCA	37	CGCAGGCCTTCTTACTGAGCCCCGCCCCAGACTCTACAGGGAGAGGGGCA	17	44154947	R			NA	NA	PRAC;C17orf93	NM_032391;NR_024103	TSS200;TSS1500	chr17:46800533-46800746	N_Shore			NA
cg06490287	0.801424804357864	0.828876417892691	0.824358458904327	0.911675417415785	0.931772113406894	0.940966827850005	0.818219893718294	0.928138119557561	0.109918225839268	0.0265645665647283	0.873179006637928	9.07937706643681	0.000153364934784493	0.114026075445713	1.70922230615504	6	170145162	q	TCTE3	NA	Body	open sea	Body - open sea	NA	64649413	CCTTACTTTATTACTAATATTACAAAAAAAACTTTCAATATTTCCCCATC	NA		II			AAAGTGGACATCCTTGCTTTGTTACTAATATTACAGGAAAAGCTTTCAGTGTTTCCCCAT[CG]AGTATGATGTTTGCTGTGAAGTTTTTTTTGTTTGTTTTTTTTTTTGAGACAGTCTTGCTC	37	CTTGCTTTGTTACTAATATTACAGGAAAAGCTTTCAGTGTTTCCCCATCG	6	169887087	R			TRUE	NA	TCTE3	NM_174910	Body					NA
cg13054358	0.770425525205369	0.799752240823565	0.77461406222798	0.877253888139038	0.873389098526177	0.871148445092624	0.781597276085638	0.873930477252613	0.092333201166975	-1.10184872665243	0.827763876669125	9.07935145283809	0.000153367208520374	0.114026075445713	1.70920821047265	11	10339086	p	ADM	12444	IGR	open sea	IGR - open sea	NA	18653470	TCCCTCTAATCTCTTTCCAATATAAATAAAACCCAATCCCTAATACTTCC	NA		II			TGCAGAGAACCAGGTTTTGTTGAGAGAAGAAAAGGCTCTTGAGAATCAAAAGGGAAGGCC[CG]GAAGCATCAGGGATTGGGCTTTACCCACACTGGAAAGAGACTAGAGGGAGAGCTGGACTA	37	CCCTCTAGTCTCTTTCCAGTGTGGGTAAAGCCCAATCCCTGATGCTTCCG	11	10295662	F	rs7104093		NA	NA								TRUE
cg01409736	0.755075863518077	0.754430441062402	0.730953239883444	0.9189508722358	0.865542188909898	0.892690733999429	0.746819848154641	0.892394598381709	0.145574750227068	0.212874193231039	0.819607223268175	9.07874506601599	0.00015342104939107	0.114026075445713	1.70887448929987	3	73042777	p	PPP4R2	-3342	IGR	shelf	IGR - shelf	NA	27688334	TACCCAACCAATAAAAAACTCTAATAATTACAAACATTATAATACAAACC	NA		II			GTGAGCCACCATGCCCAGCCAGTAGGAGGCTCTAGTAATTGCAGACATTGTGATACAGGC[CG]GCTGGAGAAGAATTCAAGGAAGAAGGAAGGAATGAACCAAACGAAGTTATTTTTTCAGCC	37	CGGCCTGTATCACAATGTCTGCAATTACTAGAGCCTCCTACTGGCTGGGC	3	73125467	R			NA	NA				chr3:73045834-73046517	N_Shelf			NA
cg06122864	0.673416609401176	0.687925460340192	0.684859944581141	0.786713568090252	0.76049178843938	0.768563249746837	0.682067338107503	0.771922868758823	0.0898555306513199	0.235171033785682	0.726995103433163	9.07327788836196	0.000153907477571997	0.114026075445713	1.70586443019908	6	29629187	p	MOG	NA	Body	open sea	Body - open sea	NA	49784379	CTCAAAATATTCTTCATACAACTATTTTTATTAAAAAAATTCTACTTACC	NA		II			GCTTTATGTGTCTCAGAATGTTCTTCATACAGCTGTTTTTATTGGGGAAATTCTACTTGC[CG]AAAAGTTTGATAGTGAGACCCTCTCCAGTTTGCAGATTTTTCTCCTTCCTGCTCAACAAC	37	CGGCAAGTAGAATTTCCCCAATAAAAACAGCTGTATGAAGAACATTCTGA	6	29737166	R			NA	NA	MOG;MOG;MOG;MOG;MOG;MOG;MOG;MOG;MOG;MOG;MOG	NM_206813;NM_001170418;NM_206811;NM_206810;NM_206809;NM_001170417;NM_001008229;NM_001008228;NM_206812;NM_002433;NM_206814	Body;Body;Body;Body;Body;Body;Body;Body;Body;Body;Body					NA
cg04166812	0.40886002195814	0.369176495492133	0.43603732028122	0.206721905753462	0.238691798004232	0.234765545529743	0.404691279243831	0.226726416429146	-0.177964862814685	-0.234955267854445	0.315708847836488	-9.07235504414305	0.000153989763090721	0.114026075445713	1.70535612175496	14	61122051	q	SIX1	10634	IGR	shore	IGR - shore	NA	51783326	CCTAAACCTCCTTCTTTAACCTAAAATACCAAAAAAACAAATCTCTTCTC	NA		II			TACCACATTTTCCTGGACCTCCTTCTTTAACCTGAGATGCCAGGGGGACAAGTCTCTTCT[CG]GCTGCTGATTACTTCAAGATGTGGGGGCTGGTTTGAACTGAAGGATAAAGACACGCGCAC	37	CTGGACCTCCTTCTTTAACCTGAGATGCCAGGGGGACAAGTCTCTTCTCG	14	60191804	R	rs7152548		NA	NA				chr14:61123613-61124613	N_Shore		RDMR	NA
cg08100475	0.804197328253878	0.835213522590432	0.817210813411064	0.914231758980198	0.90927390124046	0.907575621899899	0.818873888085125	0.910360427373519	0.0914865392883941	0.118934057744086	0.864617157729322	9.06561937570448	0.00015459191049653	0.114026075445713	1.70164415632058	4	108716017	q	SGMS2	-29704	IGR	open sea	IGR - open sea	NA	41650386	AATTAAAACTCAACAACACTACAACACAATTAAAAATTCAATATATTAAC	NA		II			ATTTAAAGCATAGTTGAAACTCAGCAGCACTGCAGCACAGTTGAGGATTCAATATATTAA[CG]AATGTCTATTGTGTACATTATATTGAGATATTTTTCCCAACTAGCAAATCCTAACTAAAT	37	GTTGAAACTCAGCAGCACTGCAGCACAGTTGAGGATTCAATATATTAACG	4	108935466	R			NA	NA								TRUE
cg07003558	0.321115860652486	0.265119162659416	0.273683434342372	0.14519389731075	0.133245175833402	0.127254042951961	0.286639485884758	0.135231038698704	-0.151408447186054	-0.027047043464104	0.210935262291731	-9.06526615860876	0.000154623562897246	0.114026075445713	1.70144940852917	16	55404939	q	IRX6	46468	IGR	open sea	IGR - open sea	NA	16626323	AAAAAAACATACCTTTCCRACTACTACTTTTACATCTTATACRAATAACC	NA		II			AGAACCAAGGTAGAAAAGCATGCCTTTCCGGCTGCTGCTTTTGCATCTTATACGGATAGC[CG]GCTCATGGCAATGTGACTCAAGCTGGCAGGGGTCTTTGAGCATCAAACGTGTCCTCCTTC	37	GAAAAGCATGCCTTTCCGGCTGCTGCTTTTGCATCTTATACGGATAGCCG	16	53962440	R			NA	NA								TRUE
cg18099070	0.709273769149807	0.707960136243219	0.722387377086668	0.784933317313469	0.806575781876504	0.798278879813302	0.713207094159898	0.796595993001092	0.0833888988411933	-0.193607267524392	0.754901543580495	9.06323194102841	0.000154806000271646	0.114026075445713	1.700327653149	7	157845265	q	PTPRN2	NA	Body	open sea	Body - open sea	NA	62637362	AATAAAAAAATACAACCACTACTTTACCTCATAAAAACCATAAAAAAACA	53636329	AATAAAAAAATACGACCGCTACTTTACCTCGTAAAAACCGTAAAAAAACG	I	C	Grn	CGCCGCATGGATGGTAGAGGGGTGCGGCCGCTGCTTTGCCTCGTGGGGGCCGTGGAGGGG[CG]CCCTTCGGACCTCCTGGAGAGGGTAGAGGGGTGCGGCCACTAATTTGCCTCGTGGGGGCC	37	CGCCCCTCCACGGCCCCCACGAGGCAAAGCAGCGGCCGCACCCCTCTACC	7	157538026	R			NA	NA	PTPRN2;PTPRN2;PTPRN2	NM_002847;NM_130842;NM_130843	Body;Body;Body					TRUE
cg27456185	0.825749486324383	0.851271223113128	0.848042028106218	0.929535851336462	0.933332794593586	0.923797454280389	0.841687579181243	0.928888700070146	0.0872011208889028	-0.316104215548651	0.885288139625694	9.05986173736744	0.000155108808943559	0.114026075445713	1.69846849977482	15	93196011	q	FAM174B	NA	Body	shelf	Body - shelf	NA	15732496	AAAAATAAAACAATCTCTTAAAAACTCAAATAATAAAATTTCCAAAACTC	NA		II			GTGGTGTGGGCAGAGGTGAGACAGTCTCTTGGAGACTCAGGTGGTGGAATTTCCAGGACT[CG]GTGCCCGCAGGCTAAGGAGTTGCAGAGGGAGAAAGGAAGGAGGGCCCCCAGCCAGCAGAG	37	GAGGTGAGACAGTCTCTTGGAGACTCAGGTGGTGGAATTTCCAGGACTCG	15	90997015	R			NA	NA	FAM174B	NM_207446	Body	chr15:93198374-93199181	N_Shelf			NA
cg07511317	0.850597049330448	0.849705749506166	0.849055629477795	0.913272814671748	0.921083975719229	0.932859808101042	0.84978614277147	0.922405532830673	0.0726193900592036	-0.0525150836022704	0.886095837801071	9.05878088340061	0.000155206069010384	0.114026075445713	1.69787207388558	14	104159997	q	KLC1	NA	Body	open sea	Body - open sea	NA	47806334	CCCACTAAAAACCAACAAAACTAAATAACCTATCTTAAAAATATAAAACC	NA		II			CACTGACCTGGCCCACTGAGAGCCAGCAGGGCTAGGTAACCTGTCTTGGGAGTGTGAGAC[CG]CCCCGCCCTGCCACGCCCCTCACCGCCCTGCCCGGAGGCGCCAGCCGCACTCCTTGGCTT	37	CCACTGAGAGCCAGCAGGGCTAGGTAACCTGTCTTGGGAGTGTGAGACCG	14	103229750	R			NA	NA	KLC1;KLC1	NM_182923;NM_001130107	Body;Body					NA
cg14435720	0.547361563517915	0.547274988208053	0.552191175924895	0.611107075403167	0.626292925113777	0.629259318509039	0.548942575883621	0.622219773008661	0.0732771971250399	0.0581784672914249	0.585581174446141	9.05816673151075	0.000155261364916225	0.114026075445713	1.69753314005693	9	139565087	q	EGFL7	NA	Body	island	Body - island	NA	63807316	CCATAAACAACACATTATTACTCACAATACAAATTTAAAATATCACAACA	61634502	CCGTAAACGACGCATTATTACTCACGATACGAATTTAAAATATCACAACG	I	C	Grn	GCAGCATTCTGGAAGACGCCACGCCTCCGCTGGCGACGGGACATTATTACTTTTGGTACG[CG]CTGTGACACTTCAAACTCGTACCGTGAGTAATAATGCGCCGTCCACGGCACCGCATCGAA	37	CCGTGGACGGCGCATTATTACTCACGGTACGAGTTTGAAGTGTCACAGCG	9	138684908	F			NA	NA	EGFL7;EGFL7;MIR126	NM_016215;NM_201446;NR_029695	Body;Body;Body	chr9:139564999-139565286	Island			NA
[truncated: 20,962 more rows]
[truncated: 4 more columns]
