# Supplementary material for: DNA methylation profiling in recurrent miscarriage
Source: PeerJ. 2020 Jan 7;8:e8196. doi: 10.7717/peerj.8196 (PMC6953351; doi:10.7717/peerj.8196)
Supplement: Supplemental Information 2 [file peerj-08-8196-s002.txt]

probeID	adj.P.Val	CHR	MAPINFO	arm	gene	feature	cgi	feat.cgi	pol.af.f	pol.af.r	lasso.radius	dmr.no	dmr.start	dmr.end	dmr.size	dmr.core.start	dmr.core.end	dmr.core.size	dmr.p	deltaBeta	ADDRESSA_ID	ALLELEA_PROBESEQ	ADDRESSB_ID	ALLELEB_PROBESEQ	INFINIUM_DESIGN_TYPE	NEXT_BASE	COLOR_CHANNEL	FORWARD_SEQUENCE	GENOME_BUILD	SOURCESEQ	CHROMOSOME_36	COORDINATE_36	STRAND	PROBE_SNPS	PROBE_SNPS_10	RANDOM_LOCI	METHYL27_LOCI	UCSC_REFGENE_NAME	UCSC_REFGENE_ACCESSION	UCSC_REFGENE_GROUP	UCSC_CPG_ISLANDS_NAME	RELATION_TO_UCSC_CPG_ISLAND	PHANTOM	DMR	ENHANCER	HMM_ISLAND	REGULATORY_FEATURE_NAME	REGULATORY_FEATURE_GROUP	DHS
cg22226438	0.00994700600743308	1	854766	p	FLJ39609	Body	island	Body - island	0	0	79	1	854687	854845	159	854766	854838	73	0.000621485551805928	0.0556138355952969	21756346	AAAACATACATAACAAACCCAATAAAAATACCAAACTATAACAACCCCCA	66720393	AAAACGTACGTAACAAACCCGATAAAAATACCAAACTATAACGACCCCCG	I	A	Red	TCCTCGCACCTGAGGCTGCCTGTGCAGGGCCCCCGGCTGGTGCCCCTCTCCTCTGAAGCT[CG]GGGGTCGCCACAGCCTGGCACCCTCATCGGGCCTGTTACGCACGTTCTGGTCTCTCCGTG	37	CGGGGGTCGCCACAGCCTGGCACCCTCATCGGGCCTGTTACGCACGTTCT	1	844629	F	rs13303019		NA	NA	FLJ39609	NR_026874	Body	chr1:854765-854973	Island			NA				NA
cg08029603	0.0405542217847902	1	854824	p	FLJ39609	TSS200	island	TSS200 - island	0	0	9	1	854687	854845	159	854766	854838	73	0.000621485551805928	0.0454972720093816	34687300	ACTTATACTAACTACACATTAACTAATAAACTTAACRAATCTATAAACAC	NA		II			CTCGGGGGTCGCCACAGCCTGGCACCCTCATCGGGCCTGTTACGCACGTTCTGGTCTCTC[CG]TGCCCACAGACCCGCCAAGCTCACCAGCCAATGTGCAGCCAGCACAAGCCCGACCTGCTA	37	CTTGTGCTGGCTGCACATTGGCTGGTGAGCTTGGCGGGTCTGTGGGCACG	1	844687	F			NA	NA	FLJ39609	NR_026874	TSS200	chr1:854765-854973	Island			NA				NA
cg16347928	0.0487139348739308	1	854838	p	FLJ39609	TSS200	island	TSS200 - island	0	0	9	1	854687	854845	159	854766	854838	73	0.000621485551805928	0.0355230960869772	42639386	CCCTAACAAATCRAACTTATACTAACTACACATTAACTAATAAACTTAAC	NA		II			CAGCCTGGCACCCTCATCGGGCCTGTTACGCACGTTCTGGTCTCTCCGTGCCCACAGACC[CG]CCAAGCTCACCAGCCAATGTGCAGCCAGCACAAGCCCGACCTGCTAGGGGCCTCAGAACA	37	CCTAGCAGGTCGGGCTTGTGCTGGCTGCACATTGGCTGGTGAGCTTGGCG	1	844701	F			NA	NA	FLJ39609	NR_026874	TSS200	chr1:854765-854973	Island			NA				NA
cg02896266	0.0100182565071289	1	864879	p	SAMD11	Body	shelf	Body - shelf	0	0	887	2	863992	866470	2479	864879	865860	982	0.000269615806106012	0.1036851335121	59754480	CTCAAACAATTACCAATAACCTTACACCAAACTACAACTACCCCTAAACC	NA		II			CGAGGGTTCAGCTCAGACAGTTGCCAGTGGCCTTGCACCAGGCTGCAGCTGCCCCTGAGC[CG]GGCTGTGCGTGGCGCTGATGAAATAGAAAAGGGCATTCGCTTGTCAACGTTGGCATCGGT	37	TCAGACAGTTGCCAGTGGCCTTGCACCAGGCTGCAGCTGCCCCTGAGCCG	1	854742	R			NA	NA	SAMD11	NM_152486	Body	chr1:858970-861632	S_Shelf			NA	1:854414-855564			NA
cg13806162	0.0402937717978254	1	865013	p	SAMD11	Body	shelf	Body - shelf	0	0	887	2	863992	866470	2479	864879	865860	982	0.000269615806106012	0.0778310488478112	45685323	AAATCTACCTATAACCTAAAACTAATACTAATAAACRTACACTCAAATAC	NA		II			TGGGCAGAAGGGTCACAAAGTACGGGTGGGATTGGCAGGCAGATACACGGAGGGAACGTG[CG]CATTTGAGTGCACGTCCACCAGCACCAGCCCCAGGCCACAGGCAGATCCCAGGAGACACG	37	GATCTGCCTGTGGCCTGGGGCTGGTGCTGGTGGACGTGCACTCAAATGCG	1	854876	F			NA	NA	SAMD11	NM_152486	Body	chr1:858970-861632	S_Shelf			NA	1:854414-855564			NA
cg23225454	0.0326260671987683	1	865583	p	SAMD11	Body	shelf	Body - shelf	0	0	887	2	863992	866470	2479	864879	865860	982	0.000269615806106012	0.0941035657453293	45801447	TCACCATCACTAACAAAAAAACTAAAAATTCACTCCTTCTTCAAATTCCA	52659303	TCACCATCGCTAACAAAAAAACTAAAAATTCGCTCCTTCTTCAAATTCCG	I	A	Red	CTGCCCCACCAGAACCGGGGGCGGCTGGCAGACAAGAGGACAGTCGCCCTGCCTGCCGCC[CG]GAACCTGAAGAAGGAGCGAACTCCCAGCTTCTCTGCCAGCGATGGTGACAGCGACGGGAG	37	TCACCATCGCTGGCAGAGAAGCTGGGAGTTCGCTCCTTCTTCAGGTTCCG	1	855446	F	rs41285790		NA	NA	SAMD11	NM_152486	Body	chr1:869332-871872	N_Shelf			NA	1:854414-855564			NA
cg00976181	0.0954317213232136	1	865860	p	SAMD11	Body	shelf	Body - shelf	0	0	887	2	863992	866470	2479	864879	865860	982	0.000269615806106012	0.0652976900231906	17697442	CTCCCACACCTTCCCTCAAATACTAATCTTTTTAAAATCCTATATAAATC	NA		II			TCCACACCGGCCTCCCACACCTTCCCTCAGATGCTGGTCTTTTTGGGGTCCTGTGTGGGT[CG]CAGGCAGGAGCTGTTTCCTCATCTGCCCCCTGTCTGGCGTCCCCTCCCACCTCTGCTCTG	37	TCCCACACCTTCCCTCAGATGCTGGTCTTTTTGGGGTCCTGTGTGGGTCG	1	855723	R			NA	NA	SAMD11	NM_152486	Body	chr1:869332-871872	N_Shelf			NA		1:865818-865986	Unclassified_Cell_type_specific	NA
cg10824915	0.153973725118685	1	916863	p	C1orf170	Body	shelf	Body - shelf	0	0	887	3	916362	918136	1775	916863	917892	1030	0.000124816881161477	0.0366605153578827	55704326	CTTCTACCAAAACTATCTTTACACRACAAAACACCTTTCAAAATCCACCC	NA		II			ACCTCCTCCACCTTCTGCCAGAGCTGTCTTTGCACGGCAAAGCACCTTTCAGGGTCCACC[CG]ATGGGACCAGTGCCCTCGGGGGTGGGCAGCCCTGGTCCATCCCAGTGCGCCCCAGCTGGC	37	CGGGTGGACCCTGAAAGGTGCTTTGCCGTGCAAAGACAGCTCTGGCAGAA	1	906726	R			NA	NA	C1orf170	NR_027693	Body	chr1:919726-919927	N_Shelf			NA	1:906726-907113			NA
cg22599150	0.15043259041812	1	917118	p	C1orf170	Body	shelf	Body - shelf	0	0	887	3	916362	918136	1775	916863	917892	1030	0.000124816881161477	0.0206612428502155	17614433	TAAACAAAAAATACAAACTACRATAAATCTCTTAACCCAACAACCACCTC	NA		II			CACGGAGAGCCTGGGCAGGAGGTGCAGGCTGCGGTGGGTCTCTTGACCCAGCAGCCACCT[CG]GGCCGTCCTCGAGGTCTGCACCACGATCCAGGCCTGCCCGGCTGCCCGGGGTGCCTTCCT	37	GGGCAGGAGGTGCAGGCTGCGGTGGGTCTCTTGACCCAGCAGCCACCTCG	1	906981	R			NA	NA	C1orf170	NR_027693	Body	chr1:919726-919927	N_Shelf			NA	1:906726-907113			NA
cg16349774	0.037234002152606	1	917249	p	C1orf170	Body	shelf	Body - shelf	0	0	887	3	916362	918136	1775	916863	917892	1030	0.000124816881161477	0.0535473573062782	47618455	CCACCAAAATAACTTCCCACCCCTAAATCCAAAAAAACTAACCTAAAACC	NA		II			CTCAGAGAAGCAAGGAGACCCTAGCCAGCTGTCGGGTCTACCCCTAGAGGGGGCCGCCCT[CG]GCCTCAGGTCAGCCCCTCTGGACCCAGGGGTGGGAAGTCACTTTGGTGGGGACGGTCCTG	37	CGGCCTCAGGTCAGCCCCTCTGGACCCAGGGGTGGGAAGTCACTTTGGTG	1	907112	F	rs78337251		NA	NA	C1orf170	NR_027693	Body	chr1:919726-919927	N_Shelf			NA	1:906726-907113			NA
cg18439833	0.288361909191284	1	917642	p	C1orf170	TSS200	shelf	TSS200 - shelf	0	0	26	3	916362	918136	1775	916863	917892	1030	0.000124816881161477	0.0261963964512679	12653367	ACCACAAATAAATAACATTTAAAAACCCTCCAACTACAATACATAAAAAC	NA		II			TCAGGGTCCAGGCCACAAATAGATGGCATTTGAGGGCCCTCCAGCTACAGTACATGAGGA[CG]ACTTCCTGGCACGGGGCCGGGCTGAGGTGGGGTCAGACACGGGCCGGAGGACGCTGACCA	37	CGTCCTCATGTACTGTAGCTGGAGGGCCCTCAAATGCCATCTATTTGTGG	1	907505	R		rs41285816	NA	NA	C1orf170	NR_027693	TSS200	chr1:919726-919927	N_Shelf			NA	1:907316-908570			NA
cg15526941	0.138017891922429	1	917655	p	C1orf170	TSS200	shelf	TSS200 - shelf	0	0	26	3	916362	918136	1775	916863	917892	1030	0.000124816881161477	0.0466315657053762	56647342	AACATTTAAAAACCCTCCAACTACAATACATAAAAACRACTTCCTAACAC	NA		II			CACAAATAGATGGCATTTGAGGGCCCTCCAGCTACAGTACATGAGGACGACTTCCTGGCA[CG]GGGCCGGGCTGAGGTGGGGTCAGACACGGGCCGGAGGACGCTGACCAGCAGGCAGCACCG	37	GCATTTGAGGGCCCTCCAGCTACAGTACATGAGGACGACTTCCTGGCACG	1	907518	R			NA	NA	C1orf170	NR_027693	TSS200	chr1:919726-919927	N_Shelf			NA	1:907316-908570			NA
cg10201533	0.0301395728042851	1	917661	p	C1orf170	TSS200	shelf	TSS200 - shelf	0	0	26	3	916362	918136	1775	916863	917892	1030	0.000124816881161477	0.0688938459325936	13619476	AAAAACCCTCCAACTACAATACATAAAAACAACTTCCTAACACAAAACCA	45714445	AAAAACCCTCCAACTACAATACATAAAAACGACTTCCTAACACGAAACCG	I	A	Red	TAGATGGCATTTGAGGGCCCTCCAGCTACAGTACATGAGGACGACTTCCTGGCACGGGGC[CG]GGCTGAGGTGGGGTCAGACACGGGCCGGAGGACGCTGACCAGCAGGCAGCACCGCTCAGT	37	CGGCCCCGTGCCAGGAAGTCGTCCTCATGTACTGTAGCTGGAGGGCCCTC	1	907524	R			NA	NA	C1orf170	NR_027693	TSS200	chr1:919726-919927	N_Shelf			NA	1:907316-908570			NA
cg11235921	0.00426426000523761	1	917819	p	C1orf170	TSS1500	shore	TSS1500 - shore	0	0	64	3	916362	918136	1775	916863	917892	1030	0.000124816881161477	0.0607863044439035	40779494	CCACCCCTAAAATATTCCTAACCTACTTCTAAAATAACCTCTATATCCCA	18774419	CCGCCCCTAAAATATTCCTAACCTACTTCTAAAATAACCTCTATATCCCG	I	A	Red	CTGCCCTCCCTGCCGCCCCTGGAATGTTCCTGGCCTGCTTCTGAGATGGCCTCTGTGTCC[CG]GCCAGGGCTTGTGCCTCCCGGTCCTGACCTCTGGGGCTCATGTGAGGGTGAGTGACGCCA	37	CCGCCCCTGGAATGTTCCTGGCCTGCTTCTGAGATGGCCTCTGTGTCCCG	1	907682	R			NA	NA	C1orf170	NR_027693	TSS1500	chr1:919726-919927	N_Shore			NA	1:907316-908570	1:917756-917920	Unclassified_Cell_type_specific	NA
cg11782208	0.0146517007783996	1	917892	p	C1orf170	TSS1500	shore	TSS1500 - shore	0	0	64	3	916362	918136	1775	916863	917892	1030	0.000124816881161477	0.0783302565370223	62791400	AAACRACCTAAAAAATACAACTAAACRAAACCAAACRTAAAAACTCTAAC	NA		II			TGCCTCCCGGTCCTGACCTCTGGGGCTCATGTGAGGGTGAGTGACGCCAGGGAGCGTCAG[CG]TCAGAGCCCCCACGCCTGGCTCCGCTCAGCTGCACCCTCCAGGCCGTCCTGACCTTGGGG	37	GACGGCCTGGAGGGTGCAGCTGAGCGGAGCCAGGCGTGGGGGCTCTGACG	1	907755	F	rs28691027		NA	NA	C1orf170	NR_027693	TSS1500	chr1:919726-919927	N_Shore			NA	1:907316-908570	1:917756-917920	Unclassified_Cell_type_specific	NA
cg25350899	0.678861205438417	1	941382	p	HES4	IGR	shelf	IGR - shelf	0	0	1742	4	941247	944345	3099	941382	944093	2712	0.00596426577314329	-0.0108525615311433	42809377	TACRCTAAACAAAAAAAACCCTCTTAAACCTAAAAAACCTAACAAAAAAC	NA		II			GGTCAGGTGTCCGGCTCGGGGCTTCTGGGCCCCCTGCTCCCCAAAGGTGTGCAGCTCCCG[CG]TCCCCTGCCAGGTCCTTTAGGTCTAAGAGGGTCCCTCTTGTCCAGCGCACCAGGCTCCAC	37	GCGCTGGACAAGAGGGACCCTCTTAGACCTAAAGGACCTGGCAGGGGACG	1	931245	F			NA	NA				chr1:933387-937410	S_Shelf			TRUE		1:941367-941613	Unclassified_Cell_type_specific	NA
cg13219080	0.00310055437666972	1	942161	p	ISG15	IGR	open sea	IGR - open sea	0	0	914	4	941247	944345	3099	941382	944093	2712	0.00596426577314329	0.133084558583857	72645443	AAATCCACRTATCATCAAAAACCATAAATCACTCAAATACCATCCAAAAC	NA		II			AGCTCTAACCAAAGTCCACGTGTCATCAGGAGCCATGAGTCACTCAGGTGCCATCCAGGG[CG]GCGGCTGAGGAGTGGTGACTGGCCAGATGGGAAGGCGGGGAAGGGTCTGGATTTGAATGA	37	AGTCCACGTGTCATCAGGAGCCATGAGTCACTCAGGTGCCATCCAGGGCG	1	932024	R			NA	NA							CDMR	NA				TRUE
cg09364122	0.0114357389121385	1	942198	p	ISG15	IGR	open sea	IGR - open sea	0	0	914	4	941247	944345	3099	941382	944093	2712	0.00596426577314329	0.137487575808738	73608348	ACCATCCAAAACAACAACTAAAAAATAATAACTAACCAAATAAAAAAACA	64644418	ACCATCCAAAACGACGACTAAAAAATAATAACTAACCAAATAAAAAAACG	I	A	Red	AGTCACTCAGGTGCCATCCAGGGCGGCGGCTGAGGAGTGGTGACTGGCCAGATGGGAAGG[CG]GGGAAGGGTCTGGATTTGAATGAGAGCGAGGGAGTGGGCTGCAGGCTGGTAGACTCCTCC	37	GCCATCCAGGGCGGCGGCTGAGGAGTGGTGACTGGCCAGATGGGAAGGCG	1	932061	R			NA	NA							CDMR	NA				TRUE
cg17142931	0.363939431051053	1	942295	p	ISG15	IGR	open sea	IGR - open sea	0	0	914	4	941247	944345	3099	941382	944093	2712	0.00596426577314329	-0.0220264689781935	12775429	ACAAAACTAACTTAACRCCCTAAACTCTCAAAAAAACTTAAACCTTACTC	NA		II			GGGCTGCAGGCTGGTAGACTCCTCCAGATGGATGAGGCCAGACCCCTGCAACAGCCATCC[CG]AGCAAGGCTCAAGCCTCCCTGAGAGTCCAGGGCGCCAAGTCAGCCCTGCACCTGGCCCGG	37	CAGGGCTGACTTGGCGCCCTGGACTCTCAGGGAGGCTTGAGCCTTGCTCG	1	932158	F			NA	NA							CDMR	NA				TRUE
cg20064006	0.526007492657437	1	942329	p	ISG15	IGR	open sea	IGR - open sea	0	0	914	4	941247	944345	3099	941382	944093	2712	0.00596426577314329	0.0094695594090245	72790412	CTACAACAACCATCCCRAACAAAACTCAAACCTCCCTAAAAATCCAAAAC	NA		II			AGGCCAGACCCCTGCAACAGCCATCCCGAGCAAGGCTCAAGCCTCCCTGAGAGTCCAGGG[CG]CCAAGTCAGCCCTGCACCTGGCCCGGGCCTCGGACCCCGACGGGGCTCACCCACCTGAGA	37	CGCCCTGGACTCTCAGGGAGGCTTGAGCCTTGCTCGGGATGGCTGTTGCA	1	932192	R			NA	NA							CDMR	NA	1:932192-932362			TRUE
cg17006413	0.0172454784878174	1	942451	p	ISG15	IGR	open sea	IGR - open sea	0	0	914	4	941247	944345	3099	941382	944093	2712	0.00596426577314329	0.0413941585326363	22643417	TACAAAAAAACAAAAAACTTTAACATAATCCTCCACAAACAAAAATCACA	10689317	TACGAAAAAACAAAAAACTTTAACATAATCCTCCACGAACGAAAATCACG	I	T	Red	TCACCCTGGCTCTGCGGGAAGGCAGGAAGCTTTGGCATGATCCTCCACGGGCGAGGATCA[CG]TAGAGACGTGTAGAGACGCGACGAAGCACGAAGACCCGTGTTTGACGGGTTGCCAGGTGC	37	CGTGATCCTCGCCCGTGGAGGATCATGCCAAAGCTTCCTGCCTTCCCGCA	1	932314	R			NA	NA							CDMR	NA	1:932192-932362			NA
cg21472517	0.853341678599289	1	942471	p	ISG15	IGR	open sea	IGR - open sea	0	0	914	4	941247	944345	3099	941382	944093	2712	0.00596426577314329	0.00363608002849258	29739318	TAACATAATCCTCCACAAACAAAAATCACATAAAAACATATAAAAACACA	45712471	TAACATAATCCTCCACGAACGAAAATCACGTAAAAACGTATAAAAACGCG	I	A	Red	GGCAGGAAGCTTTGGCATGATCCTCCACGGGCGAGGATCACGTAGAGACGTGTAGAGACG[CG]ACGAAGCACGAAGACCCGTGTTTGACGGGTTGCCAGGTGCCTACATCAGAGCTCATTAAA	37	CGCGTCTCTACACGTCTCTACGTGATCCTCGCCCGTGGAGGATCATGCCA	1	932334	R			NA	NA							CDMR	NA	1:932192-932362			NA
cg18019572	0.342270374325935	1	942489	p	ISG15	IGR	open sea	IGR - open sea	0	0	914	4	941247	944345	3099	941382	944093	2712	0.00596426577314329	-0.0198626943231958	29687447	TATATAATTTAATAAACTCTAATATAAACACCTAACAACCCRTCAAACAC	NA		II			GATCCTCCACGGGCGAGGATCACGTAGAGACGTGTAGAGACGCGACGAAGCACGAAGACC[CG]TGTTTGACGGGTTGCCAGGTGCCTACATCAGAGCTCATTAAATTACACATTAAATAGATG	37	GTGTAATTTAATGAGCTCTGATGTAGGCACCTGGCAACCCGTCAAACACG	1	932352	F			NA	NA							CDMR	NA	1:932192-932362			NA
cg22673826	0.390803625810476	1	942498	p	ISG15	IGR	open sea	IGR - open sea	0	0	914	4	941247	944345	3099	941382	944093	2712	0.00596426577314329	-0.0115874658924208	37618440	TCTATTTAATATATAATTTAATAAACTCTAATATAAACACCTAACAACCC	NA		II			CGGGCGAGGATCACGTAGAGACGTGTAGAGACGCGACGAAGCACGAAGACCCGTGTTTGA[CG]GGTTGCCAGGTGCCTACATCAGAGCTCATTAAATTACACATTAAATAGATGCACGTGTGT	37	CGGGTTGCCAGGTGCCTACATCAGAGCTCATTAAATTACACATTAAATAG	1	932361	F			NA	NA							CDMR	NA	1:932192-932362			NA
cg01922485	0.714562686570052	1	942696	p	ISG15	IGR	open sea	IGR - open sea	0	0	914	4	941247	944345	3099	941382	944093	2712	0.00596426577314329	-0.00421014712977885	17672345	TAAATTCAAACACACACAAAATAAAACATTTCAATTTATCACCAAACACA	55793319	TAAATTCAAACGCACACGAAATAAAACATTTCGATTTATCGCCAAACGCG	I	A	Red	GCCTCAAGATTCTAAATTCAAACGCACACGGAATAAAACATTTCGGTTTATCGCCAGGCG[CG]GCGGCTCACACCTGCCATCCCAGCCCTTTGGGAGGCCGGGGTGGGTGGATCACCTGAGGT	37	TAAATTCAAACGCACACGGAATAAAACATTTCGGTTTATCGCCAGGCGCG	1	932559	R			NA	NA							CDMR	NA				NA
cg12763038	0.0261707353453229	1	943017	p	ISG15	IGR	open sea	IGR - open sea	0	0	914	4	941247	944345	3099	941382	944093	2712	0.00596426577314329	0.0492044742344075	72717439	CACRTTACCACATCAAACTAAAAATATCACCACRATCTAAAAAATTAAAC	NA		II			AAACTCTGTCTCAAAAAGAAAAAGAAAAGAAAAAAGAAAAAGTTTATTCCCAGTAAAACA[CG]TTCAACTCTCCAGATCGTGGTGACATTTCCAGCTTGATGTGGTAACGTGATTGTGAGCTT	37	ACGTTACCACATCAAGCTGGAAATGTCACCACGATCTGGAGAGTTGAACG	1	932880	F			NA	NA							CDMR	NA				NA
cg26155170	0.00416807322594213	1	943064	p	ISG15	IGR	open sea	IGR - open sea	0	0	914	4	941247	944345	3099	941382	944093	2712	0.00596426577314329	0.0736819877126214	55631377	CACRTTCAACTCTCCAAATCRTAATAACATTTCCAACTTAATATAATAAC	NA		II			TCCCAGTAAAACACGTTCAACTCTCCAGATCGTGGTGACATTTCCAGCTTGATGTGGTAA[CG]TGATTGTGAGCTTCAGGTATGACCTTCAGCATAAATACGTGTGCCATCTCCTGTGCAATT	37	ACGTTCAACTCTCCAGATCGTGGTGACATTTCCAGCTTGATGTGGTAACG	1	932927	R			NA	NA							CDMR	NA				NA
cg08853797	0.0146611790908215	1	943431	p	ISG15	IGR	open sea	IGR - open sea	0	0	914	4	941247	944345	3099	941382	944093	2712	0.00596426577314329	0.0564361435810197	13641300	CTAAAAAACAACCAAACTAAATCTATAAAAATTACACAAAAACCRAACRC	NA		II			TGACCTCGTGATCCGCCCGCCTCGGCCTCCCAAAGTGCTGGGATTACAGGCGTGAGCCAC[CG]CGCCCGGCTCCTGTGCAATTCTTACAGACCCAGCTTGGCTGTTCTCCAGTGTCTCCTTTG	37	CGCGCCCGGCTCCTGTGCAATTCTTACAGACCCAGCTTGGCTGTTCTCCA	1	933294	F	rs3121567		NA	NA							CDMR	NA				NA
cg03125763	0.615257584309429	1	943619	p	ISG15	IGR	open sea	IGR - open sea	0.04	0	914	4	941247	944345	3099	941382	944093	2712	0.00596426577314329	0.0214480511989379	72696508	CAAAAATCACTTAATTCTAAAAATCTAATAAAAAAACACAACAAAAATCA	47630370	CAAAAATCGCTTAATTCTAAAAATCTAATAAAAAAACACGACGAAAATCG	I	A	Red	TTGTTTCTTGGCCAGGAATCGCTTAATTCTGAAAGTCTGGTGAGAAGACACGGCGAGAAT[CG]GGGTCCAGCACAGATGATGGCGACAGCGGAGAAGGGAAGGTAAGGGAGGGGGCTCAAGCT	37	CAGGAATCGCTTAATTCTGAAAGTCTGGTGAGAAGACACGGCGAGAATCG	1	933482	R			NA	NA							CDMR	NA				NA
cg26155520	0.418812816427062	1	943647	p	ISG15	IGR	open sea	IGR - open sea	0	0	914	4	941247	944345	3099	941382	944093	2712	0.00596426577314329	0.0279178162220557	54768327	TAAAAAAACACAACAAAAATCAAAATCCAACACAAATAATAACAACAACA	44779353	TAAAAAAACACGACGAAAATCGAAATCCAACACAAATAATAACGACAACG	I	A	Red	CTGAAAGTCTGGTGAGAAGACACGGCGAGAATCGGGGTCCAGCACAGATGATGGCGACAG[CG]GAGAAGGGAAGGTAAGGGAGGGGGCTCAAGCTTTTATCGTTATGGGACCTCCTGTGTCTA	37	CGCTGTCGCCATCATCTGTGCTGGACCCCGATTCTCGCCGTGTCTTCTCA	1	933510	R	rs74470342		NA	NA							CDMR	NA				NA
cg23691733	0.183742012135137	1	944093	p	ISG15	IGR	open sea	IGR - open sea	0	0	914	4	941247	944345	3099	941382	944093	2712	0.00596426577314329	0.0433233175179568	27804350	ACAAATACCCACCACCACACCATACTCATTTTACCTTTTTAATAAAAACA	33606419	ACAAATACCCACCACCACGCCGTACTCATTTTACCTTTTTAATAAAAACG	I	A	Red	GTAGCTGGGACTACAGGTGCCCACCACCACGCCGTACTCATTTTGCCTTTTTAGTAGAGA[CG]GGGTTTCACTGTGTTGGCCAGGCTGGTCTTGAACTCCTGACCTCAGGCGATTCACCCGCC	37	ACAGGTGCCCACCACCACGCCGTACTCATTTTGCCTTTTTAGTAGAGACG	1	933956	R			NA	NA							CDMR	NA				NA
cg27582546	0.207257424668983	1	1062237	p	RP11-465B22.5	IGR	open sea	IGR - open sea	0	0	914	5	1061879	1068077	6199	1062237	1067397	5161	3.19375946774797e-06	-0.0581448975836467	24778413	ATATAAAATTTACTAATTTAAATATCRAAAAACCAACACACCCRAAATCC	NA		II			GCGAGCAGCGGGTGTGAGGTTTGCTGGTTTGGGTGTCGGAAAGCCAGCACACCCGAGGTC[CG]GCTGCTGCACCCACAGGGTTCGCGCTTTGACTTGTTGATGAGTGGTGGGCACGCTGGGCC	37	TGTGAGGTTTGCTGGTTTGGGTGTCGGAAAGCCAGCACACCCGAGGTCCG	1	1052100	R			NA	NA								NA	1:1052017-1052125			NA
cg03520879	0.0429372069551723	1	1062793	p	RP11-465B22.5	IGR	open sea	IGR - open sea	0	0	914	5	1061879	1068077	6199	1062237	1067397	5161	3.19375946774797e-06	0.0399439486799663	12750343	ACTAAAACCAAACACAACTCATCTTTTCCAAAAAACRACRAAAAAAACAC	NA		II			TGCAGCTCCCTGGAGGCGCTTGCCTTGTGAGGAGCAGGAGCCTGAGAGTGCGGAACCGAG[CG]TGTCCTTCTCGCCGTCCCCTGGAAAAGATGAGCTGTGTCTGGTCCCAGCACATGATGCTC	37	CTGGGACCAGACACAGCTCATCTTTTCCAGGGGACGGCGAGAAGGACACG	1	1052656	F			NA	NA								NA	1:1052612-1052671			NA
cg06798288	0.0229237661944343	1	1063186	p	RP11-465B22.5	IGR	open sea	IGR - open sea	0	0	914	5	1061879	1068077	6199	1062237	1067397	5161	3.19375946774797e-06	0.0568941286532331	42777325	CTATAACTCTACCCATAAAATTAAAAAACATAAAACCCAAAAACAAACTC	NA		II			GCCAGTGCTCTCGTGAGAGGTGGGTCCCCAAGCCGGCCCCAGCGAAACTCAGTTAAAGGA[CG]AGTCTGCTTTTGGGCCTTATGTTTCCCAACTCCATGGGCAGAGCCACAGGGCCGCTGCCT	37	TGTGGCTCTGCCCATGGAGTTGGGAAACATAAGGCCCAAAAGCAGACTCG	1	1053049	F			NA	NA								NA	1:1052838-1053957			NA
cg23035597	0.0298646005809083	1	1063527	p	RP11-465B22.5	IGR	open sea	IGR - open sea	0	0	914	5	1061879	1068077	6199	1062237	1067397	5161	3.19375946774797e-06	0.0674338723561835	24770506	CCTATAACCCCAAACCTAATCCCRCATAATATATTTAAATACCAAAACCC	NA		II			CTGCCAAGGGCAGCGACTGCAAGACGGGGGTGCAGGTTTCGGGCGTGGCGCGGGCTGCGT[CG]GGTTCTGGCATTCAAACATATCATGCGGGACCAGGCCTGGGGTTACAGGTGGGGCGGGCG	37	CGGGTTCTGGCATTCAAACATATCATGCGGGACCAGGCCTGGGGTTACAG	1	1053390	F			NA	NA								NA	1:1052838-1053957			NA
cg02838683	0.0288315282049936	1	1063857	p	RP11-465B22.5	IGR	open sea	IGR - open sea	0	0	914	5	1061879	1068077	6199	1062237	1067397	5161	3.19375946774797e-06	0.0766300743138609	18745398	CTCTAACTTTTCTTACTCTTTTCTCTCTACTTTTCCRAAACCRACTTTCC	NA		II			CAGACCTGCCCCTCTGACTTTTCTTGCTCTTTTCTCTCTGCTTTTCCGAGGCCGGCTTTC[CG]CGAGGCACTTACTTGAAAATGGAGCCCCGGCATTCCTGCATGCACGGACACTAAATCCAA	37	TCTGACTTTTCTTGCTCTTTTCTCTCTGCTTTTCCGAGGCCGGCTTTCCG	1	1053720	R			NA	NA								NA	1:1052838-1053957			NA
cg22512779	0.0362097101950009	1	1064122	p	RP11-465B22.5	IGR	open sea	IGR - open sea	0	0	914	5	1061879	1068077	6199	1062237	1067397	5161	3.19375946774797e-06	0.0651718363475983	58781465	RCTATAAATCAAACCCACAAAACCTCAATCCTACCTAATCCTAAAAAAAC	NA		II			GAGTCCGCGCCTGGCCCACACTGCCCTCCGCCGTCCTGGGACCAGGCCCACACCGCCCTC[CG]CCCTCCCAGGACCAGGTAGGACTGAGGCTCTGTGGGTCTGACCCACAGCGTCTGGGAGGT	37	CGCCCTCCCAGGACCAGGTAGGACTGAGGCTCTGTGGGTCTGACCCACAG	1	1053985	F			NA	NA								NA		1:1064122-1064210	Unclassified_Cell_type_specific	NA
cg23622235	0.0359937524300687	1	1064942	p	RP11-465B22.5	IGR	open sea	IGR - open sea	0	0	914	5	1061879	1068077	6199	1062237	1067397	5161	3.19375946774797e-06	0.083415447028828	32679486	ATAAAACACAAAACAAATAAAACACCAACCTACCCTCAACCTCAAACACA	15744501	ATAAAACACAAAACGAATAAAACACCAACCTACCCTCGACCTCAAACACG	I	A	Red	TCAGGGCCGCCTGTGAGGCACAGAGCGAATGGGGCACCAGCCTGCCCTCGGCCTCAGACA[CG]GAGAGGCTCCCACGGCACTGAGCCACGCATGGCCACGCGACAGAGGGACAGAATGCCGTG	37	GTGAGGCACAGAGCGAATGGGGCACCAGCCTGCCCTCGGCCTCAGACACG	1	1054805	R			NA	NA								NA	1:1054793-1054960			NA
cg05655247	0.474595525492367	1	1065028	p	RP11-465B22.5	IGR	open sea	IGR - open sea	0	0	914	5	1061879	1068077	6199	1062237	1067397	5161	3.19375946774797e-06	0.0261169833613134	46768356	CACATCCATAACAATATCTATTTCCCTAAATTTTCCCATCCCAAAACCAC	NA		II			ACGCATGGCCACGCGACAGAGGGACAGAATGCCGTGGCCGTGTAGGGGAGCTGCACTCTG[CG]TGGCCCTGGGATGGGAAAATCCAGGGAAACAGACACTGTTATGGATGTGAGCATCGGCTG	37	ACATCCATAACAGTGTCTGTTTCCCTGGATTTTCCCATCCCAGGGCCACG	1	1054891	F			NA	NA							CDMR	NA	1:1054793-1054960			NA
cg17094363	0.0220140372000238	1	1065864	p	RP11-465B22.5	IGR	open sea	IGR - open sea	0	0	914	5	1061879	1068077	6199	1062237	1067397	5161	3.19375946774797e-06	0.173724401533184	66617366	AATAAAAACAAACAACCACAATAAACCTAACACCAAACTAATCCCCAACA	58743484	AATAAAAACAAACGACCACGATAAACCTAACACCAAACTAATCCCCGACG	I	C	Grn	CTCCCACCTCTCGTCCCGCCGTCACGCGCCGCGCCTGGTCTCTGCTGTCACTCTGCTGGG[CG]CCGGGGACTAGCTTGGTGCCAGGTCCACCGTGGCCGCCTGTTCTCACCCGAACTCTGAGC	37	CGCCGGGGACTAGCTTGGTGCCAGGTCCACCGTGGCCGCCTGTTCTCACC	1	1055727	F			NA	NA								NA	1:1055663-1055778			NA
cg09146328	0.0226954679455105	1	1065894	p	RP11-465B22.5	IGR	open sea	IGR - open sea	0	0	914	5	1061879	1068077	6199	1062237	1067397	5161	3.19375946774797e-06	0.0690494474005159	43656346	CTACTATCACTCTACTAAACRCCRAAAACTAACTTAATACCAAATCCACC	NA		II			GCGCCTGGTCTCTGCTGTCACTCTGCTGGGCGCCGGGGACTAGCTTGGTGCCAGGTCCAC[CG]TGGCCGCCTGTTCTCACCCGAACTCTGAGCTGTTTCCCTGAAGTTAATAATCGCCTTTGC	37	CGGTGGACCTGGCACCAAGCTAGTCCCCGGCGCCCAGCAGAGTGACAGCA	1	1055757	R			NA	NA								NA	1:1055663-1055778			NA
cg07179016	0.0423727164753607	1	1066277	p	RP11-465B22.5	IGR	open sea	IGR - open sea	0	0	914	5	1061879	1068077	6199	1062237	1067397	5161	3.19375946774797e-06	0.0708008678407736	20624445	CTTAATAAAAACCCRCCCTATACCCTTCACAAACAACTACAACTATAAAC	NA		II			GTTTTGGTGGAACAAGCCCCTCGCAGCTCCCCGTGAGGTGCAGGGGGTGGGCCCCCACCA[CG]CCCACAGCTGCAGCTGCCTGTGAAGGGCACAGGGCGGGCCCCCACCAAGGCCTTCGCTTC	37	CGCCCACAGCTGCAGCTGCCTGTGAAGGGCACAGGGCGGGCCCCCACCAA	1	1056140	F		rs10907181	NA	NA								NA	1:1055891-1056408			NA
cg07203151	0.00398886737359825	1	1066544	p	RP11-465B22.5	IGR	open sea	IGR - open sea	0	0	914	5	1061879	1068077	6199	1062237	1067397	5161	3.19375946774797e-06	0.0765854644009867	28699452	CTATCCTATAAAAATAAATCTTTATATAATTCCRTTTTCATCCCTTTCAC	NA		II			CTCCATCTCTGCTGTCCTGTGAAGGTGGATCTTTGTGTGGTTCCGTTTTCATCCCTTTCA[CG]GGGTCCTCAGTGGCTCTTTCTGTCTGGAAATGCCTGAGCTTCGGCTCCAGGAAATGTTCT	37	TGTCCTGTGAAGGTGGATCTTTGTGTGGTTCCGTTTTCATCCCTTTCACG	1	1056407	R			NA	NA								NA	1:1055891-1056408			NA
cg11750929	0.269650641278913	1	1067099	p	RP11-465B22.5	IGR	open sea	IGR - open sea	0	0	914	5	1061879	1068077	6199	1062237	1067397	5161	3.19375946774797e-06	0.0396058700710585	63752313	AACACATAACCACAAAAAACCATAAAAATACAACAAAAAAAACAACTCCA	38657493	AACACGTAACCACAAAAAACCATAAAAATACAACAAAAAAAACGACTCCG	I	A	Red	GCCCGCCTCGGCCTCCCATAGTGCTGGGATGACAGGCGTGAGCCGCCACGCCCGGCCCCT[CG]GAGTCGTTCTTTCTGTTGCATCCTCATGGTTTTCTGTGGCCACGTGCTTTCGCTCATCTC	37	CGGAGTCGTTCTTTCTGTTGCATCCTCATGGTTTTCTGTGGCCACGTGCT	1	1056962	F	rs7554175		NA	NA								NA	1:1056962-1057104			NA
cg01776299	0.0440901074498987	1	1067163	p	RP11-465B22.5	IGR	open sea	IGR - open sea	0	0	914	5	1061879	1068077	6199	1062237	1067397	5161	3.19375946774797e-06	0.0642326430741545	66725363	TATTACATCCTCATAATTTTCTATAACCACRTACTTTCRCTCATCTCTTC	NA		II			GTCGTTCTTTCTGTTGCATCCTCATGGTTTTCTGTGGCCACGTGCTTTCGCTCATCTCTT[CG]AGGACGTTCCTGATAGTTTGTGCCTCTTCTTTTCAAGGCTTCTTCTCCTTGCACAAGACG	37	GTTGCATCCTCATGGTTTTCTGTGGCCACGTGCTTTCGCTCATCTCTTCG	1	1057026	R			NA	NA								NA	1:1056962-1057104			NA
cg00300303	0.0877027814875047	1	1067223	p	RP11-465B22.5	IGR	open sea	IGR - open sea	0	0	914	5	1061879	1068077	6199	1062237	1067397	5161	3.19375946774797e-06	0.0742902527907051	65647323	CTAATAATTTATACCTCTTCTTTTCAAAACTTCTTCTCCTTACACAAAAC	NA		II			CGAGGACGTTCCTGATAGTTTGTGCCTCTTCTTTTCAAGGCTTCTTCTCCTTGCACAAGA[CG]GTCTGGAGAAAAACCCGCATTTCCTTCCGTCACACTGACCACATTTAACTTAAAATGGGA	37	TGATAGTTTGTGCCTCTTCTTTTCAAGGCTTCTTCTCCTTGCACAAGACG	1	1057086	R			NA	NA								NA	1:1056962-1057104			NA
cg09032281	0.0715623600675999	1	1067397	p	RP11-465B22.5	IGR	open sea	IGR - open sea	0	0	914	5	1061879	1068077	6199	1062237	1067397	5161	3.19375946774797e-06	0.0629078947338801	53808362	AATCAATACTACACTCTAAACCCTTAAAAACCATCACAAAAAACTCCACA	22701382	AATCAATACTACACTCTAAACCCTTAAAAACCGTCGCAAAAAACTCCACG	I	A	Red	ACACATGGTTGAAATCAATGCTGCACTCTGAGCCCTTAGAAACCGTCGCAAAGGACTCCA[CG]GAAGGGTGGGGGCAGCCCCAGCGAGGTCGTCAGGGAGCAGAGCCCGAGTCATGGGACACA	37	AATCAATGCTGCACTCTGAGCCCTTAGAAACCGTCGCAAAGGACTCCACG	1	1057260	R			NA	NA								NA	1:1057243-1058768			NA
cg16266669	0.00022690073363135	1	1144558	p	TNFRSF4	IGR	shore	IGR - shore	0	0	163	8	1144495	1144821	327	1144558	1144724	167	2.39012422897442e-08	-0.15067737547474	45641384	AATACCAAAACCACAAATAACTATAAAAAAAACACCCATCTCTAACCTCA	61656399	AATACCGAAACCACAAATAACTATAAAAAAAACGCCCATCTCTAACCTCG	I	A	Red	AGGAGAGAGAGACCCAGGGGAGAAAACCAGCTGCAGAGGCAGGAGGGGTCCAGGGCAGCC[CG]AGGCCAGAGATGGGCGTCTTCCTTACAGCCACCTGTGGTCCCGGCACCTTGGGCTGTTGT	37	GGTGCCGGGACCACAGGTGGCTGTAAGGAAGACGCCCATCTCTGGCCTCG	1	1134421	F			NA	NA				chr1:1145568-1145878	N_Shore			NA	1:1134421-1134614	1:1143366-1144893	Unclassified	NA
cg02296931	8.13954845331828e-06	1	1144658	p	TNFRSF4	IGR	shore	IGR - shore	0	0	163	8	1144495	1144821	327	1144558	1144724	167	2.39012422897442e-08	-0.240713447260159	39721443	ATACCTAACAAATAACTCCCCCCTACCAATATCATAAAAATAAAAAACCA	24783471	ATACCTAACGAATAACTCCCCCCTACCGATATCGTAAAAATAAAAAACCG	I	A	Red	TCCCGGCACCTTGGGCTGTTGTGAGTGGCGCGTGGCGCTCCCACTGTGCACCCCCGGGGC[CG]GTTCCCCACTTCCACGACACCGGCAGGGGGGAGCCATCCGCCAGGCACAGGAGGCCTGGA	37	GTGCCTGGCGGATGGCTCCCCCCTGCCGGTGTCGTGGAAGTGGGGAACCG	1	1134521	F			NA	NA				chr1:1145568-1145878	N_Shore			NA	1:1134421-1134614	1:1143366-1144893	Unclassified	NA
cg15924570	0.00450534034910107	1	1144724	p	TNFRSF4	IGR	shore	IGR - shore	0	0	163	8	1144495	1144821	327	1144558	1144724	167	2.39012422897442e-08	-0.114354131882457	17757481	ACACCAACAAAAAAAAACCATCCACCAAACACAAAAAACCTAAACAACCA	10756302	ACACCGACAAAAAAAAACCATCCGCCAAACACAAAAAACCTAAACAACCG	I	T	Red	CCCACTTCCACGACACCGGCAGGGGGGAGCCATCCGCCAGGCACAGGAGGCCTGGACAGC[CG]TGGGCAGCGTGCGCTGTTGGAGGACGCAGGGAGAGGGAAGGCTGGCCCAGGGACGCTGTG	37	CGGCTGTCCAGGCCTCCTGTGCCTGGCGGATGGCTCCCCCCTGCCGGTGT	1	1134587	R			NA	NA				chr1:1145568-1145878	N_Shore			NA	1:1134421-1134614	1:1143366-1144893	Unclassified	NA
cg18383977	0.10010031599358	1	1870495	p	KIAA1751	IGR	open sea	IGR - open sea	0	0	914	10	1869420	1873775	4356	1870495	1873750	3256	1.27080015433313e-05	0.0196951486035325	30679407	TCTAAAAACATATCACRAAAAAACCATATAAACACACRTACRACAAAACC	NA		II			TAGAAGAGTGCTCTGAGGGCATGTCACGGGGAGACCATGTGGACACACGTGCGGCAGGGC[CG]TGAGTGTGAGAGTAAGAGATGAGTGTGATCGTGTGTGAGCGAATGTGAGGGTGAGAGTGT	37	CGGCCCTGCCGCACGTGTGTCCACATGGTCTCCCCGTGACATGCCCTCAG	1	1860355	R			NA	NA								NA	1:1860321-1860509			NA
cg08639799	0.035400517707303	1	1871162	p	KIAA1751	IGR	shelf	IGR - shelf	0	0	1742	10	1869420	1873775	4356	1870495	1873750	3256	1.27080015433313e-05	0.0474157757721788	33673465	AAATAATACAATAACCAAAATCCACCTCCRAAAAACTAAACTCCAAATCC	NA		II			GATGGCCTCATAGATGGTGCAGTAGCCAAAATCCACCTCCGAGGGACTGAGCTCCAGGTC[CG]AGGTGGTGACAATGGCATGCACGGTGAATCCCACTGGCTTGTTCTGAGACATAAAGGGCA	37	CGGACCTGGAGCTCAGTCCCTCGGAGGTGGATTTTGGCTACTGCACCATC	1	1861022	R			NA	NA				chr1:1874715-1875015	N_Shelf			NA	1:1860913-1861197			NA
cg14559508	0.201002465584913	1	1871278	p	KIAA1751	IGR	shelf	IGR - shelf	0	0	1742	10	1869420	1873775	4356	1870495	1873750	3256	1.27080015433313e-05	0.0153142965254444	43782306	CRTATCCTAAAAACAATAAACCATAACCACAAAACAACAACAATAATTAC	NA		II			AGGGCACAGGCGCCCTCGCAGCCACTCGGAGACTTACCAAGTGCTCCCCAAACTCTGAGG[CG]CAACCACTGCTGCTGCCTTGTGGCCATGGCCCACTGTTTCCAGGACACGACGAGGCCGTC	37	GTGTCCTGGAAACAGTGGGCCATGGCCACAAGGCAGCAGCAGTGGTTGCG	1	1861138	F			NA	NA				chr1:1874715-1875015	N_Shelf			NA	1:1860913-1861197			NA
cg16680704	0.0141555975075414	1	1871823	p	KIAA1751	IGR	shelf	IGR - shelf	0	0	1742	10	1869420	1873775	4356	1870495	1873750	3256	1.27080015433313e-05	0.0883011213047616	58787366	TCATCAAAACCTCCAAAACTCAAATCTCCTTATCAAAATACCTCCCTACA	59720445	TCATCGAAACCTCCAAAACTCGAATCTCCTTATCAAAATACCTCCCTACG	I	T	Red	CAACCCATATGGTCATCGGGGCCTCCAGGACTCGGGTCTCCTTGTCAAAATACCTCCCTG[CG]TCCTCCGGGAGGGAGTGTCTGAAAGAGGCAGACAAGGCGAATGTGCTTTCCTCTTTCCAT	37	CGCAGGGAGGTATTTTGACAAGGAGACCCGAGTCCTGGAGGCCCCGATGA	1	1861683	R			NA	NA				chr1:1874715-1875015	N_Shelf			NA	1:1861683-1861908			NA
cg24315049	0.0642014862011376	1	1871963	p	KIAA1751	IGR	shelf	IGR - shelf	0	0	1742	10	1869420	1873775	4356	1870495	1873750	3256	1.27080015433313e-05	0.0914631592344847	58713323	CTAATACTTCTACATCCCATAAAAACTACAACATCTCTAAAACATCAACA	39626303	CTAATACTTCTACATCCCGTAAAAACTACGACGTCTCTAAAACATCAACG	I	C	Grn	GACCCACTGTCACTGGTGCTTCTACATCCCGTGAGAGCTACGGCGTCTCTGGAACATCAG[CG]CTGGGAGACGCATCGCGCCGCCCTCCTGCTCTCGCACAGAACCCACGAGCACGTGGCCCC	37	CTGGTGCTTCTACATCCCGTGAGAGCTACGGCGTCTCTGGAACATCAGCG	1	1861823	R			NA	NA				chr1:1874715-1875015	N_Shelf			NA	1:1861683-1861908			NA
cg02367828	0.0192646093343928	1	1872033	p	KIAA1751	IGR	shelf	IGR - shelf	0	0	1742	10	1869420	1873775	4356	1870495	1873750	3256	1.27080015433313e-05	0.0948227085559096	58677483	ATATTACTCCCAAAAATAACTAACTACTTAAACACACCAAAACCCTCACA	61690461	ATATTACTCCCGAAAATAACTAACTACTTAAACACGCCAAAACCCTCACG	I	A	Red	CGCATCGCGCCGCCCTCCTGCTCTCGCACAGAACCCACGAGCACGTGGCCCCTGTGGCCC[CG]TGAGGGCTCTGGCGTGTCTAAGTAGCCAGTCACTCCCGGGAGCAACACAAGTGACTGTGG	37	GTGTTGCTCCCGGGAGTGACTGGCTACTTAGACACGCCAGAGCCCTCACG	1	1861893	F			NA	NA				chr1:1874715-1875015	N_Shelf			NA	1:1861683-1861908			NA
cg15833286	0.0410434444144833	1	1873499	p	KIAA1751	IGR	shore	IGR - shore	0	0	163	10	1869420	1873775	4356	1870495	1873750	3256	1.27080015433313e-05	0.0546590769561919	39770352	AAAACCCACCTAAAACTCCTACCCAAAACAAACTATATCCAAACACAATC	NA		II			GTCCCGGCCTTGGCGTCCTGGCACCTACCGCGGCAGGAACTTGAGCTGCACGGAGTAGGA[CG]ACTGTGCCTGGATATAGCCTGTCTTGGGCAGGAGCTCCAGGTGGGCCCTCAGCTCCTTGC	37	GGGCCCACCTGGAGCTCCTGCCCAAGACAGGCTATATCCAGGCACAGTCG	1	1863359	F	rs2803326		NA	NA				chr1:1874715-1875015	N_Shore			NA	1:1863180-1863611			NA
cg16142957	0.0220922857220332	1	1873750	p	KIAA1751	IGR	shore	IGR - shore	0	0	163	10	1869420	1873775	4356	1870495	1873750	3256	1.27080015433313e-05	0.0240982566334764	72627410	ATTTCATTTCAAAAAAAACAACCCTTACAAAACAAAACTTTAAAAACTCC	NA		II			AGCCCCCGAGAGGTGCTCAGAGCCCACCCACTCCAAGCCATGCACGTGCACCTCGACAAT[CG]GAGTCCTCAAAGCCCTGCTTTGTAAGGGCTGTTTTTTCTGAAATGAAATCTGATGAAGAA	37	CGGAGTCCTCAAAGCCCTGCTTTGTAAGGGCTGTTTTTTCTGAAATGAAA	1	1863610	F		rs75981089	NA	NA				chr1:1874715-1875015	N_Shore			NA	1:1863180-1863611	1:1873692-1873801	Unclassified_Cell_type_specific	NA
cg02912476	0.30749897667387	1	2035087	p	PRKCZ	TSS1500	shelf	TSS1500 - shelf	0	0	97	11	2034770	2038026	3257	2035087	2037476	2390	7.71509886700625e-05	0.0658604772005476	37631385	AACTAAACACAATAACACATATCTATAAACCTAACTACAAAAAAAAATCA	24787486	AACTAAACACGATAACGCGTATCTATAAACCTAACTACGAAAAAAAATCG	I	C	Grn	AGAGAAGCGTGAGGCTGGGCACGGTGGCGCGTGTCTGTAGGCCTAGCTACGAGGGAGGAT[CG]CTTGAGCCCAGGAGGTCGAGGCTGCAGGGCTATGATTGCAACACTGCACTCTGGCCTGGG	37	GGCTGGGCACGGTGGCGCGTGTCTGTAGGCCTAGCTACGAGGGAGGATCG	1	2024947	R			NA	NA	PRKCZ;PRKCZ;PRKCZ	NM_001033582;NM_002744;NM_001033581	TSS1500;Body;5'UTR	chr1:2038555-2038863	N_Shelf			TRUE				NA
cg08651178	0.117483671439745	1	2035295	p	PRKCZ	TSS1500	shelf	TSS1500 - shelf	0	0	97	11	2034770	2038026	3257	2035087	2037476	2390	7.71509886700625e-05	-0.0162360167868449	14701401	CRCTCCCCTCTCCACAAACTACTATAATCTCTAAAAACTACACCTAAAAC	NA		II			TGAGTGCTGGCCGCTCCCCTCTCCACAAGCTGCTGTGGTCTCTGGGGGCTGCACCTGAGG[CG]GCAGTGGGAGGAGAGGGGTGAAGGGCAACGCGCCCCCGTTTAAACACCTCCTGGCCTGGA	37	GCTCCCCTCTCCACAAGCTGCTGTGGTCTCTGGGGGCTGCACCTGAGGCG	1	2025155	R			NA	NA	PRKCZ;PRKCZ;PRKCZ	NM_001033582;NM_002744;NM_001033581	TSS1500;Body;5'UTR	chr1:2038555-2038863	N_Shelf			TRUE				NA
cg23276504	0.0803999350042334	1	2035462	p	PRKCZ	TSS1500	shelf	TSS1500 - shelf	0	0	97	11	2034770	2038026	3257	2035087	2037476	2390	7.71509886700625e-05	0.037687216276534	13745470	CCAACATTTAACTCAAATATCCACACAAATAACAACACCACACACAAACA	16806328	CCAACATTTAACTCAAATATCCACACAAATAACAACACCGCACGCAAACG	I	A	Red	ATGGACCCCTGCCCAACATTTGGCTCAGGTGTCCACACAGATGACAGCACCGCACGCAGA[CG]GGAGGGAGCTTCTCACCACATAATGAGGTTTTCTGGGGAGAGCAGGGGAGGGGGGTCTTC	37	CCAACATTTGGCTCAGGTGTCCACACAGATGACAGCACCGCACGCAGACG	1	2025322	R			NA	NA	PRKCZ;PRKCZ;PRKCZ	NM_001033582;NM_002744;NM_001033581	TSS1500;Body;5'UTR	chr1:2038555-2038863	N_Shelf			TRUE				NA
cg12639453	0.460638269699089	1	2035780	p	PRKCZ	TSS1500	shelf	TSS1500 - shelf	0	0	97	11	2034770	2038026	3257	2035087	2037476	2390	7.71509886700625e-05	0.0326389720977748	48669322	CAACTCTTAATTACRATTTCTTTAACTAAAACCTAAACTCCTAACCCCAC	NA		II			AAAAGGGGGTCCAACTCTTGGTTGCGATTTCTTTGGCTGAAGCCTGGACTCCTAGCCCCA[CG]GGCTGAGGGAAGGTTACGGCTGGTGGTTGGATAGACGCCAGTGCTTGCCCCAGAGCTGCA	37	AACTCTTGGTTGCGATTTCTTTGGCTGAAGCCTGGACTCCTAGCCCCACG	1	2025640	R			NA	NA	PRKCZ;PRKCZ;PRKCZ	NM_001033582;NM_002744;NM_001033581	TSS1500;Body;5'UTR	chr1:2038555-2038863	N_Shelf			TRUE				TRUE
cg16599817	0.00492462381266516	1	2036283	p	PRKCZ	1stExon	shelf	1stExon - shelf	0	0	87	11	2034770	2038026	3257	2035087	2037476	2390	7.71509886700625e-05	0.0753821188003014	39718371	CTAAAAACTACTCTTCTCTCTCTAAAAACAACACACACTCACCAATCCCC	NA		II			GGGGCCGAGCACGAAAGGGAGAGTTGGAGGGCGCTTCCTCGCCGGGTGTTGCGGTGTGAG[CG]GGGACTGGTGAGTGTGTGCTGTCTTCAGAGAGAGAAGAGCAGTTTTCAGGGTGAGTAGCC	37	CGGGGACTGGTGAGTGTGTGCTGTCTTCAGAGAGAGAAGAGCAGTTTTCA	1	2026143	F			NA	NA	PRKCZ;PRKCZ;PRKCZ;PRKCZ	NM_001033582;NM_001033582;NM_002744;NM_001033581	1stExon;5'UTR;Body;5'UTR	chr1:2038555-2038863	N_Shelf			NA	1:2026045-2026400	1:2035943-2036692	Unclassified_Cell_type_specific	TRUE
cg06315149	0.00174265950528513	1	2036398	p	PRKCZ	5'UTR	shelf	5'UTR - shelf	0	0	1628	11	2034770	2038026	3257	2035087	2037476	2390	7.71509886700625e-05	0.101212741027022	43741383	TCACAAATCAAAATCAACAAACCAAAATAACTATCRAAATAAAACCRACC	NA		II			AGTAGCCTTTATTCTTCACACCTCATTACACAGCACCCAGGCCTTTTATTCAGGAGGGCG[CG]GCCGGCCTCACCCCGACAGCCACCCTGGCTTGTTGACCTTGATCTGTGACAGCTCCCCTG	37	CGGCCGGCCTCACCCCGACAGCCACCCTGGCTTGTTGACCTTGATCTGTG	1	2026258	F	rs78760260		NA	NA	PRKCZ;PRKCZ;PRKCZ	NM_001033582;NM_002744;NM_001033581	5'UTR;Body;5'UTR	chr1:2038555-2038863	N_Shelf			NA	1:2026045-2026400	1:2035943-2036692	Unclassified_Cell_type_specific	TRUE
cg17023856	0.116827542858014	1	2036508	p	PRKCZ	5'UTR	shelf	5'UTR - shelf	0	0	1628	11	2034770	2038026	3257	2035087	2037476	2390	7.71509886700625e-05	0.0626419365155786	49780489	ATAAATTCAAACTTCTCAAAAACRCTTACATAACCAACATTATTAAAAAC	NA		II			ACAGCTCCCCTGTGAGTTCAGACTTCTCAAGGACGCTTGCATAGCCAACATTGTTGAGAA[CG]AGTAACCCCTTATCACAGCACACGTCTGTCGTGCCATGAAGCAATTTCCCATCCCTGTGG	37	TGAGTTCAGACTTCTCAAGGACGCTTGCATAGCCAACATTGTTGAGAACG	1	2026368	R			NA	NA	PRKCZ;PRKCZ;PRKCZ	NM_001033582;NM_002744;NM_001033581	5'UTR;Body;5'UTR	chr1:2038555-2038863	N_Shelf			NA	1:2026045-2026400	1:2035943-2036692	Unclassified_Cell_type_specific	TRUE
cg08109625	0.0041992552234697	1	2036643	p	PRKCZ	5'UTR	shore	5'UTR - shore	0	0	118	11	2034770	2038026	3257	2035087	2037476	2390	7.71509886700625e-05	0.0968348114438352	66683413	ACAAACCAACTACTAAAATCACCTACTAAACRACAATACCRATACACAAC	NA		II			AGTCACTGCGTCACGGCCATGCTGTTCCTTCCAAACCTGCTCGTCAGGAGACAGCTCTTG[CG]CTGTGTACCGGCACTGCCGCCCAGCAGGTGACCCCAGCAGCTGGTTTGTCCCTGCCTGGG	37	CGCTGTGTACCGGCACTGCCGCCCAGCAGGTGACCCCAGCAGCTGGTTTG	1	2026503	F			NA	NA	PRKCZ;PRKCZ;PRKCZ	NM_001033582;NM_002744;NM_001033581	5'UTR;Body;5'UTR	chr1:2038555-2038863	N_Shore			NA		1:2035943-2036692	Unclassified_Cell_type_specific	TRUE
cg00409816	0.0492639759148305	1	2037476	p	PRKCZ	5'UTR	shore	5'UTR - shore	0	0	118	11	2034770	2038026	3257	2035087	2037476	2390	7.71509886700625e-05	0.0414879122734263	40695381	TTTATACCCTATATAAAAAATACCACCTCATTTACATATAACCCTTCCAC	NA		II			GGGCTCCTGCGTTTGTGCCCTGTGTGGGAGGTGCCACCTCATTTGCATGTGGCCCTTCCA[CG]TCTCCTGGCCATGCCAGACAGGTCCTCAGGATTGTTGGGAGATGAGGGCCTCGCCCAGGA	37	CGTGGAAGGGCCACATGCAAATGAGGTGGCACCTCCCACACAGGGCACAA	1	2027336	R			NA	NA	PRKCZ;PRKCZ;PRKCZ	NM_001033582;NM_002744;NM_001033581	5'UTR;Body;5'UTR	chr1:2038555-2038863	N_Shore			NA				NA
cg01787285	0.332360406797198	1	2162682	p	SKI	Body	shore	Body - shore	0	0	148	13	2162550	2164416	1867	2162682	2163529	848	0.00086274936897408	-0.0147280127628403	62667391	TCAATACCTATAACTAAAAAAAACCACATATCRAAAAAAATTATAAACTC	NA		II			CCGCACCCTCGTCAGTGCCTGTGGCTGGAGGAAGCCACATGTCGGGGGGGATTGTGGGCT[CG]TGCAGGCTGCGTAGTGGGTCACCTGTGGCCAAGGCCTGAGCTGCTGGGACACGCTCACGT	37	CGAGCCCACAATCCCCCCCGACATGTGGCTTCCTCCAGCCACAGGCACTG	1	2152542	R			NA	NA	SKI	NM_003036	Body	chr1:2158212-2161173	S_Shore		RDMR	NA	1:2152167-2153080	1:2162400-2162800	Promoter_Associated	NA
cg16417118	0.00626948555918517	1	2162931	p	SKI	Body	shore	Body - shore	0	0	148	13	2162550	2164416	1867	2162682	2163529	848	0.00086274936897408	-0.059243500416832	46655465	CAATAAAACCTCRTTATCACAACTAACACAAAACAAAACCCAAACCACCC	NA		II			ATTGGAGTGGCCAGTGGGGCCTCGTTGTCACAGCTGACACAGAGCAGGGCCCAGGCCACC[CG]GCTTCTCTCTCCCTGTGGTTGTGAGCGCCGGGGTCCTTGGGCCGCCATAGAGACAGGCCA	37	CGGGTGGCCTGGGCCCTGCTCTGTGTCAGCTGTGACAACGAGGCCCCACT	1	2152791	R			NA	NA	SKI	NM_003036	Body	chr1:2158212-2161173	S_Shore		RDMR	NA	1:2152167-2153080			NA
cg15564619	0.0185184407892228	1	2163437	p	SKI	Body	shelf	Body - shelf	0	0	887	13	2162550	2164416	1867	2162682	2163529	848	0.00086274936897408	-0.0701599145575555	49711318	TTAAATCTCCTCAAAACAACCATATACATATCTCTATATACACAAAAACA	31754377	TTAAATCTCCTCAAAACAACCGTATACGTATCTCTATATACACAAAAACG	I	A	Red	TTCAGGGTCCCCTTAAGTCTCCTCAGGACAGCCGTGTGCGTGTCTCTGTGTGCACAGGAG[CG]ACACATGAGAAGGGAGTGTGGTCTCAGGGTGGGCGTGGACCCACAGTGCCCAGACCCTAC	37	CGCTCCTGTGCACACAGAGACACGCACACGGCTGTCCTGAGGAGACTTAA	1	2153297	R			NA	NA	SKI	NM_003036	Body	chr1:2158212-2161173	S_Shelf		RDMR	NA	1:2153269-2153412			NA
cg17942763	0.0686248774703937	1	2163472	p	SKI	Body	shelf	Body - shelf	0	0	887	13	2162550	2164416	1867	2162682	2163529	848	0.00086274936897408	-0.0413019253779559	71613460	CCCAAACCACTCCTTCTAAAACAAATAAAATCTAAACACTATAAATCCAC	NA		II			GTGCGTGTCTCTGTGTGCACAGGAGCGACACATGAGAAGGGAGTGTGGTCTCAGGGTGGG[CG]TGGACCCACAGTGCCCAGACCCTACTTGTCCTAGAAGGAGTGGCCTGGGAGGCCCCGCCT	37	CCAGGCCACTCCTTCTAGGACAAGTAGGGTCTGGGCACTGTGGGTCCACG	1	2153332	F			NA	NA	SKI	NM_003036	Body	chr1:2158212-2161173	S_Shelf		RDMR	NA	1:2153269-2153412			NA
cg15132013	0.0379110600135822	1	2163529	p	SKI	Body	shelf	Body - shelf	0	0	887	13	2162550	2164416	1867	2162682	2163529	848	0.00086274936897408	-0.0640950113106949	25600484	CACAATACCCAAACCCTACTTATCCTAAAAAAAATAACCTAAAAAACCCC	NA		II			GGGCGTGGACCCACAGTGCCCAGACCCTACTTGTCCTAGAAGGAGTGGCCTGGGAGGCCC[CG]CCTCCGCCCTCACTGGCCGCCGTTGGCTCCTCCCACTCGTGTCTTGACAGCTTATTCTCG	37	CGGGGCCTCCCAGGCCACTCCTTCTAGGACAAGTAGGGTCTGGGCACTGT	1	2153389	R			NA	NA	SKI	NM_003036	Body	chr1:2158212-2161173	S_Shelf		RDMR	NA	1:2153269-2153412			NA
cg00032879	0.0410092832302384	1	2304264	p	MORN1	Body	island	Body - island	0	0	79	14	2304236	2304394	159	2304264	2304375	112	0.000378188618733742	0.0772010798299008	40752397	ACACTCAAACCRTAAAACTCRACTCTACTAACCTAAAACACTATAAAATC	NA		II			GGCAGTCGTCCACACTCAGACCGTGAGGCTCGGCTCTGCTGGCCTGGAGCACTGTGGAAT[CG]AACCAAGTGGACCACCGGGGCCACGGAGCATGCAAGAGACACAAGTGGGCGGTGTGGGGC	37	CACTCAGACCGTGAGGCTCGGCTCTGCTGGCCTGGAGCACTGTGGAATCG	1	2294124	R			NA	NA	MORN1	NM_024848	Body	chr1:2304159-2304376	Island			NA	1:2293816-2294176			NA
cg09129839	0.0461300888527488	1	2304315	p	MORN1	Body	island	Body - island	0	0	79	14	2304236	2304394	159	2304264	2304375	112	0.000378188618733742	0.0910723912399913	34674460	AACCAAATAAACCACCRAAACCACRAAACATACAAAAAACACAAATAAAC	NA		II			CTGTGGAATCGAACCAAGTGGACCACCGGGGCCACGGAGCATGCAAGAGACACAAGTGGG[CG]GTGTGGGGCTGTTGGGTTTTCCTGCCCGTGGAATGTTCCCGCACGTCTTCCCGCTGGTCG	37	CGCCCACTTGTGTCTCTTGCATGCTCCGTGGCCCCGGTGGTCCACTTGGT	1	2294175	R			NA	NA	MORN1	NM_024848	Body	chr1:2304159-2304376	Island			NA	1:2293816-2294176			NA
cg01520454	0.00478714453027515	1	2304375	p	MORN1	Body	island	Body - island	0	0	79	14	2304236	2304394	159	2304264	2304375	112	0.000378188618733742	0.0513555576909718	11732373	AACACCTCAAAATACTAACTCAAATACAAAAAATACAAAACCTAAATCCC	NA		II			CGGTGTGGGGCTGTTGGGTTTTCCTGCCCGTGGAATGTTCCCGCACGTCTTCCCGCTGGT[CG]GGATTTAGGCCCTGCATTCCCTGCATCTGAGTCAGCACCCTGAGGTGCTGGACCTGGGAC	37	CGGGATTTAGGCCCTGCATTCCCTGCATCTGAGTCAGCACCCTGAGGTGC	1	2294235	F			NA	NA	MORN1	NM_024848	Body	chr1:2304159-2304376	Island			NA				NA
cg20491328	0.0163102686306756	1	2359927	p	RER1	IGR	island	IGR - island	0	0	83	16	2359885	2360101	217	2359927	2360074	148	2.41200308471454e-06	0.0704444784981384	29628361	AAAACTAAATAAACAAACRTAAACTACATCTATCCTACATAAAATCCTAC	NA		II			GCTCTCAGGGCAGGACTGGGTGGGCAAGCGTGGACTGCATCTGTCCTGCATGGGGTCCTG[CG]TCTGGCTCGCCCGGTGCCGTGCTGTGGGGCCCACGCCAACGGCTGACCTCATGGTCCTCC	37	CGCAGGACCCCATGCAGGACAGATGCAGTCCACGCTTGCCCACCCAGTCC	1	2349787	R		rs2494436	NA	NA				chr1:2359926-2360167	Island			NA				NA
cg12715395	0.00104662864967412	1	2359968	p	RER1	IGR	island	IGR - island	0	0	83	16	2359885	2360101	217	2359927	2360074	148	2.41200308471454e-06	0.110264380465193	69609311	TCAACTACCACAAACCTAAACAAAACCACAAAAAACCATAAAATCAACCA	17790488	TCGACTACCGCAAACCTAAACGAAACCACGAAAAACCATAAAATCAACCG	I	T	Red	TGTCCTGCATGGGGTCCTGCGTCTGGCTCGCCCGGTGCCGTGCTGTGGGGCCCACGCCAA[CG]GCTGACCTCATGGTCCTCCGTGGCCTCGCCTAGGCTTGCGGCAGCCGACGTGGCGTTGTT	37	CGGCTGACCTCATGGTCCTCCGTGGCCTCGCCTAGGCTTGCGGCAGCCGA	1	2349828	F	rs12022929		NA	NA				chr1:2359926-2360167	Island			NA	1:2349796-2349966			NA
cg22502001	0.0149810899330857	1	2360018	p	RER1	IGR	island	IGR - island	0	0	83	16	2359885	2360101	217	2359927	2360074	148	2.41200308471454e-06	0.0861117904097144	27688509	AACTCCACTAAAACTAACACAATCCAACCTAATTAAACAACAACACCACA	37772339	AACTCCGCTAAAACTAACACAATCCAACCTAATTAAACAACAACGCCACG	I	T	Red	CCCACGCCAACGGCTGACCTCATGGTCCTCCGTGGCCTCGCCTAGGCTTGCGGCAGCCGA[CG]TGGCGTTGTTGCCTAATTAGGTTGGACTGTGCCAGCCCCAGCGGAGCCCACGCCCGGCCC	37	GGCTCCGCTGGGGCTGGCACAGTCCAACCTAATTAGGCAACAACGCCACG	1	2349878	F			NA	NA				chr1:2359926-2360167	Island			NA	1:2349796-2349966			NA
cg06749803	0.00416347614826077	1	2360074	p	RER1	IGR	island	IGR - island	0	0	83	16	2359885	2360101	217	2359927	2360074	148	2.41200308471454e-06	0.0682649223037748	71705366	TATTACCTAATTAAATTAAACTATACCAACCCCAACAAAACCCACACCCA	56788502	TATTACCTAATTAAATTAAACTATACCAACCCCAACGAAACCCACGCCCG	I	A	Red	CCGACGTGGCGTTGTTGCCTAATTAGGTTGGACTGTGCCAGCCCCAGCGGAGCCCACGCC[CG]GCCCTTGCGCCGGCAGACGTGTCGGGGCACGGCTCCTGCACTCCCACTGCCGCAGGAACT	37	CGGGCGTGGGCTCCGCTGGGGCTGGCACAGTCCAACCTAATTAGGCAACA	1	2349934	R			NA	NA				chr1:2359926-2360167	Island			NA	1:2349796-2349966			NA
cg04259720	0.000315304963646314	1	2411594	p	PLCH2	Body	shore	Body - shore	0	0	148	17	2411446	2411791	346	2411594	2411643	50	8.63095450332198e-06	0.0880070591797838	29769421	CRTCAAACRTCTACTTCAACCACTTTAATACCRAATTAAAAACCAACAAC	NA		II			GTCCCCTATTCCTTCCTCCCTAGGCCAGAGGGTGGAGGTGTCAGGGCTGGGCCCATGGAT[CG]CTGTTGGCCCCTAACTCGGCACCAAAGTGGCTGAAGCAGACGTTTGACGAGGCCGACAAG	37	CGCTGTTGGCCCCTAACTCGGCACCAAAGTGGCTGAAGCAGACGTTTGAC	1	2401454	F			NA	NA	PLCH2	NM_014638	Body	chr1:2409757-2410049	S_Shore			NA		1:2411433-2412056	Unclassified_Cell_type_specific	NA
cg06824523	0.00893017167707108	1	2411612	p	PLCH2	Body	shore	Body - shore	0	0	148	17	2411446	2411791	346	2411594	2411643	50	8.63095450332198e-06	0.077934961281529	21618304	AAATAAAAATATCAAAACTAAACCCATAAATCRCTATTAACCCCTAACTC	NA		II			CCTAGGCCAGAGGGTGGAGGTGTCAGGGCTGGGCCCATGGATCGCTGTTGGCCCCTAACT[CG]GCACCAAAGTGGCTGAAGCAGACGTTTGACGAGGCCGACAAGAACGGGGATGGCAGCCTG	37	GGTGGAGGTGTCAGGGCTGGGCCCATGGATCGCTGTTGGCCCCTAACTCG	1	2401472	R			NA	NA	PLCH2	NM_014638	Body	chr1:2409757-2410049	S_Shore			NA		1:2411433-2412056	Unclassified_Cell_type_specific	NA
cg19760917	0.0106054661876281	1	2411643	p	PLCH2	Body	shore	Body - shore	0	0	148	17	2411446	2411791	346	2411594	2411643	50	8.63095450332198e-06	0.069495058950548	43638373	CRCTATTAACCCCTAACTCRACACCAAAATAACTAAAACAAACRTTTAAC	NA		II			GGCCCATGGATCGCTGTTGGCCCCTAACTCGGCACCAAAGTGGCTGAAGCAGACGTTTGA[CG]AGGCCGACAAGAACGGGGATGGCAGCCTGAGCATTGGCGAGGTCCTGCAGCTGCTGCACA	37	GCTGTTGGCCCCTAACTCGGCACCAAAGTGGCTGAAGCAGACGTTTGACG	1	2401503	R			NA	NA	PLCH2	NM_014638	Body	chr1:2409757-2410049	S_Shore			NA		1:2411433-2412056	Unclassified_Cell_type_specific	NA
cg08716217	0.00247838364292932	1	2483719	p	LOC115110	Body	open sea	Body - open sea	0	0	478	18	2483241	2484264	1024	2483719	2483786	68	6.31233944899603e-06	0.116688952733473	24727479	TTTAATCCAAAAAATCCCACTATAACATTTCATCAATAAACACACATACA	57794353	TTTAATCCAAAAAATCCCACTATAACGTTTCATCGATAAACGCACATACG	I	A	Red	TAGAATTCTCCTTTGCTATGAAGGCTGCCGGGCACATTCCACACCAGCCACCCTCCACCT[CG]CATGTGCGTTTATCGATGAAACGCCACAGTGGGACCTCCTGGATCAAATAGTGCAATGAT	37	CGCATGTGCGTTTATCGATGAAACGCCACAGTGGGACCTCCTGGATCAAA	1	2473579	F			NA	NA	LOC115110	NR_026927	Body					NA	1:2473464-2473808			NA
cg10700847	0.0177228210267587	1	2483727	p	LOC115110	Body	open sea	Body - open sea	0	0	478	18	2483241	2484264	1024	2483719	2483786	68	6.31233944899603e-06	0.0740934962226706	30622490	ATTACACTATTTAATCCAAAAAATCCCACTATAACRTTTCATCRATAAAC	NA		II			TCCTTTGCTATGAAGGCTGCCGGGCACATTCCACACCAGCCACCCTCCACCTCGCATGTG[CG]TTTATCGATGAAACGCCACAGTGGGACCTCCTGGATCAAATAGTGCAATGATGTAAACGC	37	TTGCACTATTTGATCCAGGAGGTCCCACTGTGGCGTTTCATCGATAAACG	1	2473587	F			NA	NA	LOC115110	NR_026927	Body					NA	1:2473464-2473808			NA
cg25033759	0.0315416269321416	1	2483734	p	LOC115110	Body	open sea	Body - open sea	0	0	478	18	2483241	2484264	1024	2483719	2483786	68	6.31233944899603e-06	0.0385429594140961	63759329	TTACATCATTACACTATTTAATCCAAAAAATCCCACTATAACRTTTCATC	NA		II			CTATGAAGGCTGCCGGGCACATTCCACACCAGCCACCCTCCACCTCGCATGTGCGTTTAT[CG]ATGAAACGCCACAGTGGGACCTCCTGGATCAAATAGTGCAATGATGTAAACGCTTAGTAT	37	CGATGAAACGCCACAGTGGGACCTCCTGGATCAAATAGTGCAATGATGTA	1	2473594	F			NA	NA	LOC115110	NR_026927	Body					NA	1:2473464-2473808			NA
cg06239131	0.00277682863730684	1	2483786	p	LOC115110	Body	open sea	Body - open sea	0	0	478	18	2483241	2484264	1024	2483719	2483786	68	6.31233944899603e-06	0.0881923667967722	30628418	TAAAACRCCACAATAAAACCTCCTAAATCAAATAATACAATAATATAAAC	NA		II			GCGTTTATCGATGAAACGCCACAGTGGGACCTCCTGGATCAAATAGTGCAATGATGTAAA[CG]CTTAGTATTGTCCTGGAACCTGCCTCCGAAAAGGCCGTGCGCTCCCGCCTGGGATCCTGC	37	GAAACGCCACAGTGGGACCTCCTGGATCAAATAGTGCAATGATGTAAACG	1	2473646	R			NA	NA	LOC115110	NR_026927	Body					NA	1:2473464-2473808			NA
cg26262033	0.040996052080647	1	2788902	p	ACTRT2	IGR	open sea	IGR - open sea	0	0	914	19	2788175	2790003	1829	2788902	2789896	995	0.000121770524229986	0.0227230747768911	50792483	CCACTACTTCCCACTTTCTTAATTACAACTTATCCCTCTAACAAAAATAC	NA		II			GGGGTGCCCAGCCACTGCTTCCCACTTTCTTAATTGCAGCTTATCCCTCTGGCAGGGGTG[CG]GGAGGGGCAGCATGAGCCAAATGTCCACCTTCAGCCAGGGGTGACAGCGTGTGGAGGGTG	37	CACTGCTTCCCACTTTCTTAATTGCAGCTTATCCCTCTGGCAGGGGTGCG	1	2778762	R			NA	NA							CDMR	NA				NA
cg06738239	0.0031041071491959	1	2789089	p	ACTRT2	IGR	open sea	IGR - open sea	0	0	914	19	2788175	2790003	1829	2788902	2789896	995	0.000121770524229986	0.0725579237929425	21785353	TCTACTTTTCCAAATACTCCTCAAAACCTAAAAAAAAACACCTATTACCC	NA		II			GGGGCTGACCCTCTGCTTTTCCAAGTGCTCCTCAGAGCCTAGGAAAAGGCACCTGTTACC[CG]CCCATGCCCTATTAGTATAAGCTCCATTTATTACAGCTGCAAGCTCTCCCCAGCCTGCCA	37	CTGCTTTTCCAAGTGCTCCTCAGAGCCTAGGAAAAGGCACCTGTTACCCG	1	2778949	R			NA	NA							CDMR	NA				NA
cg21570843	0.0140505870368598	1	2789896	p	ACTRT2	IGR	open sea	IGR - open sea	0	0	914	19	2788175	2790003	1829	2788902	2789896	995	0.000121770524229986	0.104380729718051	56617389	CTCCTAAAAATACCCTAAAACRATACTTTAAAATTCCTCTATCCTAAAAC	NA		II			TCTCTCTCTGTCTCCTGGAGGTGCCCTGAGGCGATGCTTTAAGGTTCCTCTGTCCTAGGG[CG]ATTGTTGGCGTAGGTTTAATCTCTGCTCTCTCTTCCAGTTCTGCCCCCTCAAGGAAGCCC	37	CGCCCTAGGACAGAGGAACCTTAAAGCATCGCCTCAGGGCACCTCCAGGA	1	2779756	R			NA	NA							CDMR	NA				NA
cg16572957	0.0546224319399432	1	2799354	p	ACTRT2	IGR	open sea	IGR - open sea	0	0	914	20	2799280	2801999	2720	2799354	2801389	2036	0.00144750154033532	0.0657941353152672	56710488	CCTCTAACCTTATCCTTCRACTACAATAATACACATCTAAATCCTAAAAC	NA		II			CATCAGCCTGACCCTCCTTCTCTGGGCAGCACAGAGGGCACCCTCAGGGGCACGGGTCCT[CG]CCCCAGGACCTAGATGTGCATCATTGCAGCCGAAGGACAAGGTCAGAGGGCGGGACTGTC	37	CGCCCCAGGACCTAGATGTGCATCATTGCAGCCGAAGGACAAGGTCAGAG	1	2789214	F			NA	NA								NA		1:2799311-2799553	Unclassified_Cell_type_specific	NA
cg20613432	0.802798318448574	1	2799579	p	ACTRT2	IGR	open sea	IGR - open sea	0	0	914	20	2799280	2801999	2720	2799354	2801389	2036	0.00144750154033532	0.00490729444307686	39630437	TCACACACAAATAAATAAATCTCAACCTAAAACCAACCCCACTATCCACA	63658337	TCACACACGAATAAATAAATCTCAACCTAAAACCGACCCCACTATCCACG	I	T	Red	AGTCACCTGGGGTCACACACGGGTGGGTGGGTCTCAGCCTGAGGCCGGCCCCACTGTCCA[CG]TGTGCACCTTGATTTACCATCCCTGCTCCTTTAACGGCGTCTCCGGGCGCCGGCTCCGAG	37	CGTGGACAGTGGGGCCGGCCTCAGGCTGAGACCCACCCACCCGTGTGTGA	1	2789439	R			NA	NA								NA	1:2789294-2789631			NA
cg07788537	0.00442717330580243	1	2799876	p	ACTRT2	IGR	open sea	IGR - open sea	0	0	914	20	2799280	2801999	2720	2799354	2801389	2036	0.00144750154033532	0.0569467031113923	17604412	TTTAAAACAATAAACACAACAACTAAACCACTCAATACTACCAAAAACCA	20733461	TTTAAAACGATAAACGCAACGACTAAACCACTCAATACTACCAAAAACCG	I	A	Red	AAAATATTTGATGCAGAAAATTGACATTAGTTCTGAAGGTTCTGCCCTCCTCCCCCCACC[CG]GCTCCTGGTAGCATTGAGTGGCTCAGCCGCTGCGCCCATCGCCTCAAAATAGCAAATGGG	37	TTTGAGGCGATGGGCGCAGCGGCTGAGCCACTCAATGCTACCAGGAGCCG	1	2789736	F			NA	NA								NA	1:2789736-2789800			NA
cg27390271	0.23046236329557	1	2799917	p	ACTRT2	IGR	open sea	IGR - open sea	0	0	914	20	2799280	2801999	2720	2799354	2801389	2036	0.00144750154033532	0.0363469168405121	18652461	ATATCCRCCTAACCAAACACAAACTAACRACCCATTTACTATTTTAAAAC	NA		II			CTGCCCTCCTCCCCCCACCCGGCTCCTGGTAGCATTGAGTGGCTCAGCCGCTGCGCCCAT[CG]CCTCAAAATAGCAAATGGGCCGCCAGCCTGTGCTTGGCCAGGCGGACATGACGAGCCGCC	37	CGCCTCAAAATAGCAAATGGGCCGCCAGCCTGTGCTTGGCCAGGCGGACA	1	2789777	F	rs34327959		NA	NA								NA	1:2789736-2789800			NA
cg22616417	0.0114366596541895	1	2800194	p	ACTRT2	IGR	open sea	IGR - open sea	0	0	914	20	2799280	2801999	2720	2799354	2801389	2036	0.00144750154033532	0.0781826501712064	59709424	CTAACTAAAACCTATCTCCCAACACCTAAACTAAAAACACAACACAAAAC	NA		II			GCATGATGCACCTGGCTAGAGCCTGTCTCCCAACACCTGGGCTGGGGGCACAGCACAGAG[CG]CCGAGCTTGCGGGCTGGGGATTGGGGCTGGGTGAGGCCAGCGTGTCCTGCCCCCTGGGCT	37	TGGCTAGAGCCTGTCTCCCAACACCTGGGCTGGGGGCACAGCACAGAGCG	1	2790054	R			NA	NA								NA		1:2800074-2800216	Unclassified_Cell_type_specific	NA
cg27442613	0.0336889593398484	1	2801085	p	ACTRT2	IGR	open sea	IGR - open sea	0	0	914	20	2799280	2801999	2720	2799354	2801389	2036	0.00144750154033532	0.0473689964427354	50799386	AACTAAAAACCAAAAACAAATACATAAATTCTAAATCTACCRATACAACC	NA		II			GGCTTTTGAGAGGGGGCTGGTGCGTGAGCGCCCGGGAGGAACCCCTGTCTTCTTCCCCGC[CG]GCTGCACCGGCAGACCCAGAACTCATGTATTTGCTCCTGGTTCCCAGTCTCGGGGACCCT	37	ACTGGGAACCAGGAGCAAATACATGAGTTCTGGGTCTGCCGGTGCAGCCG	1	2790945	F			NA	NA								NA	1:2790907-2791018			NA
cg11712991	0.0152849973035937	1	2801389	p	ACTRT2	IGR	open sea	IGR - open sea	0	0	914	20	2799280	2801999	2720	2799354	2801389	2036	0.00144750154033532	0.0511658981916078	67731457	CCCAAAACTCAAAAAATCAAACTACCATCCATAAAAACCAAAAACCTAAC	NA		II			AGGCTCAGGGAGGGCGCTCGCCCTCATGGCTTCATGTTCACCTGCAGGAAAAAGAAAAAC[CG]TCAGGCCCTTGGCCTTCATGGATGGTAGCCTGACTCCCTGAGCCCTGGGCCAGGCTCCCA	37	CCAGGGCTCAGGGAGTCAGGCTACCATCCATGAAGGCCAAGGGCCTGACG	1	2791249	F		rs4255325	NA	NA								NA	1:2791203-2792102			NA
cg00996827	0.044680372376772	1	2838805	p	ACTRT2	IGR	open sea	IGR - open sea	0	0	914	22	2838265	2841154	2890	2838805	2840308	1504	0.000964971665906532	0.102302533642209	66806300	CACACAAAAACAAAACTAAACTAACAACAATACCCAAAACAAAATAAACA	51774394	CACACGAAAACGAAACTAAACTAACAACGATACCCAAAACAAAATAAACG	I	A	Red	CTGGGCGCCCAGGAAGTCGTGGCGCCGAGCCCCCTGGTGGTGAGTGGCTGCCAGCGCGGC[CG]CCCACTCTGTCCTGGGCACCGCTGCCAGCCCAGCTCCGTCCCCGTGTGTCCCTTGGGGTC	37	CACACGGGGACGGAGCTGGGCTGGCAGCGGTGCCCAGGACAGAGTGGGCG	1	2828665	F			NA	NA								NA	1:2828610-2828791	1:2838555-2839231	Unclassified	NA
cg21402748	0.48065914300466	1	2838849	p	ACTRT2	IGR	open sea	IGR - open sea	0	0	914	22	2838265	2841154	2890	2838805	2840308	1504	0.000964971665906532	-0.0277813319402324	65639306	AATCTCAATACTTATAAAACCCCAAAAAAAACRAACCCCAAAAAACACAC	NA		II			TGGCTGCCAGCGCGGCCGCCCACTCTGTCCTGGGCACCGCTGCCAGCCCAGCTCCGTCCC[CG]TGTGTCCCTTGGGGTCCGCCTTCCCTGGGGCCCTACAAGCACTGAGACTGGGACTGGGGA	37	GTCTCAGTGCTTGTAGGGCCCCAGGGAAGGCGGACCCCAAGGGACACACG	1	2828709	F			NA	NA								NA	1:2828610-2828791	1:2838555-2839231	Unclassified	NA
cg24057775	0.193865434846864	1	2838930	p	ACTRT2	IGR	open sea	IGR - open sea	0	0	914	22	2838265	2841154	2890	2838805	2840308	1504	0.000964971665906532	0.069153820582969	55625412	CCCTACAAACACTAAAACTAAAACTAAAAATCTAAATATATAACCCCACC	NA		II			CTTCCCTGGGGCCCTACAAGCACTGAGACTGGGACTGGGGATCTGAGTATGTGGCCCCAC[CG]TGGGGGTCCAGGCAGGGTGGCCAGGTTGAGCAACTAAAAATTCAGGAAGTGCAGTTCAAT	37	CGGTGGGGCCACATACTCAGATCCCCAGTCCCAGTCTCAGTGCTTGTAGG	1	2828790	R			NA	NA								NA	1:2828610-2828791	1:2838555-2839231	Unclassified	NA
cg00905419	0.030520831956134	1	2839179	p	ACTRT2	IGR	open sea	IGR - open sea	0	0	914	22	2838265	2841154	2890	2838805	2840308	1504	0.000964971665906532	0.0622255087451036	33757510	TCCCATACAATTCCAAACTCTTTATTTTCCATACACATTCACAACTAACA	15718303	TCCCATACGATTCCAAACTCTTTATTTTCCATACACATTCACGACTAACG	I	A	Red	CAGTTTAATCACTGATGTGAAATTCAGAGATAACTGGGCACGTGGTATTTTTTCTGGCAC[CG]CTAGCCGTGAATGTGTATGGAAAATAAAGAGTCTGGAACCGCATGGGAGACTCAGGAGCC	37	TCCCATGCGGTTCCAGACTCTTTATTTTCCATACACATTCACGGCTAGCG	1	2829039	F			NA	NA								NA	1:2829039-2829108	1:2838555-2839231	Unclassified	NA
cg03389046	0.209522584061084	1	2839220	p	ACTRT2	IGR	open sea	IGR - open sea	0	0	914	22	2838265	2841154	2890	2838805	2840308	1504	0.000964971665906532	0.0229489273069391	10707443	AATTCAAAAATAAAATCCACCCCRAACTCTAACTCCTAAATCTCCCATAC	NA		II			GTGGTATTTTTTCTGGCACCGCTAGCCGTGAATGTGTATGGAAAATAAAGAGTCTGGAAC[CG]CATGGGAGACTCAGGAGCCAGAGCCCGGGGTGGATTCCATCCCTGAACCTGCAGCCCTGG	37	CGCATGGGAGACTCAGGAGCCAGAGCCCGGGGTGGATTCCATCCCTGAAC	1	2829080	F			NA	NA								NA	1:2829039-2829108	1:2838555-2839231	Unclassified	NA
cg10812027	0.0637086056113514	1	2839247	p	ACTRT2	IGR	open sea	IGR - open sea	0	0	914	22	2838265	2841154	2890	2838805	2840308	1504	0.000964971665906532	0.0548009568265226	28643343	CTAAACCCAAACCTCTCCAAAACTACAAATTCAAAAATAAAATCCACCCC	NA		II			GTGAATGTGTATGGAAAATAAAGAGTCTGGAACCGCATGGGAGACTCAGGAGCCAGAGCC[CG]GGGTGGATTCCATCCCTGAACCTGCAGCCCTGGAGAGGCCTGGGCTCAGCTGCACCCCTC	37	CGGGGTGGATTCCATCCCTGAACCTGCAGCCCTGGAGAGGCCTGGGCTCA	1	2829107	F			NA	NA								NA	1:2829039-2829108			NA
cg06988547	0.0211842017003822	1	2839763	p	ACTRT2	IGR	open sea	IGR - open sea	0	0	914	22	2838265	2841154	2890	2838805	2840308	1504	0.000964971665906532	0.0750359318764012	54747328	AACATATATCTAAAATATACAAACCAAAAAATCCTAAAAAATAAAACACA	57766489	AACATATATCTAAAATATACAAACCGAAAAATCCTAAAAAATAAAACACG	I	A	Red	TGTCTCTAGGGACCGTGTGAGCCTCCCCCAGCCCTGCCCAGGCCCTGGTCACCTATGGTC[CG]TGCTCCATCTCTCAGGACCCCTCGGTCTGCACATTTCAGATACATGTCACCATGCGTGGG	37	GACATGTATCTGAAATGTGCAGACCGAGGGGTCCTGAGAGATGGAGCACG	1	2829623	F	rs75001059		NA	NA								NA		1:2839582-2839785	Unclassified_Cell_type_specific	NA
cg02634762	0.0240375273814777	1	2839859	p	ACTRT2	IGR	open sea	IGR - open sea	0	0	914	22	2838265	2841154	2890	2838805	2840308	1504	0.000964971665906532	0.0987902786074278	11690390	AAAAAAACAACAACACCCACACACAAACATATACAAACTAACCAAAAACA	66646430	AAAAAAACAACGACACCCACACACGAACATATACGAACTAACCAAAAACG	I	T	Red	TTCAGATACATGTCACCATGCGTGGGGCAGCCTATGCCCAACTTCTCTCCCTCCTCCTCA[CG]CTCTTGGTCAGCCCGCATATGCTCGTGTGTGGGTGCCGCTGTCCTTCTCCTGGCTGACCA	37	CGCTCTTGGTCAGCCCGCATATGCTCGTGTGTGGGTGCCGCTGTCCTTCT	1	2829719	F	rs34111716		NA	NA								NA	1:2829719-2829927			NA
cg00023726	0.105027764149036	1	2839935	p	ACTRT2	IGR	open sea	IGR - open sea	0	0	914	22	2838265	2841154	2890	2838805	2840308	1504	0.000964971665906532	0.02937215303791	25612431	ATATCACAAATACCTCTAAATAAACAAATAACTCCATAAATATAATAAAC	NA		II			GCATATGCTCGTGTGTGGGTGCCGCTGTCCTTCTCCTGGCTGACCATGACCCCCTGCATG[CG]TTCACCACATCTATGGAGCCATTTGTCCACCCAGAGGCATCTGTGACACCTTCACCTTTT	37	TGTCACAGATGCCTCTGGGTGGACAAATGGCTCCATAGATGTGGTGAACG	1	2829795	F			NA	NA								NA	1:2829719-2829927			NA
cg19802390	0.12763455831536	1	2840177	p	ACTRT2	IGR	open sea	IGR - open sea	0	0	914	22	2838265	2841154	2890	2838805	2840308	1504	0.000964971665906532	-0.0511982050184964	43663367	AAACCCAAAAACCTAAAATACCTCCTAATAAAATTCACTACCTAACCACA	61613434	AAACCCAAAAACCTAAAATACCTCCTAATAAAATTCGCTACCTAACCGCG	I	A	Red	CCCTTCCCCAGGAAGCCCAGGGGCCTGGGGTGCCTCCTAGTGGGGTTCGCTGCCTGGCCG[CG]GCTCTGAGTTCTCCTCCCCGGGTGTGCACAGGGGCCCCAGAGCCAGGGAATCTTCGAGGG	37	CGCGGCCAGGCAGCGAACCCCACTAGGAGGCACCCCAGGCCCCTGGGCTT	1	2830037	R			NA	NA								NA	1:2830024-2830169			NA
cg20608032	0.0290100585388445	1	2840240	p	ACTRT2	IGR	open sea	IGR - open sea	0	0	914	22	2838265	2841154	2890	2838805	2840308	1504	0.000964971665906532	0.0727639694561565	54630479	CCTCCCCRAATATACACAAAAACCCCAAAACCAAAAAATCTTCRAAAAAC	NA		II			CTCTGAGTTCTCCTCCCCGGGTGTGCACAGGGGCCCCAGAGCCAGGGAATCTTCGAGGGG[CG]CTTTTCTCCGGATTCCCGAGGCCGGGGCGTGCAGGAGTTTACCTGGAACGTGAGCAGCTT	37	CGCCCCTCGAAGATTCCCTGGCTCTGGGGCCCCTGTGCACACCCGGGGAG	1	2830100	R			NA	NA								NA	1:2830024-2830169			NA
cg21943117	0.80956636517205	1	2840308	p	ACTRT2	IGR	open sea	IGR - open sea	0	0	914	22	2838265	2841154	2890	2838805	2840308	1504	0.000964971665906532	-0.00396256776735643	55665372	CTACCCTAAAACCCCTTAAACATTCTAAAACATTCTAAAATCTAAAACTC	NA		II			TCCGGATTCCCGAGGCCGGGGCGTGCAGGAGTTTACCTGGAACGTGAGCAGCTTTCCAGA[CG]AGTTCCAGACTCCAGAATGCTCCAGAATGCTCAAGGGGCTTCAGGGCAGGGTTGGTTCTA	37	TGCCCTGAAGCCCCTTGAGCATTCTGGAGCATTCTGGAGTCTGGAACTCG	1	2830168	F	rs1078464		NA	NA								NA	1:2830024-2830169			NA
cg10226013	0.0423618712396816	1	2899264	p	ACTRT2	IGR	open sea	IGR - open sea	0	0	914	23	2898350	2901077	2728	2899264	2900163	900	0.00147730044210033	0.041909004862815	35614478	TATACCTCTAAAACCAACRCAAATATCRTAAAACCTAACAAATACRAAAC	NA		II			TCACCTGCACGTGTACCTCTGGGGCCAACGCAGGTGTCGTGAGACCTGGCAGGTGCGGAG[CG]GGAAGCAGACCCTGACGAGAGGGACACCAGTGCCTGGGTGCCATGGGAGGCACCTGGGAC	37	GTACCTCTGGGGCCAACGCAGGTGTCGTGAGACCTGGCAGGTGCGGAGCG	1	2889124	R			NA	NA								NA	1:2889073-2889651			NA
cg09469812	0.0273086394971903	1	2899497	p	ACTRT2	IGR	open sea	IGR - open sea	0	0	914	23	2898350	2901077	2728	2899264	2900163	900	0.00147730044210033	0.0589679778293299	55764419	CRCRAACCTACTAAACCAATTTCTTCCCAAACTTTCTAATTATAAACCCC	NA		II			GTGCCAGGCCACGCGGGCCTGCTGGGCCAGTTTCTTCCCAGACTTTCTGGTTGTGAGCCC[CG]AATGGGGCCCTGGGGACTAGGGGAAGGCATTCTATGCCCCGGTGAGGGGCAGCCCCAAGG	37	CGGGGCTCACAACCAGAAAGTCTGGGAAGAAACTGGCCCAGCAGGCCCGC	1	2889357	R		rs12046140	NA	NA								NA	1:2889073-2889651			NA
cg03737787	0.26315162601215	1	2899656	p	ACTRT2	IGR	open sea	IGR - open sea	0	0	914	23	2898350	2901077	2728	2899264	2900163	900	0.00147730044210033	0.0199197173804575	27730368	ACCAAAACTACCAATTATAATTAACAAAAAAATAAACTTTCCCCAACCCC	NA		II			CCGTCACGTGGCCTCTTCTCGCTGACATGTCACTGCCTCTGCCAGGGCCAGGGCCAGGGC[CG]GGGCTGGGGAAAGTTCACCCTTTTGCCAACCACAACTGGCAGCTCTGGTGAGAGTGCGGA	37	CCAGAGCTGCCAGTTGTGGTTGGCAAAAGGGTGAACTTTCCCCAGCCCCG	1	2889516	F			NA	NA								NA	1:2889073-2889651			NA
cg03654329	0.261984601017975	1	2899954	p	ACTRT2	IGR	open sea	IGR - open sea	0	0	914	23	2898350	2901077	2728	2899264	2900163	900	0.00147730044210033	0.0140705221173596	35655393	AACATATTTAATATAATTTAAAAACTACATATACTTTTTTAACTACCTCA	74642322	AACATATTTAATATAATTTAAAAACTACGTATACTTTTTTAACTACCTCG	I	A	Red	GCGTGTTTGCTTAACATATTTAATGTGATTTGGGGGCTGCGTGTACTTTTTTAACTGCCT[CG]GTGAGGGGGGCCTGACCTATCTCCTCCCCATCCCCCTGCATGGTAAAATGGCAACGTCCT	37	AACATATTTAATGTGATTTGGGGGCTGCGTGTACTTTTTTAACTGCCTCG	1	2889814	R			NA	NA								NA	1:2889793-2890030			NA
cg11142506	0.0411576344009768	1	2900163	p	ACTRT2	IGR	open sea	IGR - open sea	0	0	914	23	2898350	2901077	2728	2899264	2900163	900	0.00147730044210033	0.0459036237087018	46739459	CACCCAAAACAAAAAACTAAAAATCTATAAACCTATACCATCCAAAACCA	17715389	CGCCCAAAACAAAAAACTAAAAATCTATAAACCTATACCATCCAAAACCG	I	A	Red	ACTCCGCACAGTCGCCCAGGGCAGGAGGCTGGGGGTCTGTAGACCTGTGCCATCCAGAGC[CG]GAGTCGGCACTCGGGGAGGACTGGAAGTGGCTTTCTTCAGGAAAGGGAGGAAAAACATTT	37	CGGCTCTGGATGGCACAGGTCTACAGACCCCCAGCCTCCTGCCCTGGGCG	1	2890023	R			NA	NA								NA	1:2889793-2890030			NA
cg14852736	0.00118782269911601	1	3006329	p	PRDM16	Body	open sea	Body - open sea	0	0	478	25	3005851	3007233	1383	3006329	3006755	427	1.31030456638688e-05	0.0725388881275509	15707306	CCTATTTTCATTAAATCAAATAAAACATCCCTAATACRAATAAAAAACCC	NA		II			TTTCCCTGGTCATTACGTCTCCTCCGGGCCGAGCCTGATCCAGGACTTGCATCCCGAGGC[CG]GGTCTCCCACCCGCACCAGGGATGTTCCATTTGATTTAATGAAAATAGGAACACCAAGCT	37	CTATTTTCATTAAATCAAATGGAACATCCCTGGTGCGGGTGGGAGACCCG	1	2996189	F			NA	NA	PRDM16;PRDM16	NM_022114;NM_199454	Body;Body					NA	1:2996043-2996726			NA
cg24678113	0.0058035812960106	1	3006466	p	PRDM16	Body	open sea	Body - open sea	0	0	478	25	3005851	3007233	1383	3006329	3006755	427	1.31030456638688e-05	0.0952544062959416	32703381	AACCAACACCAACTACAAAAAAAACTACTCAAAACCACTATAACCCAACA	63801390	GACCGACACCAACTACAAAAAAAACTACTCAAAACCACTATAACCCAACG	I	T	Red	CTTCCTCCGGCCGACCGACACCAGCTGCAGAGAAAGCTGCTCAGAACCACTGTGACCCAG[CG]TCTAAAATCCACTCATTCATTCATTCATCCATTCATTCCTGCCACAGTTCCATGACTTTT	37	CGCTGGGTCACAGTGGTTCTGAGCAGCTTTCTCTGCAGCTGGTGTCGGTC	1	2996326	R			NA	NA	PRDM16;PRDM16	NM_022114;NM_199454	Body;Body					NA	1:2996043-2996726			NA
cg09509365	0.00925490295537032	1	3006755	p	PRDM16	Body	open sea	Body - open sea	0	0	478	25	3005851	3007233	1383	3006329	3006755	427	1.31030456638688e-05	0.0811452148192424	26731335	AACCAAATCTAAACRCTACATATCCTATAAAAAACCAACCCCRTAATAAC	NA		II			GACATGGGGACTGGAGAAGAGAATGCCAGCAAGCTTCTTGATGCCCAGATGCACCCCGAA[CG]CCACCACGGGGCTGGTCCCCCACAGGACATGCAGCGTCCAGACCTGGCCTGGGACTGCCC	37	CGCCACCACGGGGCTGGTCCCCCACAGGACATGCAGCGTCCAGACCTGGC	1	2996615	F			NA	NA	PRDM16;PRDM16	NM_022114;NM_199454	Body;Body					NA	1:2996043-2996726			NA
cg11684115	0.031296682786427	1	3042085	p	PRDM16	Body	shelf	Body - shelf	0	0	887	26	3041198	3043197	2000	3042085	3042459	375	0.000127298466116556	0.102697780194533	32749372	ACTACTAAACTATTCAAAAAAACAAAATCACCAACTCAACAAAACACACA	72696474	ACTACTAAACTATTCGAAAAAACAAAATCGCCGACTCAACGAAACACACG	I	C	Grn	CCCCACTCAGCGGCTGCTGGGCTGTTCGGAAGGGCAGAGTCGCCGGCTCAGCGGGACACA[CG]CTCTGAAGCACAGGCCTCTGGGGGGACCGGCCCTGCCTGGCGCTCGCCAAGGCTCTGGAG	37	GCTGCTGGGCTGTTCGGAAGGGCAGAGTCGCCGGCTCAGCGGGACACACG	1	3031945	R			NA	NA	PRDM16;PRDM16	NM_022114;NM_199454	Body;Body	chr1:3038067-3038343	S_Shelf			NA	1:3031911-3032481			NA
cg10146008	0.00525840065683896	1	3042310	p	PRDM16	Body	shelf	Body - shelf	0	0	887	26	3041198	3043197	2000	3042085	3042459	375	0.000127298466116556	0.0757259918296639	67647401	TTTACTATCRATCACRACAAATTAAACCATTTATAACRAATTTAATCTAC	NA		II			GCTCAGCCGTGTTTGCTGTCGGTCACGGCAGGTTGGGCCATTTGTAACGAGTTTGGTCTG[CG]CGGGGGGCACTGACCCCACTACGCCTGGCCCCTCGGAGCGGAGCGCGGCACAGGCGAGGC	37	TTGCTGTCGGTCACGGCAGGTTGGGCCATTTGTAACGAGTTTGGTCTGCG	1	3032170	R			NA	NA	PRDM16;PRDM16	NM_022114;NM_199454	Body;Body	chr1:3038067-3038343	S_Shelf			NA	1:3031911-3032481			NA
cg23273418	0.0129028315391837	1	3042459	p	PRDM16	Body	open sea	Body - open sea	0	0	478	26	3041198	3043197	2000	3042085	3042459	375	0.000127298466116556	0.0804494723848311	52807501	AATTACTCTCRAACCTCTAATACCCCTATCATTATACCTATAACAACCCC	NA		II			GGCCCGATTCATTAAGGACCGGCTCCTTTGTGGGCCCCAGCTCCAGGCCCATTGCTGTCA[CG]GGGCTGTTACAGGCATAATGACAGGGGCATTAGAGGCCCGAGAGCAATTAACAGGCTGCT	37	CGGGGCTGTTACAGGCATAATGACAGGGGCATTAGAGGCCCGAGAGCAAT	1	3032319	F			NA	NA	PRDM16;PRDM16	NM_022114;NM_199454	Body;Body					NA	1:3031911-3032481			NA
cg04132510	0.161001346173456	1	3044741	p	PRDM16	Body	open sea	Body - open sea	0	0	478	27	3044290	3045530	1241	3044741	3045166	426	0.000829787812651074	0.0329232806336216	26657444	CAATCATTCTAAATATTCRAAAATTAAAAACTAAATCTAAATCTAATTCC	NA		II			CTGGAGAGAGACAGTCATTCTGAGTGTTCGGAAATTGAAGACTAGATCTGGGTCTGGTTC[CG]TACCCATGCCCTGTGATGACAGACCCGTGATCTCTCTTCTGAGAGGGAAACAAAGACCTC	37	CGGAACCAGACCCAGATCTAGTCTTCAATTTCCGAACACTCAGAATGACT	1	3034601	R			NA	NA	PRDM16;PRDM16	NM_022114;NM_199454	Body;Body					NA	1:3034569-3034689			NA
cg23818827	0.0218284740721487	1	3044768	p	PRDM16	Body	open sea	Body - open sea	0	0	478	27	3044290	3045530	1241	3044741	3045166	426	0.000829787812651074	0.0853904594451911	55772343	AAACTAAATCTAAATCTAATTCCRTACCCATACCCTATAATAACAAACCC	NA		II			TCGGAAATTGAAGACTAGATCTGGGTCTGGTTCCGTACCCATGCCCTGTGATGACAGACC[CG]TGATCTCTCTTCTGAGAGGGAAACAAAGACCTCACGTTTGACGGGGCCAAGAGGCAGCCG	37	CGGGTCTGTCATCACAGGGCATGGGTACGGAACCAGACCCAGATCTAGTC	1	3034628	R			NA	NA	PRDM16;PRDM16	NM_022114;NM_199454	Body;Body					NA	1:3034569-3034689			NA
cg21209214	0.0041433316254151	1	3044804	p	PRDM16	Body	open sea	Body - open sea	0	0	478	27	3044290	3045530	1241	3044741	3045166	426	0.000829787812651074	0.0634150767574131	73683334	ATTAAAAATAAACAACAAATTCCCACRACTACCTCTTAACCCCRTCAAAC	NA		II			ACCCATGCCCTGTGATGACAGACCCGTGATCTCTCTTCTGAGAGGGAAACAAAGACCTCA[CG]TTTGACGGGGCCAAGAGGCAGCCGTGGGAATCTGCTGCTCACTTTCAACACTGGGTGCCT	37	TTGAAAGTGAGCAGCAGATTCCCACGGCTGCCTCTTGGCCCCGTCAAACG	1	3034664	F			NA	NA	PRDM16;PRDM16	NM_022114;NM_199454	Body;Body					NA	1:3034569-3034689			NA
cg21383687	0.0241169134539827	1	3045052	p	PRDM16	Body	open sea	Body - open sea	0	0	478	27	3044290	3045530	1241	3044741	3045166	426	0.000829787812651074	0.11350369251889	39623338	CACAAATCACAATAACAAAACATTAAAAACCCTCCCTCCACATAACTCCA	53810354	CGCAAATCACAATAACAAAACATTAAAAACCCTCCCTCCGCATAACTCCG	I	C	Grn	GGCTTTGGGAAACGCAGGTCACAGTAGCAGGGCATTGAAAACCCTCCCTCCGCATGGCTC[CG]CACCCAGGACCCTGGGGTGGCTCCACAGTGGCTCCATTTTCTCCCACAATGGTGACCTGC	37	CGCAGGTCACAGTAGCAGGGCATTGAAAACCCTCCCTCCGCATGGCTCCG	1	3034912	R			NA	NA	PRDM16;PRDM16	NM_022114;NM_199454	Body;Body					NA	1:3034837-3035040			NA
cg18176395	0.404304678814878	1	3045166	p	PRDM16	Body	open sea	Body - open sea	0	0	478	27	3044290	3045530	1241	3044741	3045166	426	0.000829787812651074	0.0345373455188809	11760386	CTCAAAACATAAAAACCRAAAACTCTCACTCRAAAACCCAAAAAATAATC	NA		II			TGACCTGCAGGCTCAGGGCATGAGGGCCGAGGACTCTCACTCGGGAACCCAGAGGGTGAT[CG]GCCACGGTGACCGGCCGGTGAGCTGTGGAAGGAAGCGTCCAGCCCTCTGTGGACTGCCCT	37	TCAGGGCATGAGGGCCGAGGACTCTCACTCGGGAACCCAGAGGGTGATCG	1	3035026	R			NA	NA	PRDM16;PRDM16	NM_022114;NM_199454	Body;Body					NA	1:3034837-3035040			NA
cg22029284	0.0166728755405188	1	3077356	p	PRDM16	Body	shelf	Body - shelf	0	0	887	28	3077319	3079726	2408	3077356	3079069	1714	0.000137613896398362	0.0703026830710938	64658363	CAATAAAAACTACAAAAATAAACCCATTTACTTCTCCCRACTTCATAAAC	NA		II			CAGGTGCTGTGCAGTGGGAACTGCAAGAATGGGCCCATTTACTTCTCCCGGCTTCATGGG[CG]GGGCACTGTTGCCACCTGCACTTCCAGACAGGGTAGCTGGGCTCAGAGAGGTCAAGCACC	37	AGTGGGAACTGCAAGAATGGGCCCATTTACTTCTCCCGGCTTCATGGGCG	1	3067216	R			NA	NA	PRDM16;PRDM16	NM_022114;NM_199454	Body;Body	chr1:3080934-3081292	N_Shelf			NA		1:3076974-3077574	Unclassified_Cell_type_specific	NA
cg05965745	0.177222303746413	1	3077798	p	PRDM16	Body	shelf	Body - shelf	0	0	887	28	3077319	3079726	2408	3077356	3079069	1714	0.000137613896398362	0.0545580899541516	36723477	CCAACAAAACAAACAATTTTCAAAATTTCTCAAAAAACAACAAAAAAACA	57780321	CCGACAAAACAAACAATTTTCAAAATTTCTCAAAAAACGACGAAAAAACG	I	C	Grn	GCGCGGAAAGTTCCGGCAGAACAGGCAGTTTTCAAAGTTTCTCAAAAGACGGCGAAGGAG[CG]CTTCGGCTCTCACCAGCAAACACACACACACAACACGCTCGAAAGTGCTCAGGGAAAAGT	37	CGCTCCTTCGCCGTCTTTTGAGAAACTTTGAAAACTGCCTGTTCTGCCGG	1	3067658	R			NA	NA	PRDM16;PRDM16	NM_022114;NM_199454	Body;Body	chr1:3080934-3081292	N_Shelf			NA	1:3067599-3067874			NA
cg06367135	0.190403256952425	1	3077835	p	PRDM16	Body	shelf	Body - shelf	0	0	887	28	3077319	3079726	2408	3077356	3079069	1714	0.000137613896398362	0.0280587861955229	52661361	CRACTCTAAAACCAAATTTCCAATAAACTTTTCCCTAAACACTTTCRAAC	NA		II			TTTCTCAAAAGACGGCGAAGGAGCGCTTCGGCTCTCACCAGCAAACACACACACACAACA[CG]CTCGAAAGTGCTCAGGGAAAAGTTTATTGGAAACTTGGCCCCAGAGCCGGGGAGGGTTCT	37	CGCTCGAAAGTGCTCAGGGAAAAGTTTATTGGAAACTTGGCCCCAGAGCC	1	3067695	F			NA	NA	PRDM16;PRDM16	NM_022114;NM_199454	Body;Body	chr1:3080934-3081292	N_Shelf			NA	1:3067599-3067874			NA
cg01448098	0.311425671314237	1	3078013	p	PRDM16	Body	shelf	Body - shelf	0	0	887	28	3077319	3079726	2408	3077356	3079069	1714	0.000137613896398362	0.0314142600299729	74649329	CATTTCCTCTCTCCTTTCTCCTCAAACTAATTAACRAATCRAACAATAAC	NA		II			TCAAAGGACGGCATTTCCTCTCTCCTTTCTCCTCAAGCTGATTAGCGGGTCGGGCAATGG[CG]TGAGGAGATGCTGGGGGTAGGAAAATGGGGGTCATTTTGGAAAACCTCTTTGTGGATGGG	37	CGCCATTGCCCGACCCGCTAATCAGCTTGAGGAGAAAGGAGAGAGGAAAT	1	3067873	R			NA	NA	PRDM16;PRDM16	NM_022114;NM_199454	Body;Body	chr1:3080934-3081292	N_Shelf			NA	1:3067599-3067874	1:3077922-3078139	Unclassified_Cell_type_specific	NA
cg16265140	0.00958761356003576	1	3078206	p	PRDM16	Body	shelf	Body - shelf	0	0	887	28	3077319	3079726	2408	3077356	3079069	1714	0.000137613896398362	0.0641304054604818	36690373	AAACAAAACTTCTTACCAACACCAACTCCACAATTAAATATCCCCTACCC	NA		II			CCCGCTGGACCAGGCAGGGCTTCTTGCCAGCACCAGCTCCACAATTAAATGTCCCCTGCC[CG]CCCGGCGCGGAGAGGCCGGTCAGCAGAGAGGGCTCCAGCCCCAGCAGGCCCGGCCGCGGG	37	GGCAGGGCTTCTTGCCAGCACCAGCTCCACAATTAAATGTCCCCTGCCCG	1	3068066	R			NA	NA	PRDM16;PRDM16	NM_022114;NM_199454	Body;Body	chr1:3080934-3081292	N_Shelf			NA	1:3068008-3068476			NA
cg24155739	0.0180357787474863	1	3078524	p	PRDM16	Body	shelf	Body - shelf	0	0	887	28	3077319	3079726	2408	3077356	3079069	1714	0.000137613896398362	0.0465938280453502	74804375	AATTAAATTTAAAATCRCTTCCTAAACAAAACTACTCRTATTCRAACAAC	NA		II			ACAGTGGAGATGATTGGGTTTGGAGTCGCTTCCTGGGCAGAGCTGCTCGTGTTCGGGCAG[CG]CTCAGGGCACTCGGTTGGACGTCGCCAGGGTGGCTCGGCCCCTCCACGTGGGGCCTCCAC	37	CGCTGCCCGAACACGAGCAGCTCTGCCCAGGAAGCGACTCCAAACCCAAT	1	3068384	R			NA	NA	PRDM16;PRDM16	NM_022114;NM_199454	Body;Body	chr1:3080934-3081292	N_Shelf			NA	1:3068008-3068476			NA
cg21401095	0.0230741769615078	1	3078839	p	PRDM16	Body	shelf	Body - shelf	0	0	887	28	3077319	3079726	2408	3077356	3079069	1714	0.000137613896398362	0.0827638115395753	37743352	TACCAAACACAAAATTTCTATAACAAATAATAAAAAAATCCCAAAACTCA	73725498	TACCGAACACGAAATTTCTATAACGAATAATAAAAAAATCCCGAAACTCG	I	A	Red	TCCCGTCACCCCCCAGGAAAACCCCGTGCCCGGTAAATAGTGACTCTGCGTCCCTCCTCC[CG]AGTCCCGGGACTTTCTCATCACCCGCCACAGAAACTCCGTGCCCGGTAAATAGTGACTCT	37	TACCGGGCACGGAGTTTCTGTGGCGGGTGATGAGAAAGTCCCGGGACTCG	1	3068699	F	rs79195657		NA	NA	PRDM16;PRDM16	NM_022114;NM_199454	Body;Body	chr1:3080934-3081292	N_Shelf			NA	1:3068583-3069132			NA
cg24679453	0.231783634844958	1	3079069	p	PRDM16	Body	shore	Body - shore	0	0	148	28	3077319	3079726	2408	3077356	3079069	1714	0.000137613896398362	0.0536163231530828	44693367	AAATTAATAAATCCATAATAACAACCTTCATAAACCTACAACCTCAACCA	26772309	AAATTAATAAATCCGTAATAACGACCTTCGTAAACCTACGACCTCAACCG	I	A	Red	TTCACAACTCCCAAGAGAGCTGCAGCAGGCCCAGCAGAGCCCACTCCTGCCCCTTCCCCC[CG]GCTGAGGTCGCAGGCCCACGAAGGTCGTCATTACGGATTTATTAACCCCCTTTCCCTGGC	37	GGGTTAATAAATCCGTAATGACGACCTTCGTGGGCCTGCGACCTCAGCCG	1	3068929	F	rs72846831		NA	NA	PRDM16;PRDM16	NM_022114;NM_199454	Body;Body	chr1:3080934-3081292	N_Shore			NA	1:3068583-3069132			NA
cg21609526	0.0227264290430523	1	3105151	p	PRDM16	Body	island	Body - island	0	0	79	29	3105110	3105268	159	3105151	3105252	102	0.000172318760744231	0.140434985840169	37706343	AAAAACTTTATTCCACAATAACCACCTAACAAATACCCCTCCTACCAACA	61709451	AAAAACTTTATTCCACGATAACCACCTAACAAATACCCCTCCTACCGACG	I	C	Grn	CCCGTTTCTGCGGAGGGCTTTGTTCCACGGTGGCCACCTGACAGATACCCCTCCTGCCGG[CG]CTTAGAAATATTTACTCTCCCCCCGACGCCCTCAAACGGTGCTCCCCGCGCACCCGGCAG	37	CGCCGGCAGGAGGGGTATCTGTCAGGTGGCCACCGTGGAACAAAGCCCTC	1	3095011	R			NA	NA	PRDM16;PRDM16	NM_022114;NM_199454	Body;Body	chr1:3104956-3105253	Island			NA	1:3094850-3095167			NA
cg00254258	0.0193529038494746	1	3105189	p	PRDM16	Body	island	Body - island	0	0	79	29	3105110	3105268	159	3105151	3105252	102	0.000172318760744231	0.132555824343643	36780378	CAAAAAAAACAAAATCAAACAAAATCCTACCAAATACACAAAAAACACCA	21636507	CAAAAAAAACAAAATCAAACGAAATCCTACCGAATACGCGAAAAACACCG	I	T	Red	TGACAGATACCCCTCCTGCCGGCGCTTAGAAATATTTACTCTCCCCCCGACGCCCTCAAA[CG]GTGCTCCCCGCGCACCCGGCAGGATCTCGCCTGACCTTGTTTTCCTTGCGAGTTCGGGCA	37	CGGTGCTCCCCGCGCACCCGGCAGGATCTCGCCTGACCTTGTTTTCCTTG	1	3095049	F			NA	NA	PRDM16;PRDM16	NM_022114;NM_199454	Body;Body	chr1:3104956-3105253	Island			NA	1:3094850-3095167			NA
cg25382214	0.00820896784246957	1	3105252	p	PRDM16	Body	island	Body - island	0	0	79	29	3105110	3105268	159	3105151	3105252	102	0.000172318760744231	0.0879282449076306	39639342	CATCTAATAAAAACAACAAAACTCAAAAATAATCCCAAAACCAAAAAATC	NA		II			TGCTCCCCGCGCACCCGGCAGGATCTCGCCTGACCTTGTTTTCCTTGCGAGTTCGGGCAC[CG]ACTCCCTGGCTTTGGGACCACCTTTGAGTTTTGTTGCTTCTATCAGATGGGACGGGGGGC	37	ATCTGATAGAAGCAACAAAACTCAAAGGTGGTCCCAAAGCCAGGGAGTCG	1	3095112	F	rs2817138		NA	NA	PRDM16;PRDM16	NM_022114;NM_199454	Body;Body	chr1:3104956-3105253	Island			NA	1:3094850-3095167			NA
cg16260013	0.0466957733375621	1	3114820	p	PRDM16	Body	shelf	Body - shelf	0.03	0	887	30	3113933	3116432	2500	3114820	3115545	726	1.12221446308968e-05	0.0830252786193492	47617408	ACTATAATTAAAAACACCTACCTTAAAAAACCAAATCRACRCAAAACAAC	NA		II			GTGGCTGGGTTGCTGTGGTTGAAGGCACCTGCCTTAAGGGGCCAGGTCGGCGCAGGGCAG[CG]TCTCTCTGGGGTGAGGAGTTTATCTGAGTGCCTTAGAGAAGGCCCTTTGGAGAATGGCTG	37	CGCTGCCCTGCGCCGACCTGGCCCCTTAAGGCAGGTGCCTTCAACCACAG	1	3104680	R		rs74624180	NA	NA	PRDM16;PRDM16	NM_022114;NM_199454	Body;Body	chr1:3111579-3111909	S_Shelf			NA	1:3104553-3105203			NA
cg13983181	0.0249986725399512	1	3115085	p	PRDM16	Body	shelf	Body - shelf	0	0	887	30	3113933	3116432	2500	3114820	3115545	726	1.12221446308968e-05	0.0759738544377437	27661474	CRTAATCTCTTCTTACTTTTACAACTCCRAACCCACCTAAAATACTTAAC	NA		II			GTGCAGGGGAGCGTGGTCTCTTCTTGCTTTTGCAGCTCCGGGCCCACCTGGAGTGCTTGG[CG]TGGCACTGGGCCGTGGCCTTCTGGGACGCGTGGGCAGCACCACCGTGCTTTCCAGGGAGC	37	CGCCAAGCACTCCAGGTGGGCCCGGAGCTGCAAAAGCAAGAAGAGACCAC	1	3104945	R			NA	NA	PRDM16;PRDM16	NM_022114;NM_199454	Body;Body	chr1:3111579-3111909	S_Shelf			NA	1:3104553-3105203			NA
cg14380230	0.0500901779016676	1	3115309	p	PRDM16	Body	shelf	Body - shelf	0	0	887	30	3113933	3116432	2500	3114820	3115545	726	1.12221446308968e-05	0.0711903170444755	35773485	AAAAAAAAACTCTACCAACTCCACCAAAAACCAAACAAAAAAAATTCCCA	60777440	AAAAAAAAACTCTACCGACTCCGCCGAAAACCAAACAAAAAAAATTCCCG	I	C	Grn	GGTCCCGGCTGCGCCTCTTGCACCAGGCTGGGGCAGGGATTACCAGCCGCACGCAGGCTG[CG]GGAACCCCCTTTGTCTGGCTTTCGGCGGAGTCGGCAGAGTTCCTTCCTTCTGGGCTAATG	37	CGGGAACCCCCTTTGTCTGGCTTTCGGCGGAGTCGGCAGAGTTCCTTCCT	1	3105169	F			NA	NA	PRDM16;PRDM16	NM_022114;NM_199454	Body;Body	chr1:3111579-3111909	S_Shelf			NA	1:3104553-3105203			NA
cg07364162	0.0007619749555288	1	3115472	p	PRDM16	Body	shelf	Body - shelf	0	0	887	30	3113933	3116432	2500	3114820	3115545	726	1.12221446308968e-05	0.116896206155094	73650377	AAATAACAAAAATCTTAACTCTACTCRTAAAATTACRATACTAATAAACC	NA		II			TCATGTTCAAAAATACCTACGTCCACTCCGTTCCCATTTAGATCTCTCTAAAGTCCATTC[CG]GCTTATCAGCACCGTAATTTCACGAGCAGAGCTAAGATTTCTGCCATTTAGGCCCCAGGC	37	CGGCTTATCAGCACCGTAATTTCACGAGCAGAGCTAAGATTTCTGCCATT	1	3105332	F			NA	NA	PRDM16;PRDM16	NM_022114;NM_199454	Body;Body	chr1:3111579-3111909	S_Shelf			NA	1:3105332-3105519			NA
cg10115320	0.00766451782758584	1	3115545	p	PRDM16	Body	shelf	Body - shelf	0	0	887	30	3113933	3116432	2500	3114820	3115545	726	1.12221446308968e-05	0.0964102536854633	11717417	AAAAATCATTTCRACTTTATTCTAAATAAAAATTTATCTCAACTACTACC	NA		II			CCGTAATTTCACGAGCAGAGCTAAGATTTCTGCCATTTAGGCCCCAGGCATTGTCTGTCG[CG]GCAGCAGCTGAGATAAACCCTCACCCAGAACAAAGTCGAAATGACCTTTTACAAGTAGAA	37	CGGCAGCAGCTGAGATAAACCCTCACCCAGAACAAAGTCGAAATGACCTT	1	3105405	F	rs78104449		NA	NA	PRDM16;PRDM16	NM_022114;NM_199454	Body;Body	chr1:3111579-3111909	S_Shelf			NA	1:3105332-3105519			NA
cg05656251	0.0356580290929599	1	3125906	p	PRDM16	Body	open sea	Body - open sea	0	0	478	31	3125428	3126632	1205	3125906	3126154	249	0.000794048521669008	0.0607249561172862	69660353	AAACAATAACTATAAACAAAAACAACACTACACRTTTAACATCRAAACAC	NA		II			ACGGTCACGCTGAACAGTAACTGTGGGCAGGGACAGCACTGCACGTTTGACATCGGGGCA[CG]CAGCTCCGACGTGGCCGGTCCCGACTGGCACACCTGCCCCGAGTCACCTGGGACGGACTG	37	AACAGTAACTGTGGGCAGGGACAGCACTGCACGTTTGACATCGGGGCACG	1	3115766	R			NA	NA	PRDM16;PRDM16	NM_022114;NM_199454	Body;Body					NA	1:3115759-3116015			NA
cg19706803	0.0174753503819579	1	3126033	p	PRDM16	Body	open sea	Body - open sea	0	0	478	31	3125428	3126632	1205	3125906	3126154	249	0.000794048521669008	0.0996241208537459	56603420	CTTCTTCCTAAAAAAACCTATAAAAATCACATAAATACCTATATCCCCCA	21695507	CTTCTTCCTAAAAAAACCTATAAAAATCGCGTAAATACCTATATCCCCCG	I	A	Red	AGCCAGCTCTCCCTTCTTCCTGGGGAGGCCTGTGAAGGTCGCGTGAATGCCTGTGTCCCC[CG]GGACAGCCAGGGAGGCAGGAGGCCAGGCCTGGGTGTGGAATAGGCCTCGCTGGGAGGCCG	37	CGGGGGACACAGGCATTCACGCGACCTTCACAGGCCTCCCCAGGAAGAAG	1	3115893	R			NA	NA	PRDM16;PRDM16	NM_022114;NM_199454	Body;Body					NA	1:3115759-3116015			NA
cg25349768	0.0432066378451328	1	3126154	p	PRDM16	Body	open sea	Body - open sea	0	0	478	31	3125428	3126632	1205	3125906	3126154	249	0.000794048521669008	0.0813248709444565	28608373	AATCTCRACAAAAAATCCCRAAATAAAATTCCAAAACATTCCACTAAAAC	NA		II			GTGGTTCTGCTCCTGCACATTTCCAAAGGAAGCTCCCTGTGGGTGCGCGTGGAAGCTGAG[CG]CCTCAGTGGAATGTCCTGGAACCTCACTTCGGGATCCTTTGTCGAGACCAATTGGCCACA	37	CGCCTCAGTGGAATGTCCTGGAACCTCACTTCGGGATCCTTTGTCGAGAC	1	3116014	F		rs59659563	NA	NA	PRDM16;PRDM16	NM_022114;NM_199454	Body;Body					NA	1:3115759-3116015			NA
cg04499214	0.213777994484337	1	3140299	p	PRDM16	Body	open sea	Body - open sea	0	0	478	32	3140145	3141101	957	3140299	3140906	608	0.00016251196059088	0.03563274084694	45633312	CTAAAAACTAACTTCTCAATCAATCACAAACCAAATACAAAAAATCACRC	NA		II			TCATGTCAGCCCTAGGAACTAACTTCTCAGTCAATCACAGACCAGGTGCAAGAGGTCACG[CG]ATACCAGGGCTGGGGATCAGCCCCCGGAATGGAGGGGGTCGGCGGAACAGGCAGCGAGAA	37	CGCGTGACCTCTTGCACCTGGTCTGTGATTGACTGAGAAGTTAGTTCCTA	1	3130159	R			NA	NA	PRDM16;PRDM16	NM_022114;NM_199454	Body;Body					NA	1:3130157-3130223			NA
cg23265656	0.0476280104695976	1	3140355	p	PRDM16	Body	open sea	Body - open sea	0	0	478	32	3140145	3141101	957	3140299	3140906	608	0.00016251196059088	0.0495973865649206	73746391	CAAAAAACTACACCCCTATACTAATCCCACTCTAATTATTCCCRATTCTC	NA		II			CACGCGATACCAGGGCTGGGGATCAGCCCCCGGAATGGAGGGGGTCGGCGGAACAGGCAG[CG]AGAACCGGGAATAACCAGAGTGGGACCAGCACAGGGGTGCAGCCTCCTGTCTCATCACCC	37	AGGAGGCTGCACCCCTGTGCTGGTCCCACTCTGGTTATTCCCGGTTCTCG	1	3130215	F			NA	NA	PRDM16;PRDM16	NM_022114;NM_199454	Body;Body					NA	1:3130157-3130223			NA
cg20429350	0.00321525945913988	1	3140623	p	PRDM16	Body	open sea	Body - open sea	0	0	478	32	3140145	3141101	957	3140299	3140906	608	0.00016251196059088	0.0974120038609139	20673355	CCRATCAAAAATTTCTCTTCCAAAAAAACTATTATATCAAATAAAAAAAC	NA		II			AATCTATGGCACCGATCAGGGATTTCTCTTCCAGGGAAGCTATTGTGTCAGGTAAAGAGG[CG]GCCATACATCAGCCGGCTCTGCCCCTCAAATAGATAATCAATTTCCCTGAAAGCATCAAT	37	CGATCAGGGATTTCTCTTCCAGGGAAGCTATTGTGTCAGGTAAAGAGGCG	1	3130483	R			NA	NA	PRDM16;PRDM16	NM_022114;NM_199454	Body;Body					NA	1:3130483-3130608			NA
cg05712300	0.0523105309728416	1	3140709	p	PRDM16	Body	open sea	Body - open sea	0	0	478	32	3140145	3141101	957	3140299	3140906	608	0.00016251196059088	0.0490453216238893	42615343	AATCAATTTCCCTAAAAACATCAATAACCAAAATAAACATTTATTACCCC	NA		II			CTCAAATAGATAATCAATTTCCCTGAAAGCATCAATAACCAGAGTGGACATTTATTGCCC[CG]TGGATGGTTTATCTTTGGGGCTGGGGACAGCAGGGCCGTGATGAATACCAAATCTGCCAG	37	CGGGGCAATAAATGTCCACTCTGGTTATTGATGCTTTCAGGGAAATTGAT	1	3130569	R			NA	NA	PRDM16;PRDM16	NM_022114;NM_199454	Body;Body					NA	1:3130483-3130608			NA
cg19158549	0.0354109436075302	1	3140906	p	PRDM16	Body	open sea	Body - open sea	0	0	478	32	3140145	3141101	957	3140299	3140906	608	0.00016251196059088	0.0542311333561946	33801490	AAACCAACCAAAAATAAATATCACACCCAAAAATATATAACCTAAATACC	NA		II			TCCATTGCATGAAACCAGCCAGAGATAAATATCACACCCAAAAGTGTATAACCTGGGTGC[CG]TGTTATGGGTCAGGCGACAGTGTTGCCAATACCCAGTAGTGTCTCCCTCTGGAGGCCCCG	37	CGGCACCCAGGTTATACACTTTTGGGTGTGATATTTATCTCTGGCTGGTT	1	3130766	R			NA	NA	PRDM16;PRDM16	NM_022114;NM_199454	Body;Body					NA	1:3130766-3130985	1:3140759-3141554	Unclassified	NA
cg00030466	0.0328578096633128	1	3147891	p	PRDM16	Body	island	Body - island	0	0	79	33	3147862	3148020	159	3147891	3148005	115	0.00010023188020535	0.127284883612382	60716312	AAACAAATAATTACATCTTAAACACCATCACAATTTATATACACATACCA	70646468	AAACGAATAATTACGTCTTAAACGCCATCACGATTTATATACACATACCG	I	A	Red	TGGCAGTCTTGAAAACGGGTGGTTACGTCTTGAGCGCCATCACGATTTGTGTGCACATGC[CG]AAAATAGGTGAGTGATGGGCCAGGCAGCGTTGCTGTTTGCATCTTCCCCGTCGTCATGGA	37	CGGCATGTGCACACAAATCGTGATGGCGCTCAAGACGTAACCACCCGTTT	1	3137751	R		rs905132	NA	NA	PRDM16;PRDM16	NM_022114;NM_199454	Body;Body	chr1:3147845-3148081	Island			NA	1:3137619-3138704			NA
cg24641193	0.0436838059544887	1	3147941	p	PRDM16	Body	island	Body - island	0	0	79	33	3147862	3148020	159	3147891	3148005	115	0.00010023188020535	0.0637750255211827	56657358	RAAAATAAATAAATAATAAACCAAACAACRTTACTATTTACATCTTCCCC	NA		II			GTGCACATGCCGAAAATAGGTGAGTGATGGGCCAGGCAGCGTTGCTGTTTGCATCTTCCC[CG]TCGTCATGGACAGCGGTCAAGGCCGTCTCCCCTTCTCCGTCGTCAGGGACAGCGGTCAAG	37	CGGGGAAGATGCAAACAGCAACGCTGCCTGGCCCATCACTCACCTATTTT	1	3137801	R		rs36204662	NA	NA	PRDM16;PRDM16	NM_022114;NM_199454	Body;Body	chr1:3147845-3148081	Island			NA	1:3137619-3138704			NA
cg00895834	0.0942156572423508	1	3147966	p	PRDM16	Body	island	Body - island	0	0	79	33	3147862	3148020	159	3147891	3148005	115	0.00010023188020535	0.171764663802712	21737426	AACATTACTATTTACATCTTCCCCATCATCATAAACAACAATCAAAACCA	58719396	AACGTTACTATTTACATCTTCCCCGTCGTCATAAACAACGATCAAAACCG	I	T	Red	GATGGGCCAGGCAGCGTTGCTGTTTGCATCTTCCCCGTCGTCATGGACAGCGGTCAAGGC[CG]TCTCCCCTTCTCCGTCGTCAGGGACAGCGGTCAAGGCCGTCCCCCTGGGGCATCTGCCTC	37	CGGCCTTGACCGCTGTCCATGACGACGGGGAAGATGCAAACAGCAACGCT	1	3137826	R			NA	NA	PRDM16;PRDM16	NM_022114;NM_199454	Body;Body	chr1:3147845-3148081	Island			NA	1:3137619-3138704			NA
cg07956247	0.00303150313729006	1	3148005	p	PRDM16	Body	island	Body - island	0	0	79	33	3147862	3148020	159	3147891	3148005	115	0.00010023188020535	0.0664301013346648	10693437	ACCTCAACACCCTCATCTATAAAACAAAAAACAAATACCCCAAAAAAACA	57606308	ACCTCGACGCCCTCATCTATAAAACGAAAAACAAATACCCCAAAAAAACG	I	A	Red	GTCATGGACAGCGGTCAAGGCCGTCTCCCCTTCTCCGTCGTCAGGGACAGCGGTCAAGGC[CG]TCCCCCTGGGGCATCTGCCTCCCGCTTCACAGATGAGGGCGTCGAGGCTGCTCAGCCCAG	37	GCCTCGACGCCCTCATCTGTGAAGCGGGAGGCAGATGCCCCAGGGGGACG	1	3137865	F		rs59581440	NA	NA	PRDM16;PRDM16	NM_022114;NM_199454	Body;Body	chr1:3147845-3148081	Island			NA	1:3137619-3138704			NA
cg23085167	0.03544257908572	1	3160739	p	PRDM16	Body	shelf	Body - shelf	0	0	887	34	3159852	3162335	2484	3160739	3162173	1435	4.60945130719723e-05	0.115800977919811	15736384	ACTCAAAAACAACTAAAATAACAATCACCCCACCAAAAACTCCAAAAACA	43657369	ACTCAAAAACAACTAAAATAACGATCGCCCCGCCAAAAACTCCGAAAACG	I	C	Grn	CCCAGGAAGGCTGCATCACAAAGGTAGGAGAGCTCGCCCTGCGCCGTCTCAGCTCCCCAG[CG]TCCTCGGAGCTCCTGGCGGGGCGACCGCCATCCCAGCTGTCCCTGAGCTAACAAGCGTGT	37	GCTCAGGGACAGCTGGGATGGCGGTCGCCCCGCCAGGAGCTCCGAGGACG	1	3150599	F			NA	NA	PRDM16;PRDM16	NM_022114;NM_199454	Body;Body	chr1:3163969-3164643	N_Shelf			NA	1:3150573-3150819			NA
cg05791946	0.00251806471483536	1	3160851	p	PRDM16	Body	shelf	Body - shelf	0	0	887	34	3159852	3162335	2484	3160739	3162173	1435	4.60945130719723e-05	0.0542939932608675	73654408	ATCRAAATATTACTAACAAACCCCRAACAATATATTATCTATAAACTAAC	NA		II			ACAAGCGTGTAGTCGGAATGTTGCTGGCAGGCCCCGAGCAATGTGTTATCTGTGGACTGA[CG]TGTGCACAGGACGGTGGCTTTGCTGTCATTAGGAGGGATGGGGAGGTGGGGGTCATGTCG	37	TCGGAATGTTGCTGGCAGGCCCCGAGCAATGTGTTATCTGTGGACTGACG	1	3150711	R			NA	NA	PRDM16;PRDM16	NM_022114;NM_199454	Body;Body	chr1:3163969-3164643	N_Shelf			NA	1:3150573-3150819			NA
cg04876124	0.00714629284595374	1	3160911	p	PRDM16	Body	shelf	Body - shelf	0	0	887	34	3159852	3162335	2484	3160739	3162173	1435	4.60945130719723e-05	0.109608681545587	19711462	TCAAAAATTAAAAAAATAACAAATAACCCTATACCTATAACCCTACAACA	48696419	TCGAAAATTAAAAAAATAACGAATAACCCTATACCTATAACCCTACGACG	I	A	Red	CGTGTGCACAGGACGGTGGCTTTGCTGTCATTAGGAGGGATGGGGAGGTGGGGGTCATGT[CG]CCGTAGGGTCACAGGTACAGGGCCATCCGCCACTCTCCTAACTCCCGAGAGTGGAGGAGA	37	CGCCGTAGGGTCACAGGTACAGGGCCATCCGCCACTCTCCTAACTCCCGA	1	3150771	F			NA	NA	PRDM16;PRDM16	NM_022114;NM_199454	Body;Body	chr1:3163969-3164643	N_Shelf			NA	1:3150573-3150819			NA
cg22730864	0.013844943611869	1	3161448	p	PRDM16	Body	shelf	Body - shelf	0	0	887	34	3159852	3162335	2484	3160739	3162173	1435	4.60945130719723e-05	0.0543993381617878	11698325	AATCAACCACCACRTATAAACRTACTATATCTATAAACRTCTATATATAC	NA		II			GAAACCTAGAACCTGTTCAGCAGCCAGAACTCCTCTTCGACGGGATATGCATTGCCTGCA[CG]CACACACAGACGTCCACAGACACAGCACGCTCACACGTGGTGGCTGATCTCCTATTTTTT	37	CGCACACACAGACGTCCACAGACACAGCACGCTCACACGTGGTGGCTGAT	1	3151308	F			NA	NA	PRDM16;PRDM16	NM_022114;NM_199454	Body;Body	chr1:3163969-3164643	N_Shelf			NA	1:3151247-3151346			NA
cg00849570	0.52660351866482	1	3162104	p	PRDM16	Body	shore	Body - shore	0	0	148	34	3159852	3162335	2484	3160739	3162173	1435	4.60945130719723e-05	0.0154850194114184	56659400	CTTATCCTTAAACAAAAAAACCCCAAAAAACCAAACACAACCACACCAAC	NA		II			CAGTGACCCGCTGAAGGGCCTCCGGAAACTGGGTGAACTGGTTCCCGTGTCCCTCCCCGT[CG]CTGGTGTGGCTGTGTCTGGCCTCCTGGGGTCCTTTTGTCCAAGGACAAGGTGTCGGCTCT	37	CGCTGGTGTGGCTGTGTCTGGCCTCCTGGGGTCCTTTTGTCCAAGGACAA	1	3151964	F			NA	NA	PRDM16;PRDM16	NM_022114;NM_199454	Body;Body	chr1:3163969-3164643	N_Shore			NA	1:3151926-3152071			NA
cg19704073	0.0328328461572892	1	3162159	p	PRDM16	Body	shore	Body - shore	0	0	148	34	3159852	3162335	2484	3160739	3162173	1435	4.60945130719723e-05	0.0690087420704222	49794470	TATAACTATATCTAACCTCCTAAAATCCTTTTATCCAAAAACAAAATATC	NA		II			CCCGTCGCTGGTGTGGCTGTGTCTGGCCTCCTGGGGTCCTTTTGTCCAAGGACAAGGTGT[CG]GCTCTCAGTCCCCGCCGTCCACAGGATGCCTGAGGTCTTCCTGCACCCACGTTTGACTGG	37	GTGGCTGTGTCTGGCCTCCTGGGGTCCTTTTGTCCAAGGACAAGGTGTCG	1	3152019	R			NA	NA	PRDM16;PRDM16	NM_022114;NM_199454	Body;Body	chr1:3163969-3164643	N_Shore			NA	1:3151926-3152071			NA
cg16710099	0.00745644963403183	1	3162173	p	PRDM16	Body	shore	Body - shore	0	0	148	34	3159852	3162335	2484	3160739	3162173	1435	4.60945130719723e-05	0.0520825626610657	51670331	ACTCCAATCAAACRTAAATACAAAAAAACCTCAAACATCCTATAAACRAC	NA		II			GGCTGTGTCTGGCCTCCTGGGGTCCTTTTGTCCAAGGACAAGGTGTCGGCTCTCAGTCCC[CG]CCGTCCACAGGATGCCTGAGGTCTTCCTGCACCCACGTTTGACTGGAGCAAATGGAGCAA	37	CGCCGTCCACAGGATGCCTGAGGTCTTCCTGCACCCACGTTTGACTGGAG	1	3152033	F	rs2455118		NA	NA	PRDM16;PRDM16	NM_022114;NM_199454	Body;Body	chr1:3163969-3164643	N_Shore			NA	1:3151926-3152071			NA
cg03449456	0.00252093573248692	1	3191219	p	PRDM16	Body	open sea	Body - open sea	0	0	478	35	3190741	3192565	1825	3191219	3192542	1324	5.82233018336577e-05	0.0888453589571989	68748348	CAAACAAAATCTATAATAATCACACAACTCACAAACAAAACCTCACTCCA	24600471	CAAACAAAATCTATAATAATCACGCAACTCGCAAACAAAACCTCGCTCCG	I	A	Red	TCAAACAATAGCTAATTACAGTAGCACCTGCCTTCCAGGCTCTGTCACGTCGGCTCCTGC[CG]GAGCGAGGCCTTGTCTGCGAGCTGCGTGATTATTACAGACTCTGTCTGCACAAAGTCGCT	37	CAGACAGAGTCTGTAATAATCACGCAGCTCGCAGACAAGGCCTCGCTCCG	1	3181079	F			NA	NA	PRDM16;PRDM16	NM_022114;NM_199454	Body;Body					NA	1:3181066-3181138			NA
cg00329272	0.196232363824752	1	3191481	p	PRDM16	Body	shelf	Body - shelf	0	0	887	35	3190741	3192565	1825	3191219	3192542	1324	5.82233018336577e-05	0.0440482880335251	35635473	CRAACAAATTCCCAACATATCTATACATCCTACATCCCCAAAACAAAAAC	NA		II			TAGGGTGTGGGTCCCGGGTCCTGAGACAGCCGGCTTTGGACACATGGCACCTGCTCAAGG[CG]TTCTTGCTCTGGGGATGCAGGATGCACAGATATGCTGGGAACTTGCTCGAGATTTGAGAA	37	GAGCAAGTTCCCAGCATATCTGTGCATCCTGCATCCCCAGAGCAAGAACG	1	3181341	F			NA	NA	PRDM16;PRDM16	NM_022114;NM_199454	Body;Body	chr1:3195376-3196052	N_Shelf			NA		1:3191469-3191507	Unclassified_Cell_type_specific	NA
cg19263228	0.00362173792912187	1	3191660	p	PRDM16	Body	shelf	Body - shelf	0	0	887	35	3190741	3192565	1825	3191219	3192542	1324	5.82233018336577e-05	0.0599580310748996	61666479	AACACRAATCTAACTAACTCCCAAATACRCCTAACAAAACCATTCTAAAC	NA		II			AGCCCAGCAGGAGCACGGATCTGGCTGGCTCCCAGGTGCGCCTGGCAGAGCCATTCTGGA[CG]CTTAGGTGAAATGTGCCGCCAGGCACTGGGAGCAGGAGGCGGGCCCAGTGGAAGTCATAA	37	GCACGGATCTGGCTGGCTCCCAGGTGCGCCTGGCAGAGCCATTCTGGACG	1	3181520	R			NA	NA	PRDM16;PRDM16	NM_022114;NM_199454	Body;Body	chr1:3195376-3196052	N_Shelf			NA	1:3181475-3181562			NA
cg17601209	0.00598736936682233	1	3191678	p	PRDM16	Body	shelf	Body - shelf	0	0	887	35	3190741	3192565	1825	3191219	3192542	1324	5.82233018336577e-05	0.0799354653693699	37693350	TCCCAAATACRCCTAACAAAACCATTCTAAACRCTTAAATAAAATATACC	NA		II			ATCTGGCTGGCTCCCAGGTGCGCCTGGCAGAGCCATTCTGGACGCTTAGGTGAAATGTGC[CG]CCAGGCACTGGGAGCAGGAGGCGGGCCCAGTGGAAGTCATAAATTACTATCTCATCATAT	37	CCCAGGTGCGCCTGGCAGAGCCATTCTGGACGCTTAGGTGAAATGTGCCG	1	3181538	R		rs75375178	NA	NA	PRDM16;PRDM16	NM_022114;NM_199454	Body;Body	chr1:3195376-3196052	N_Shelf			NA	1:3181475-3181562			NA
cg20988960	0.16840794264206	1	3191815	p	PRDM16	Body	shelf	Body - shelf	0	0	887	35	3190741	3192565	1825	3191219	3192542	1324	5.82233018336577e-05	0.0229855078878813	58691371	CCTAATAAATAAACCTAAATTTACCAAAATCCAACCAAATAAATAACATC	NA		II			CATTAATTTTGCCTGGTAAATGAACCTGAGTTTGCCAGAATCCAGCCAAGTGAGTAACAT[CG]GCCTGTCAGCCATGGGCTTGACAGACCTTGTACGTAACAAGTTCCCGGAAAGGATCAACC	37	CTGGTAAATGAACCTGAGTTTGCCAGAATCCAGCCAAGTGAGTAACATCG	1	3181675	R			NA	NA	PRDM16;PRDM16	NM_022114;NM_199454	Body;Body	chr1:3195376-3196052	N_Shelf			NA	1:3181675-3181769			NA
cg26520908	0.0553476761571306	1	3191876	p	PRDM16	Body	shelf	Body - shelf	0	0	887	35	3190741	3192565	1825	3191219	3192542	1324	5.82233018336577e-05	0.0555948585494608	43688448	CATAAACTTAACAAACCTTATACRTAACAAATTCCCRAAAAAAATCAACC	NA		II			GGCCTGTCAGCCATGGGCTTGACAGACCTTGTACGTAACAAGTTCCCGGAAAGGATCAAC[CG]GATATCGGGAATGAAAAAGTGGGGGCACCCCGTCCCATAGACACAGGCCAACCCAGCCTT	37	CGGTTGATCCTTTCCGGGAACTTGTTACGTACAAGGTCTGTCAAGCCCAT	1	3181736	R			NA	NA	PRDM16;PRDM16	NM_022114;NM_199454	Body;Body	chr1:3195376-3196052	N_Shelf			NA	1:3181675-3181769			TRUE
cg15357022	0.397020755075366	1	3192542	p	PRDM16	Body	shelf	Body - shelf	0	0	887	35	3190741	3192565	1825	3191219	3192542	1324	5.82233018336577e-05	0.0175095686327194	33739397	CTTTCTCTATAACCCAACTACRCCCTATAAATCTATACACTCCAACACAC	NA		II			ACCATGTTTCCCTTTCTCTGTGACCCAGCTGCGCCCTGTGGGTCTGTGCACTCCAGCACA[CG]CGTGCCTGCTGCGGCCTCCCCGGTCTCTCTCACGCCGTGGGTGCCATTTCCGCTCTGCCG	37	TTTCTCTGTGACCCAGCTGCGCCCTGTGGGTCTGTGCACTCCAGCACACG	1	3182402	R			NA	NA	PRDM16;PRDM16	NM_022114;NM_199454	Body;Body	chr1:3195376-3196052	N_Shelf			NA	1:3181944-3182488			TRUE
cg02300576	0.029836099117812	1	3207371	p	PRDM16	Body	shelf	Body - shelf	0	0	887	36	3206484	3208426	1943	3207371	3207588	218	0.000145743779399202	0.0339389681447653	39702493	ATTACAAAATTTCCCRAAACAAACCCTACRAAATCCCTAAAACRAAATAC	NA		II			GATCCAAAAATATTGCAGAGTTTCCCGAGGCAGGCCCTACGAGATCCCTGAAACGGGATA[CG]CCGAGCTGAACTTGGCCACATAATGCCGCTCTGTTTGGGAAGGGCCCGGAGCACTGGGGG	37	TTGCAGAGTTTCCCGAGGCAGGCCCTACGAGATCCCTGAAACGGGATACG	1	3197231	R			NA	NA	PRDM16;PRDM16	NM_022114;NM_199454	Body;Body	chr1:3203765-3204453	S_Shelf			NA	1:3197196-3197296			NA
cg21682432	0.040315978502417	1	3207419	p	PRDM16	Body	shelf	Body - shelf	0	0	887	36	3206484	3208426	1943	3207371	3207588	218	0.000145743779399202	0.0482586767877848	57721498	CACCAAACTAAACTTAACCACATAATACCACTCTATTTAAAAAAAACCCA	25785371	CGCCGAACTAAACTTAACCACATAATACCGCTCTATTTAAAAAAAACCCG	I	A	Red	TGAAACGGGATACGCCGAGCTGAACTTGGCCACATAATGCCGCTCTGTTTGGGAAGGGCC[CG]GAGCACTGGGGGCCCGAGGTATCTTTCAAAGAGTGATGGTTACGGAAATTAGTGGTGCAG	37	CGGGCCCTTCCCAAACAGAGCGGCATTATGTGGCCAAGTTCAGCTCGGCG	1	3197279	R			NA	NA	PRDM16;PRDM16	NM_022114;NM_199454	Body;Body	chr1:3203765-3204453	S_Shelf			NA	1:3197196-3197296			NA
cg11250802	0.00451213067610729	1	3207502	p	PRDM16	Body	shelf	Body - shelf	0	0	887	36	3206484	3208426	1943	3207371	3207588	218	0.000145743779399202	0.0866580166352313	28653327	AAAAACCAAACCACTCCTATCACATCATAAAAAAATTAATAAAACCCCCA	31609430	AAAAACCAAACCGCTCCTATCACATCGTAAAAAAATTAATAAAACCCCCG	I	A	Red	TCTTTCAAAGAGTGATGGTTACGGAAATTAGTGGTGCAGAAATCCATACTCATCATTCAT[CG]GGGGCCTTATTAACCTTCTTACGATGTGATAGGAGCGGCTTGGCCTCCTGACTCCAGGGG	37	CGGGGGCCTTATTAACCTTCTTACGATGTGATAGGAGCGGCTTGGCCTCC	1	3197362	F			NA	NA	PRDM16;PRDM16	NM_022114;NM_199454	Body;Body	chr1:3203765-3204453	S_Shelf			NA	1:3197362-3197449			NA
cg15823330	0.038810991772075	1	3207539	p	PRDM16	Body	shelf	Body - shelf	0	0	887	36	3206484	3208426	1943	3207371	3207588	218	0.000145743779399202	0.0520265344458913	20730509	CTCATCATTCATCRAAAACCTTATTAACCTTCTTACRATATAATAAAAAC	NA		II			AGAAATCCATACTCATCATTCATCGGGGGCCTTATTAACCTTCTTACGATGTGATAGGAG[CG]GCTTGGCCTCCTGACTCCAGGGGCCTGGGAGAGGCCATCCTTGTCTCCGGCTTGGAGGAG	37	TCATCATTCATCGGGGGCCTTATTAACCTTCTTACGATGTGATAGGAGCG	1	3197399	R			NA	NA	PRDM16;PRDM16	NM_022114;NM_199454	Body;Body	chr1:3203765-3204453	S_Shelf			NA	1:3197362-3197449			NA
cg25839663	0.125292872372494	1	3207588	p	PRDM16	Body	shelf	Body - shelf	0	0	887	36	3206484	3208426	1943	3207371	3207588	218	0.000145743779399202	-0.0330540906819071	23731459	CRACTTAACCTCCTAACTCCAAAAACCTAAAAAAAACCATCCTTATCTCC	NA		II			TGTGATAGGAGCGGCTTGGCCTCCTGACTCCAGGGGCCTGGGAGAGGCCATCCTTGTCTC[CG]GCTTGGAGGAGAGATGCAGGAGGATCGCCCAGGCAGCACCGGCCCCACCCGCTTCCGGAA	37	GGCTTGGCCTCCTGACTCCAGGGGCCTGGGAGAGGCCATCCTTGTCTCCG	1	3197448	R			NA	NA	PRDM16;PRDM16	NM_022114;NM_199454	Body;Body	chr1:3203765-3204453	S_Shelf			NA	1:3197362-3197449			NA
cg14659814	0.00791031385575364	1	3209910	p	PRDM16	Body	open sea	Body - open sea	0	0	478	37	3209847	3210803	957	3209910	3210424	515	1.44612838831329e-05	0.0630244270807303	16774378	TCATCAAAACCRACATTCACRATATTTTCAAAAATTATATACTAACACAC	NA		II			CCTGAGAAGCAGCGAGACCCTGTCCAGGTCAGCGGGACCAGCACCGCATCCCAGGCCACC[CG]TGTGTCAGCACATAACCTTTGAAAACACCGTGAATGCCGGCTTTGATGATAATATGTGGG	37	CATCAAAGCCGGCATTCACGGTGTTTTCAAAGGTTATGTGCTGACACACG	1	3199770	F	rs1553291		NA	NA	PRDM16;PRDM16	NM_022114;NM_199454	Body;Body					NA	1:3199561-3199929			NA
cg10328768	0.00162166104305597	1	3210325	p	PRDM16	Body	open sea	Body - open sea	0	0	478	37	3209847	3210803	957	3209910	3210424	515	1.44612838831329e-05	0.0900452786875329	17646461	AATTTATAAATAAATCCAACACRACTATTTATACAAAATACTCAATAATC	NA		II			TTGTTGAGCAGGATTTATGGGTGAGTCCAGCACGGCTGTTTGTGCAGGATGCTCAGTGGT[CG]CCAGGGGTCCGGGAGTCGGCAGCAATGTTGTTCCATCCTTTGTCGGCTTCTCCATCTCCT	37	ATTTATGGGTGAGTCCAGCACGGCTGTTTGTGCAGGATGCTCAGTGGTCG	1	3200185	R			NA	NA	PRDM16;PRDM16	NM_022114;NM_199454	Body;Body					NA	1:3200157-3200348			NA
cg11157172	0.0177346014598936	1	3210417	p	PRDM16	Body	open sea	Body - open sea	0	0	478	37	3209847	3210803	957	3209910	3210424	515	1.44612838831329e-05	0.0576458536525752	71605307	TCAACTTCTCCATCTCCTAATAAACATTACCCCTTAAAAAAACAATAACA	24610332	TCGACTTCTCCATCTCCTAATAAACGTTACCCCTTAAAAAAACGATAACG	I	T	Red	TTCCATCCTTTGTCGGCTTCTCCATCTCCTGGTGAACGTTGCCCCTTGGAGAGGCGATGG[CG]TGGCCCGGCCCCGGCAGGTGTCTGAGGGCCTGAAGGCACCCCCGTAATCCCAGCACACTC	37	CGCCATCGCCTCTCCAAGGGGCAACGTTCACCAGGAGATGGAGAAGCCGA	1	3200277	R			NA	NA	PRDM16;PRDM16	NM_022114;NM_199454	Body;Body					NA	1:3200157-3200348			NA
cg24298696	0.0619496341539222	1	3210424	p	PRDM16	Body	open sea	Body - open sea	0	0	478	37	3209847	3210803	957	3209910	3210424	515	1.44612838831329e-05	0.035048433302978	53732330	TACTAAAATTACAAAAATACCTTCAAACCCTCAAACACCTACCAAAACCA	28804435	TACTAAAATTACGAAAATACCTTCAAACCCTCAAACACCTACCGAAACCG	I	A	Red	CTTTGTCGGCTTCTCCATCTCCTGGTGAACGTTGCCCCTTGGAGAGGCGATGGCGTGGCC[CG]GCCCCGGCAGGTGTCTGAGGGCCTGAAGGCACCCCCGTAATCCCAGCACACTCGTGGGTG	37	CGGCCCCGGCAGGTGTCTGAGGGCCTGAAGGCACCCCCGTAATCCCAGCA	1	3200284	F	rs56049770		NA	NA	PRDM16;PRDM16	NM_022114;NM_199454	Body;Body					NA	1:3200157-3200348			NA
cg07479843	0.0460466712450644	1	3276687	p	PRDM16	Body	shore	Body - shore	0	0	148	38	3276638	3278510	1873	3276687	3277623	937	2.82484527474241e-07	0.0812939803891591	44609420	RTTCCCRATCAAAAACACACAAACTCTACACATATATTCAACATTACAAC	NA		II			TCTCTGAAAGCTCTGGTAAATGAATCGAACACTTCTTTTATCTCATCGTCCAGGACATGG[CG]CTGTAATGCTGAACATATGTGCAGAGTTTGTGTGTTCTTGATCGGGAACGGGAGGCCCAG	37	TTCCCGATCAAGAACACACAAACTCTGCACATATGTTCAGCATTACAGCG	1	3266547	F			NA	NA	PRDM16;PRDM16	NM_022114;NM_199454	Body;Body	chr1:3275029-3275284	S_Shore			NA	1:3266533-3266663			NA
cg12593511	0.0750258565957858	1	3276753	p	PRDM16	Body	shore	Body - shore	0	0	148	38	3276638	3278510	1873	3276687	3277623	937	2.82484527474241e-07	0.0963636987912936	53798335	ATATACAAAATTTATATATTCTTAATCAAAAACAAAAAACCCAAAACACA	61773363	ATATACAAAATTTATATATTCTTAATCGAAAACGAAAAACCCAAAACACG	I	T	Red	AATGCTGAACATATGTGCAGAGTTTGTGTGTTCTTGATCGGGAACGGGAGGCCCAGGACA[CG]TTTTCTGTGGCAGCTCGAATGCAGCTGAGGGCGCTTGCGGGCCAGAGCGACCAGTCCCCT	37	CGTGTCCTGGGCCTCCCGTTCCCGATCAAGAACACACAAACTCTGCACAT	1	3266613	R			NA	NA	PRDM16;PRDM16	NM_022114;NM_199454	Body;Body	chr1:3275029-3275284	S_Shore			NA	1:3266533-3266663			NA
cg25849029	0.0823075261078811	1	3276786	p	PRDM16	Body	shore	Body - shore	0	0	148	38	3276638	3278510	1873	3276687	3277623	937	2.82484527474241e-07	0.066052602508781	64620457	CRAAAAACCCAAAACACRTTTTCTATAACAACTCRAATACAACTAAAAAC	NA		II			TTGATCGGGAACGGGAGGCCCAGGACACGTTTTCTGTGGCAGCTCGAATGCAGCTGAGGG[CG]CTTGCGGGCCAGAGCGACCAGTCCCCTCTAGAAGCAGCGGAGTCTTCTGGAGCCTGTGCT	37	CGCCCTCAGCTGCATTCGAGCTGCCACAGAAAACGTGTCCTGGGCCTCCC	1	3266646	R			NA	NA	PRDM16;PRDM16	NM_022114;NM_199454	Body;Body	chr1:3275029-3275284	S_Shore			NA	1:3266533-3266663			NA
cg13087441	0.0458081758441542	1	3277000	p	PRDM16	Body	shore	Body - shore	0	0	148	38	3276638	3278510	1873	3276687	3277623	937	2.82484527474241e-07	0.0334735414958746	57605394	ACTCACTAACAAATCTAATACCTAAAAACAACRTATCRATAATATCAACC	NA		II			GTCCCCAGCCAGAAACAGAGGCTAAGAACTATGCCAGAGGTTTTGGTTCACCTCTGTCAC[CG]GCTGACACCACCGACACGTTGTCCTTAGGCACCAGACCTGCCAGTGAGCCCCCAGCAGAG	37	CGGCTGACACCACCGACACGTTGTCCTTAGGCACCAGACCTGCCAGTGAG	1	3266860	F			NA	NA	PRDM16;PRDM16	NM_022114;NM_199454	Body;Body	chr1:3275029-3275284	S_Shore			NA				NA
cg01602345	0.00383347176532779	1	3277525	p	PRDM16	Body	shelf	Body - shelf	0	0	887	38	3276638	3278510	1873	3276687	3277623	937	2.82484527474241e-07	0.111211173129333	49638383	CACACACAAATAACTCCACCAAAAAAACAAAAATACATAAACTCCAACCA	20715324	CACACACAAATAACTCCGCCGAAAAAACGAAAATACATAAACTCCGACCG	I	C	Grn	ACAAACATGGGGCCAGATGTGCGGGTGCCGTCCCGCGGCGGGAACGAGGCAGGTGGCTGG[CG]GCCGGAGTCTATGCACTCTCGTTTTCTCGGCGGAGCCACTTGTGTGTGCTGGAGCGAGGA	37	CGGCCGGAGTCTATGCACTCTCGTTTTCTCGGCGGAGCCACTTGTGTGTG	1	3267385	F	rs884307		NA	NA	PRDM16;PRDM16	NM_022114;NM_199454	Body;Body	chr1:3275029-3275284	S_Shelf			NA	1:3267346-3267496			NA
cg21167817	0.0037313822315531	1	3277557	p	PRDM16	Body	shelf	Body - shelf	0	0	887	38	3276638	3278510	1873	3276687	3277623	937	2.82484527474241e-07	0.126039689140422	69755356	CAAAACAAATAACTAACAACCAAAATCTATACACTCTCATTTTCTCAACA	39681489	CGAAACAAATAACTAACGACCGAAATCTATACACTCTCGTTTTCTCGACG	I	A	Red	CCGCGGCGGGAACGAGGCAGGTGGCTGGCGGCCGGAGTCTATGCACTCTCGTTTTCTCGG[CG]GAGCCACTTGTGTGTGCTGGAGCGAGGACACTGACTAACAACGGCGGCAGTGTCTGCGGA	37	CGCCGAGAAAACGAGAGTGCATAGACTCCGGCCGCCAGCCACCTGCCTCG	1	3267417	R			NA	NA	PRDM16;PRDM16	NM_022114;NM_199454	Body;Body	chr1:3275029-3275284	S_Shelf			NA	1:3267346-3267496			NA
cg01071314	0.00104433563838231	1	3277623	p	PRDM16	Body	shelf	Body - shelf	0	0	887	38	3276638	3278510	1873	3276687	3277623	937	2.82484527474241e-07	0.163222975034594	53780334	CTAAAACAAAAACACTAACTAACAACAACAACAATATCTACAAAACAACA	56711403	CTAAAACGAAAACACTAACTAACAACGACGACAATATCTACGAAACAACG	I	T	Red	CACTTGTGTGTGCTGGAGCGAGGACACTGACTAACAACGGCGGCAGTGTCTGCGGAACAG[CG]TTCCATTGAGCGCAGGAAAGGCCTTTTGAAGTGGGGACAGTTTTAAGAGGCAGCATTCCT	37	CGCTGTTCCGCAGACACTGCCGCCGTTGTTAGTCAGTGTCCTCGCTCCAG	1	3267483	R			NA	NA	PRDM16;PRDM16	NM_022114;NM_199454	Body;Body	chr1:3275029-3275284	S_Shelf			NA	1:3267346-3267496			NA
cg16176095	0.0111132446398567	1	3289798	p	PRDM16	Body	open sea	Body - open sea	0	0	478	39	3289320	3290472	1153	3289798	3289994	197	7.96224582703782e-05	0.0507304700656526	64642430	CTAAAAAAACTCTAAATATAAATACTCTAACATTATTACCRTTTCCCRCC	NA		II			GGGGAGCCGGCTTCTGCATGCGAGCTCCACGGGACAGTCTCAGTCCCCCTGCTGCAGTGC[CG]GCGGGAAACGGCAACAATGCCAGAGCATTCACACCCAGAGTCTCCTTAGAGCCCCTAGAT	37	CGGCGGGAAACGGCAACAATGCCAGAGCATTCACACCCAGAGTCTCCTTA	1	3279658	F			NA	NA	PRDM16;PRDM16	NM_022114;NM_199454	Body;Body					NA	1:3279658-3279885			NA
cg01713250	0.025442049432279	1	3289915	p	PRDM16	Body	open sea	Body - open sea	0	0	478	39	3289320	3290472	1153	3289798	3289994	197	7.96224582703782e-05	0.0723317978298322	69751359	AAAATCTCCACAATATCTACTTACCCAAATATAAATCACCRCAAAAACAC	NA		II			TAGATTCCTTGAGGTCGGAAATCGCCATGCCCTGGAGAGACAGTGAGAGCCCCGCCCCAG[CG]TGCCTTTGCGGTGACCCACATCTGGGCAAGTAGACACTGTGGAGACTCCAGACACCTCCT	37	GAGTCTCCACAGTGTCTACTTGCCCAGATGTGGGTCACCGCAAAGGCACG	1	3279775	F	rs12042909		NA	NA	PRDM16;PRDM16	NM_022114;NM_199454	Body;Body					NA	1:3279658-3279885			NA
cg22862319	0.00408750229825177	1	3289994	p	PRDM16	Body	open sea	Body - open sea	0	0	478	39	3289320	3290472	1153	3289798	3289994	197	7.96224582703782e-05	0.0738237760085382	54769357	AATAAACACTATAAAAACTCCAAACACCTCCTCRAAAAACCAAAAAATTC	NA		II			ACATCTGGGCAAGTAGACACTGTGGAGACTCCAGACACCTCCTCGGGGAGCCAGGGGGTT[CG]GGGGGAAGTCCCAGGCCGTCGTTGCAGACGTTTCTCAGCAGGTTCAGGCTCAGCGCCCCC	37	GTAGACACTGTGGAGACTCCAGACACCTCCTCGGGGAGCCAGGGGGTTCG	1	3279854	R			NA	NA	PRDM16;PRDM16	NM_022114;NM_199454	Body;Body					NA	1:3279658-3279885			NA
cg01079872	0.148270756093616	1	3302477	p	PRDM16	Body	open sea	Body - open sea	0	0	478	40	3302414	3305018	2605	3302477	3304131	1655	1.04415540875818e-05	0.0220911146987831	14674395	AATCAACCTATAAATCTAAATACCTATTCTAATAATAATATAAACCAACC	NA		II			TCCGTCCCTGCCACCTCGGGGCTGAGGAGCCCCCTAAGCTCCCTGGATCCTTGACCTCCA[CG]GCTGGTCCACACCACCACCAGAACAGGCATCCAGACCCACAGGCTGATCAGGGGAGAAGA	37	CGGCTGGTCCACACCACCACCAGAACAGGCATCCAGACCCACAGGCTGAT	1	3292337	F			NA	NA	PRDM16;PRDM16	NM_022114;NM_199454	Body;Body					NA	1:3292109-3292595			NA
cg23821340	0.00488999502235849	1	3303053	p	PRDM16	Body	open sea	Body - open sea	0	0	478	40	3302414	3305018	2605	3302477	3304131	1655	1.04415540875818e-05	0.0536869042837689	63635379	CCTAATAATAACRTAAATTCATATCCCCATCCAAAACRAACTTATCCAAC	NA		II			GCTCTCCCTCATTTGCCGTCCCCTTGGCTGTGGAGCAGAATCTCCATCGAGCAGTTGCTC[CG]CTGGACAAGCTCGTTCTGGATGGGGACATGAATCTACGCTACTACCAGGACTTCCGTGGC	37	CGCTGGACAAGCTCGTTCTGGATGGGGACATGAATCTACGCTACTACCAG	1	3292913	F			NA	NA	PRDM16;PRDM16	NM_022114;NM_199454	Body;Body					NA	1:3292828-3292927			NA
cg04882222	0.0466561380152971	1	3303301	p	PRDM16	Body	shelf	Body - shelf	0	0	887	40	3302414	3305018	2605	3302477	3304131	1655	1.04415540875818e-05	0.0523611684220632	56771400	AACAAACAACTAAAAACACACTCTACAAATCTAAACCCCAAAAAAAAACA	45773496	AACGAACGACTAAAAACACACTCTACAAATCTAAACCCCAAAAAAAAACG	I	A	Red	TGAAAGTGAAATTGGAGTGAAGGAAAATTGGGCTTGAGGCGCATAGAAGGACGGTCTTTC[CG]TCCCCTTCTGGGGCTCAGATTTGCAGAGTGTGTCCTTAGTCGTCCGTTGGGAAGCTGACG	37	AACGGACGACTAAGGACACACTCTGCAAATCTGAGCCCCAGAAGGGGACG	1	3293161	F			NA	NA	PRDM16;PRDM16	NM_022114;NM_199454	Body;Body	chr1:3307069-3307285	N_Shelf			NA	1:3293152-3293237			NA
cg12034510	0.0683314938099686	1	3303347	p	PRDM16	Body	shelf	Body - shelf	0	0	887	40	3302414	3305018	2605	3302477	3304131	1655	1.04415540875818e-05	0.0387930792634477	47756502	TTCCRTCCCCTTCTAAAACTCAAATTTACAAAATATATCCTTAATCRTCC	NA		II			AAGGACGGTCTTTCCGTCCCCTTCTGGGGCTCAGATTTGCAGAGTGTGTCCTTAGTCGTC[CG]TTGGGAAGCTGACGGGCAGGGGCACCGCGGGGCTGGGCCAGGGCTGTGCTTTTGTGAGAT	37	CGGACGACTAAGGACACACTCTGCAAATCTGAGCCCCAGAAGGGGACGGA	1	3293207	R			NA	NA	PRDM16;PRDM16	NM_022114;NM_199454	Body;Body	chr1:3307069-3307285	N_Shelf			NA	1:3293152-3293237			NA
cg18024629	0.0570002529856642	1	3303376	p	PRDM16	Body	shelf	Body - shelf	0	0	887	40	3302414	3305018	2605	3302477	3304131	1655	1.04415540875818e-05	0.0659810762512383	10632332	AAATATATCCTTAATCATCCATTAAAAAACTAACAAACAAAAACACCACA	14635475	AAATATATCCTTAATCGTCCGTTAAAAAACTAACGAACAAAAACACCGCG	I	A	Red	CTCAGATTTGCAGAGTGTGTCCTTAGTCGTCCGTTGGGAAGCTGACGGGCAGGGGCACCG[CG]GGGCTGGGCCAGGGCTGTGCTTTTGTGAGATGCAAACTATAGTAATGAAGGGCCCAGATT	37	GAGTGTGTCCTTAGTCGTCCGTTGGGAAGCTGACGGGCAGGGGCACCGCG	1	3293236	R			NA	NA	PRDM16;PRDM16	NM_022114;NM_199454	Body;Body	chr1:3307069-3307285	N_Shelf			NA	1:3293152-3293237			NA
cg15641565	0.031307838608976	1	3303887	p	PRDM16	Body	shelf	Body - shelf	0	0	887	40	3302414	3305018	2605	3302477	3304131	1655	1.04415540875818e-05	0.0687372999342629	25704442	CAAAACTCCTCAAATACCTCCTAACCTACTAAATAACTCTCTCCAACACC	NA		II			ACAGATAATGTCAAAACTCCTCAGATACCTCCTGACCTGCTAGATGGCTCTCTCCAACAC[CG]CCTCAAGGGATTCGTTCTCTCTGTTTTAGGTCCATAGGCTGAATTAAAGCCACAAACCCA	37	AAAACTCCTCAGATACCTCCTGACCTGCTAGATGGCTCTCTCCAACACCG	1	3293747	R			NA	NA	PRDM16;PRDM16	NM_022114;NM_199454	Body;Body	chr1:3307069-3307285	N_Shelf			NA	1:3293590-3294128			NA
cg06824308	0.0814026940477999	1	3303958	p	PRDM16	Body	shelf	Body - shelf	0	0	887	40	3302414	3305018	2605	3302477	3304131	1655	1.04415540875818e-05	0.0347033488830661	73693382	CTATTTTAAATCCATAAACTAAATTAAAACCACAAACCCAAAAAAAACTC	NA		II			ATTCGTTCTCTCTGTTTTAGGTCCATAGGCTGAATTAAAGCCACAAACCCAGAGGGAACT[CG]AAATGCACATTTAAGCAAATGCAACACCAAAATGGCCCAAAGCAGAGAGAAATTCCTCCA	37	CGAGTTCCCTCTGGGTTTGTGGCTTTAATTCAGCCTATGGACCTAAAACA	1	3293818	R			NA	NA	PRDM16;PRDM16	NM_022114;NM_199454	Body;Body	chr1:3307069-3307285	N_Shelf			NA	1:3293590-3294128			NA
cg15385853	0.02383970004397	1	3304131	p	PRDM16	Body	shelf	Body - shelf	0	0	887	40	3302414	3305018	2605	3302477	3304131	1655	1.04415540875818e-05	0.0860058951996112	39665412	ACACCTTTACAAAAACATAAACAAAAACATCAATAACCCTATAACACCCA	47797438	ACACCTTTACGAAAACATAAACAAAAACGTCGATAACCCTATAACACCCG	I	A	Red	CAGGGAGAGGAGCCCTCTGCTCTTGAGAGCACCCCTCATAGGTAGCACAGCCGGTGACGT[CG]GGTGTTACAGGGCCACCGACGCTCCTGCCCATGTCCCCGCAAAGGTGCACCTCCGAGCTG	37	CGGGTGTTACAGGGCCACCGACGCTCCTGCCCATGTCCCCGCAAAGGTGC	1	3293991	F			NA	NA	PRDM16;PRDM16	NM_022114;NM_199454	Body;Body	chr1:3307069-3307285	N_Shelf			NA	1:3293590-3294128			NA
cg14841011	0.263332399757103	1	3332125	p	PRDM16	Body	island	Body - island	0	0	79	41	3332109	3332412	304	3332125	3332264	140	4.4533400933261e-05	0.0257381691485884	17748461	ATTTCCCCRAAACCRTAAAATTTAATTAATAACTTCCCCTAATTTTCCTC	NA		II			CGCCTCCCATTGTTTCCCCGGGGCCGTGGAGTTTGGTTAATAACTTCCCCTGATTTTCCT[CG]GGATGGGCTGGAAAGAGCCACGAGCCAGCCAGGCGCATCCTGCGTTTGTTTGTGCGGGGA	37	TTTCCCCGGGGCCGTGGAGTTTGGTTAATAACTTCCCCTGATTTTCCTCG	1	3321985	R			NA	NA	PRDM16;PRDM16	NM_022114;NM_199454	Body;Body	chr1:3331986-3332227	Island			NA	1:3321925-3322221	1:3331734-3332299	Unclassified_Cell_type_specific	NA
cg08007925	0.0126014497183934	1	3332160	p	PRDM16	Body	island	Body - island	0	0	79	41	3332109	3332412	304	3332125	3332264	140	4.4533400933261e-05	0.0689678336495608	36803358	CCCTAATTTTCCTCAAAATAAACTAAAAAAAACCACAAACCAACCAAACA	38692353	CCCTAATTTTCCTCGAAATAAACTAAAAAAAACCACGAACCAACCAAACG	I	C	Grn	GTTAATAACTTCCCCTGATTTTCCTCGGGATGGGCTGGAAAGAGCCACGAGCCAGCCAGG[CG]CATCCTGCGTTTGTTTGTGCGGGGAGCGAGGCCGGGAATATCTGATCGGGCGGAGCAAGC	37	CGCCTGGCTGGCTCGTGGCTCTTTCCAGCCCATCCCGAGGAAAATCAGGG	1	3322020	R			NA	NA	PRDM16;PRDM16	NM_022114;NM_199454	Body;Body	chr1:3331986-3332227	Island			NA	1:3321925-3322221	1:3331734-3332299	Unclassified_Cell_type_specific	NA
cg14171460	0.00260891345908999	1	3332188	p	PRDM16	Body	island	Body - island	0	0	79	41	3332109	3332412	304	3332125	3332264	140	4.4533400933261e-05	0.0572653877568903	11778471	AAAACCACAAACCAACCAAACACATCCTACATTTATTTATACAAAAAACA	65642355	AAAACCACGAACCAACCAAACGCATCCTACGTTTATTTATACGAAAAACG	I	A	Red	GATGGGCTGGAAAGAGCCACGAGCCAGCCAGGCGCATCCTGCGTTTGTTTGTGCGGGGAG[CG]AGGCCGGGAATATCTGATCGGGCGGAGCAAGCCGGGCGGGAGAGGCCCACCCAGGCCCGA	37	CGCTCCCCGCACAAACAAACGCAGGATGCGCCTGGCTGGCTCGTGGCTCT	1	3322048	R			NA	NA	PRDM16;PRDM16	NM_022114;NM_199454	Body;Body	chr1:3331986-3332227	Island			NA	1:3321925-3322221	1:3331734-3332299	Unclassified_Cell_type_specific	NA
cg18396811	0.00104083665957355	1	3332264	p	PRDM16	Body	shore	Body - shore	0	0	148	41	3332109	3332412	304	3332125	3332264	140	4.4533400933261e-05	0.0844677419485081	15752331	ACAAACCCATAAAAACAACAAACAAAAAAAACAATAAAAACTACCCCCCA	38619438	ACAAACCCGTAAAAACAACGAACAAAAAAAACAATAAAAACTACCCCCCG	I	C	Grn	TGATCGGGCGGAGCAAGCCGGGCGGGAGAGGCCCACCCAGGCCCGAGGAAGGGAGCCCAG[CG]GGGGGCAGTTTCCATTGTCCCTCCTGCCCGCTGCCCCCACGGGCCTGCCACCCCCGCTGC	37	CGGGGGGCAGTTTCCATTGTCCCTCCTGCCCGCTGCCCCCACGGGCCTGC	1	3322124	F		rs36077799	NA	NA	PRDM16;PRDM16	NM_022114;NM_199454	Body;Body	chr1:3331040-3331279	S_Shore			NA	1:3321925-3322221	1:3331734-3332299	Unclassified_Cell_type_specific	NA
cg12615205	0.0269221449289043	1	3495611	p	MEGF6	Body	open sea	Body - open sea	0	0	478	42	3495133	3496914	1782	3495611	3496139	529	8.30423390407995e-06	0.10071614373033	22734458	AACACTCCCAATAACCCTAAAACTTTAAAACTACTCRTATAATAACCACC	NA		II			CTGCCTGGGCACCGGAGTGCATCTCTCGCTCTGCCCTGGCATCTGCCTGGCATGGAGCCC[CG]GTGGCCACCACACGAGCAGTCCCAAAGCCCCAGGGCCACTGGGAGTGTTTCATGCCATCG	37	ACACTCCCAGTGGCCCTGGGGCTTTGGGACTGCTCGTGTGGTGGCCACCG	1	3485471	F			NA	NA	MEGF6	NM_001409	Body					NA	1:3485364-3485888			NA
cg14263070	0.00539865483316917	1	3495717	p	MEGF6	Body	open sea	Body - open sea	0	0	478	42	3495133	3496914	1782	3495611	3496139	529	8.30423390407995e-06	0.0642751491392561	44609414	ATCAAAACAACCATAACTCAAACTATCTAAAACCAAAATAAAAAAACCCA	45683351	ATCGAAACGACCGTAACTCAAACTATCTAAAACCAAAATAAAAAAACCCG	I	A	Red	GTGTTTCATGCCATCGGGACGGCCGTGGCTCAGGCTGTCTGAGGCCAGGATGAAGAAACC[CG]GGACAGAGCAGGAAGCCACAGAGGAAGGGAAGACTCCCGCTTCCCATGGCCCAAATGAAT	37	ATCGGGACGGCCGTGGCTCAGGCTGTCTGAGGCCAGGATGAAGAAACCCG	1	3485577	R			NA	NA	MEGF6	NM_001409	Body					NA	1:3485364-3485888			NA
cg22226131	0.00179140888347686	1	3496027	p	MEGF6	Body	shelf	Body - shelf	0	0	887	42	3495133	3496914	1782	3495611	3496139	529	8.30423390407995e-06	0.0913260231420456	11750470	ATAACCAAATCCCAAAATCTCCACCTATACTACCACCTTACTAAACTATC	NA		II			TCAACCAGTCGCCTTGGCTAAGACCCCCGGGTGTCCCCCATCTTTTAACACTGAGGACAA[CG]ACAGTTCAGCAAGGTGGCAGCACAGGTGGAGACCCTGGGACCTGGCCACCCCCTGCCTTT	37	CGACAGTTCAGCAAGGTGGCAGCACAGGTGGAGACCCTGGGACCTGGCCA	1	3485887	F	rs2821052	rs72853598	NA	NA	MEGF6	NM_001409	Body	chr1:3499902-3500470	N_Shelf			NA	1:3485364-3485888			NA
cg00927134	0.0811113061872758	1	3496101	p	MEGF6	Body	shelf	Body - shelf	0	0	887	42	3495133	3496914	1782	3495611	3496139	529	8.30423390407995e-06	0.0434031524521427	73727406	TATCATCTCAACRCCCACTACRTCCAACCCTACTATTTATAAATAAAAAC	NA		II			GGTGGCAGCACAGGTGGAGACCCTGGGACCTGGCCACCCCCTGCCTTTCTAGGGGGCCAG[CG]TCCCCATTTATAAACAGCAGGGCTGGACGCAGTGGGCGCTGAGATGATATGCTTCAGCGC	37	ATCATCTCAGCGCCCACTGCGTCCAGCCCTGCTGTTTATAAATGGGGACG	1	3485961	F	rs11585159		NA	NA	MEGF6	NM_001409	Body	chr1:3499902-3500470	N_Shelf			NA	1:3485961-3486034			NA
cg10840460	0.0585666070798777	1	3496139	p	MEGF6	Body	shelf	Body - shelf	0	0	887	42	3495133	3496914	1782	3495611	3496139	529	8.30423390407995e-06	0.0378222986502307	11729428	TAAAAAACCAACRTCCCCATTTATAAACAACAAAACTAAACRCAATAAAC	NA		II			CCCTGCCTTTCTAGGGGGCCAGCGTCCCCATTTATAAACAGCAGGGCTGGACGCAGTGGG[CG]CTGAGATGATATGCTTCAGCGCCACCCACTGACGGGGGGTCTCTCAGGGTCACCCTTCCC	37	CGCCCACTGCGTCCAGCCCTGCTGTTTATAAATGGGGACGCTGGCCCCCT	1	3485999	R		rs11585159	NA	NA	MEGF6	NM_001409	Body	chr1:3499902-3500470	N_Shelf			NA	1:3485961-3486034			NA
cg14992972	0.0252327254037095	1	3721781	p	CEP104	IGR	open sea	IGR - open sea	0	0	914	43	3720867	3722760	1894	3721781	3721846	66	2.18975559478783e-05	0.0438205480308714	21762414	TACTACAACTATTTATTATCCTACAAAAAAACAAAATATTAACACRAAAC	NA		II			ACCAAACCGGCTGCTGCAACTGTTTGTTGTCCTGCAGAAAAACAAGATATTAACACGGAG[CG]TGAAGGTGCCGCGAGATCAGCTGCCTGCTGAGTAAGATCAGCAGGCTGTGGCTGATTTTG	37	CGCTCCGTGTTAATATCTTGTTTTTCTGCAGGACAACAAACAGTTGCAGC	1	3711641	R			NA	NA								NA	1:3711588-3711757			NA
cg14264793	0.000616341291734872	1	3721794	p	CEP104	IGR	open sea	IGR - open sea	0	0	914	43	3720867	3722760	1894	3721781	3721846	66	2.18975559478783e-05	0.0912493657433896	16708401	CACAAAATCAACCACAACCTACTAATCTTACTCAACAAACAACTAATCTC	NA		II			CTGCAACTGTTTGTTGTCCTGCAGAAAAACAAGATATTAACACGGAGCGTGAAGGTGCCG[CG]AGATCAGCTGCCTGCTGAGTAAGATCAGCAGGCTGTGGCTGATTTTGTGCCGCAGGGACG	37	ACAAAATCAGCCACAGCCTGCTGATCTTACTCAGCAGGCAGCTGATCTCG	1	3711654	F			NA	NA								NA	1:3711588-3711757			NA
cg24556754	0.00542808703587437	1	3721846	p	CEP104	IGR	open sea	IGR - open sea	0	0	914	43	3720867	3722760	1894	3721781	3721846	66	2.18975559478783e-05	0.138364449012291	33642301	AATCAACTACCTACTAAATAAAATCAACAAACTATAACTAATTTTATACC	NA		II			AGGTGCCGCGAGATCAGCTGCCTGCTGAGTAAGATCAGCAGGCTGTGGCTGATTTTGTGC[CG]CAGGGACGGCAGGTATTGGAGGTTGTAAAATTACAGGAAATTGCCAGGCGTTGGGATCCC	37	CGGCACAAAATCAGCCACAGCCTGCTGATCTTACTCAGCAGGCAGCTGAT	1	3711706	R			NA	NA								NA	1:3711588-3711757			NA
cg25729560	0.00390809679917319	1	3738334	p	KIAA0562	Body	open sea	Body - open sea	0	0	478	44	3737856	3739088	1233	3738334	3738610	277	0.00031486016450983	0.0949263472362619	51666468	AAAAACTATTTACCCCRTAAAACTTCTCATCRTCTAAATCTACTAACTAC	NA		II			CCACCTCCTGTTTACAGGAAATACAGGGACAGAGAAACAGGTTAAGCGCCCCCAAGGGAA[CG]TAGTCAGCAGATCCAGACGATGAGAAGCCCTACGGGGCAAACAGCTCCTTCCTTCACCAA	37	GGAGCTGTTTGCCCCGTAGGGCTTCTCATCGTCTGGATCTGCTGACTACG	1	3728194	F			NA	NA	KIAA0562	NM_014704	Body					NA	1:3728180-3728229			NA
cg06543160	0.0726319144269629	1	3738353	p	KIAA0562	Body	open sea	Body - open sea	0	0	478	44	3737856	3739088	1233	3738334	3738610	277	0.00031486016450983	0.0318642863865772	72676434	AAAAAAACAAATTAAACRCCCCCAAAAAAACRTAATCAACAAATCCAAAC	NA		II			AATACAGGGACAGAGAAACAGGTTAAGCGCCCCCAAGGGAACGTAGTCAGCAGATCCAGA[CG]ATGAGAAGCCCTACGGGGCAAACAGCTCCTTCCTTCACCAAGTGAATCATAAGGAAAAAG	37	CGTCTGGATCTGCTGACTACGTTCCCTTGGGGGCGCTTAACCTGTTTCTC	1	3728213	R			NA	NA	KIAA0562	NM_014704	Body					NA	1:3728180-3728229			NA
cg21402968	0.016035450722685	1	3738456	p	KIAA0562	Body	open sea	Body - open sea	0	0	478	44	3737856	3739088	1233	3738334	3738610	277	0.00031486016450983	0.0783175058309795	57725349	CATCTCATCAAATCAAAAACATCTAATTACCRAAATCCATAAAAAACCCC	NA		II			GTGAATCATAAGGAAAAAGAACGAGAGAATGAACCTGTTCAAAACAGACCAACCAGGCAC[CG]GGGCCTTCTATGGATCCCGGTAATCAGATGCTTCTGACCTGATGAGATGGCGGCAATGTG	37	CGGGGCCTTCTATGGATCCCGGTAATCAGATGCTTCTGACCTGATGAGAT	1	3728316	F	rs76348765		NA	NA	KIAA0562	NM_014704	Body					NA	1:3728277-3728471			NA
cg04018879	0.348333281941097	1	3738508	p	KIAA0562	Body	open sea	Body - open sea	0	0	478	44	3737856	3739088	1233	3738334	3738610	277	0.00031486016450983	0.00757152578372056	38720467	AACCTTCTATAAATCCCRATAATCAAATACTTCTAACCTAATAAAATAAC	NA		II			CCAGGCACCGGGGCCTTCTATGGATCCCGGTAATCAGATGCTTCTGACCTGATGAGATGG[CG]GCAATGTGACTGACGTCTGGAAGGCTGAGGCTGCTGCTGTGGCTGTGTAAAGAAGTCCCG	37	CGCCATCTCATCAGGTCAGAAGCATCTGATTACCGGGATCCATAGAAGGC	1	3728368	R			NA	NA	KIAA0562	NM_014704	Body					NA	1:3728277-3728471			NA
cg20313677	0.0131827670591112	1	3738610	p	KIAA0562	Body	open sea	Body - open sea	0	0	478	44	3737856	3739088	1233	3738334	3738610	277	0.00031486016450983	0.0915257871798077	69676484	AAATCCCAATTCCAAAAACTCCAACAAAAACATTTACAAATACAACAACA	44775370	AAATCCCGATTCCGAAAACTCCGACGAAAACATTTACAAATACAACAACG	I	T	Red	GGCTGTGTAAAGAAGTCCCGATTCCGAAAGCTCCGACGGGAACATTTACAGATGCAACAA[CG]TGCTGTCTGGGTTGGCTTCAACATTACAAGAGAGGGGAGCACGTGGGGGCACGGGAGAAA	37	AAGTCCCGATTCCGAAAGCTCCGACGGGAACATTTACAGATGCAACAACG	1	3728470	R			NA	NA	KIAA0562	NM_014704	Body					NA	1:3728277-3728471			NA
cg09228402	0.0136420124084705	1	3824319	p	LOC100133612	Body	island	Body - island	0	0	79	45	3824299	3824457	159	3824319	3824447	129	0.000200823262227664	0.0478650611951712	50721462	TAAATCTATTCTAAATTCTTAAAAAACAACATAACAAAAAAATCACAACC	NA		II			CTCCGCCCCACGGAGGATTCCCCAGTTTCCTCGAAGGGCACTTGCCTACCGAGGTCCCTG[CG]GCTGTGACTTCCCTGTCATGCTGCTTCCTAAGAATCCAGAACAGATTCAGGTCAGTGCGT	37	CGGCTGTGACTTCCCTGTCATGCTGCTTCCTAAGAATCCAGAACAGATTC	1	3814179	F			NA	NA	LOC100133612	NR_024455	Body	chr1:3824219-3824456	Island			NA	1:3813773-3814268			NA
cg24143374	0.0136068186361936	1	3824378	p	LOC100133612	Body	island	Body - island	0	0	79	45	3824299	3824457	159	3824319	3824447	129	0.000200823262227664	0.0791749551303886	39606485	TTCCCTATCATACTACTTCCTAAAAATCCAAAACAAATTCAAATCAATAC	NA		II			GCGGCTGTGACTTCCCTGTCATGCTGCTTCCTAAGAATCCAGAACAGATTCAGGTCAGTG[CG]TTTCGAGGCAGCTAAGTACAACGGCAGCGTCTGTCCTTAAACTTGAGTGCAGAGCCAGGG	37	CGCACTGACCTGAATCTGTTCTGGATTCTTAGGAAGCAGCATGACAGGGA	1	3814238	R			NA	NA	LOC100133612	NR_024455	Body	chr1:3824219-3824456	Island			NA	1:3813773-3814268			NA
cg16162536	0.0231716122416626	1	3824447	p	LOC100133612	Body	island	Body - island	0	0	79	45	3824299	3824457	159	3824319	3824447	129	0.000200823262227664	0.115724297322106	38804355	AACAACAACATCTATCCTTAAACTTAAATACAAAACCAAAATCACCACCA	22769457	AACGACAACGTCTATCCTTAAACTTAAATACAAAACCAAAATCACCGCCG	I	C	Grn	GCAGCTAAGTACAACGGCAGCGTCTGTCCTTAAACTTGAGTGCAGAGCCAGGGTCACCGC[CG]CCCGCTCGCAGCAGCTGACTGGTGTGAACTGATGGGGTGGACATAACCTGGCTTCTCAGG	37	AACGGCAGCGTCTGTCCTTAAACTTGAGTGCAGAGCCAGGGTCACCGCCG	1	3814307	R		rs72849352	NA	NA	LOC100133612	NR_024455	Body	chr1:3824219-3824456	Island			NA				NA
cg12279968	0.0530954528743636	1	3826425	p	LOC100133612	Body	shore	Body - shore	0	0	148	46	3825756	3827968	2213	3826425	3827651	1227	0.00712917755510417	0.110204158275547	55769316	CAACCAAATAAAAAACCTCAATCCAATTCCCATAACCATAAAAAAAAACA	30732351	CAACCAAATAAAAAACCTCAATCCGATTCCCATAACCGTAAAAAAAAACG	I	A	Red	AAAGTGACTTCTACCCTGTCACAGGGGTGAGGAAAATGGGTCCCCAGGCTGTGAAGGCCT[CG]TCCCTCCCCACGGCCATGGGAACCGGACTGAGGTTCCTTACTTGGCTGGACACAGTTTGA	37	CAGCCAAGTAAGGAACCTCAGTCCGGTTCCCATGGCCGTGGGGAGGGACG	1	3816285	F			NA	NA	LOC100133612	NR_024455	Body	chr1:3824219-3824456	S_Shore			NA				NA
cg26160564	0.0130310754866106	1	3826643	p	LOC100133612	Body	shelf	Body - shelf	0	0	887	46	3825756	3827968	2213	3826425	3827651	1227	0.00712917755510417	0.169651699191795	33736509	ACATTTTATAACCAATAAAATATTAATAATTCAATACACATAACACCTAC	NA		II			AAGAAGTCAGTGCATTTTATGGCCAGTGGAGTGTTGATGGTTCAGTGCACATAGCACCTG[CG]TCTGTGAGTGGAGTGTTGATGGTTCGGTGCACATAGCACCTGCGTCTGCGGTGATCAGCA	37	CGCAGGTGCTATGTGCACTGAACCATCAACACTCCACTGGCCATAAAATG	1	3816503	R			NA	NA	LOC100133612	NR_024455	Body	chr1:3824219-3824456	S_Shelf		CDMR	NA				NA
cg22344254	0.0155710873057028	1	3826803	p	LOC100133612	Body	shelf	Body - shelf	0	0	887	46	3825756	3827968	2213	3826425	3827651	1227	0.00712917755510417	0.0878751801584098	44606438	TCAATAACAACCCTACCRTTCCAAAAAATTAAATATCRCTAATACTAAAC	NA		II			GGCGTGATGTTCCCAGTGGGGCTTTTCCTAGCAATGGCTTTTTAAACTCTGCTGCGAGGA[CG]CCCAGCATCAGCGACATCCAACTCCCTGGAACGGCAGGGCTGCCACTGAACTTGTGTGGT	37	CGCCCAGCATCAGCGACATCCAACTCCCTGGAACGGCAGGGCTGCCACTG	1	3816663	F			NA	NA	LOC100133612	NR_024455	Body	chr1:3824219-3824456	S_Shelf		CDMR	NA	1:3816547-3817120			NA
cg09362969	0.0098184277793466	1	3827065	p	LOC100133612	Body	shelf	Body - shelf	0	0	887	46	3825756	3827968	2213	3826425	3827651	1227	0.00712917755510417	0.0871382955335276	56671438	ACTCCCACCTACACAAAAAATAAACTATTCACCTACAACAACAACTAACA	55667305	ACTCCCACCTACGCAAAAAATAAACTATTCACCTACAACGACGACTAACG	I	C	Grn	AGGCAGCTGCAGGCTCCCACCTGCGCAGAGAATAGGCTGTTCACCTGCAACGGCGGCTGG[CG]CCGGGGGAGGTGGGCGTTCTGGGAGAGGAGGAGCCCCTGGCTGCATGGCTGTGCCGTGGG	37	GCTCCCACCTGCGCAGAGAATAGGCTGTTCACCTGCAACGGCGGCTGGCG	1	3816925	R			NA	NA	LOC100133612	NR_024455	Body	chr1:3824219-3824456	S_Shelf			NA	1:3816547-3817120			NA
cg08465307	0.018904335398067	1	3827081	p	LOC100133612	Body	shelf	Body - shelf	0	0	887	46	3825756	3827968	2213	3826425	3827651	1227	0.00712917755510417	0.136342493148246	51664333	AAAATAAACTATTCACCTACAACAACAACTAACACCAAAAAAAATAAACA	67683330	AAAATAAACTATTCACCTACAACGACGACTAACGCCGAAAAAAATAAACG	I	T	Red	CCACCTGCGCAGAGAATAGGCTGTTCACCTGCAACGGCGGCTGGCGCCGGGGGAGGTGGG[CG]TTCTGGGAGAGGAGGAGCCCCTGGCTGCATGGCTGTGCCGTGGGTGGTGCCGTGGACCTG	37	CGCCCACCTCCCCCGGCGCCAGCCGCCGTTGCAGGTGAACAGCCTATTCT	1	3816941	R			NA	NA	LOC100133612	NR_024455	Body	chr1:3824219-3824456	S_Shelf			NA	1:3816547-3817120			NA
cg20615379	0.770989900557726	1	3827578	p	LOC100133612	Body	shelf	Body - shelf	0	0	887	46	3825756	3827968	2213	3826425	3827651	1227	0.00712917755510417	0.00238649098530039	46649350	ACAAAATAAAACAAAAAAACAAAATCAATACAACAAACATAACAACCTCA	73737410	ACAAAATAAAACAAAAAAACGAAATCGATACGACAAACGTAACGACCTCG	I	C	Grn	TGACGCCAGGGGGCAGGATGAGACAGGGGAACGAAGTCGGTGCGGCAGGCGTGGCGGCCT[CG]CCGGTCTTTTCCTGGGACGCTCTCAGGATGGCTCTCGGAGGGTGCCCGGGCGGCAGGCAG	37	GCAGGATGAGACAGGGGAACGAAGTCGGTGCGGCAGGCGTGGCGGCCTCG	1	3817438	R			NA	NA	LOC100133612	NR_024455	Body	chr1:3824219-3824456	S_Shelf			TRUE	1:3817288-3817518	1:3827316-3827738	Unclassified_Cell_type_specific	NA
cg24432048	0.618083661613048	1	3827651	p	LOC100133612	Body	shelf	Body - shelf	0	0	887	46	3825756	3827968	2213	3826425	3827651	1227	0.00712917755510417	-0.00435379945012731	49610463	ATCCTAAACTACTCAAAAAACTCTAAAAACCRTTAATAAACAACRAAACC	NA		II			CTGGGACGCTCTCAGGATGGCTCTCGGAGGGTGCCCGGGCGGCAGGCAGGGCTCAGAATG[CG]GCTCCGTTGCTCACTAACGGCCTTCAGAGTCTTCTGAGCAGTCCAGGATGGGGGCAGCAG	37	CGGCTCCGTTGCTCACTAACGGCCTTCAGAGTCTTCTGAGCAGTCCAGGA	1	3817511	F	rs72640970		NA	NA	LOC100133612	NR_024455	Body	chr1:3824219-3824456	S_Shelf			TRUE	1:3817288-3817518	1:3827316-3827738	Unclassified_Cell_type_specific	NA
cg01785490	0.0292148765149835	1	4659688	p	AJAP1	IGR	open sea	IGR - open sea	0	0	914	47	4658774	4662333	3560	4659688	4662148	2461	2.82065051461616e-05	0.0830122209902835	26712479	TATATTTTACRTACCCTTCAACRTTTATAAAACTAAAATACCACCRTCTC	NA		II			CTATGGTGACTTGTGTTTTACGTGCCCTTCAGCGTTTATGAAGCTGGGGTGCCACCGTCT[CG]TTTTATTCTCACCAGTGCCCTGTGAAGAGAACCAGGCAGATTCTCCGATCCCTGTGCTAT	37	CGAGACGGTGGCACCCCAGCTTCATAAACGCTGAAGGGCACGTAAAACAC	1	4559548	R			NA	NA								NA	1:4559520-4560447			NA
cg16906964	0.010307614858715	1	4660171	p	AJAP1	IGR	open sea	IGR - open sea	0	0	914	47	4658774	4662333	3560	4659688	4662148	2461	2.82065051461616e-05	0.0955385460088131	19716307	CTACTTATAAAACAATAAAACTACACCCAAACCCTCAAACAATAAAACCC	NA		II			TGCAGGGTCGGCCGGCCTGCCCCTTACCAGCCGCAGGACCAGCCGGGAGAAGGCTGGAGG[CG]GGTCCCACTGCCTGAGGGCCTGGGTGCAGCCTCACTGCCCCACAAGCAGAACCAACGCCT	37	CGGGTCCCACTGCCTGAGGGCCTGGGTGCAGCCTCACTGCCCCACAAGCA	1	4560031	F			NA	NA								NA	1:4559520-4560447			NA
cg00930781	0.0241451282895218	1	4660565	p	AJAP1	IGR	open sea	IGR - open sea	0	0	914	47	4658774	4662333	3560	4659688	4662148	2461	2.82065051461616e-05	0.0461270140422533	11783429	CTCCCTCCTAAAATTCCAAAACCCATCACAAAACCTAACTCRAAAAATAC	NA		II			CCACAGTGAAGCTCCCTCCTGGGATTCCAGGACCCATCACAGGGCCTAGCTCGGAAGATG[CG]CTGCTTCCGGGCTTGCCAGCGTGTGGAGCATTTCACCGGGGATTTCTAAGATCGTGTGGC	37	TCCCTCCTGGGATTCCAGGACCCATCACAGGGCCTAGCTCGGAAGATGCG	1	4560425	R			NA	NA								NA	1:4559520-4560447			NA
cg09278610	0.0279959239829336	1	4661419	p	AJAP1	IGR	open sea	IGR - open sea	0	0	914	47	4658774	4662333	3560	4659688	4662148	2461	2.82065051461616e-05	0.0745572312974779	67653331	TTAATAATCTTTCTAACTATAAATACTCACCRTCCTAAATAAATAAATCC	NA		II			TGGAGGCTGGGTTGGTGATCTTTCTGACTGTGAGTGCTCACCGTCCTGGGTGGGTGAGTC[CG]TGGCTACTTGGAGGCTGGGTTGGTGATCTTTCATAGCCTTTCTCAGAACAAGCTCAGACA	37	CGGACTCACCCACCCAGGACGGTGAGCACTCACAGTCAGAAAGATCACCA	1	4561279	R			NA	NA							RDMR	NA				NA
cg15645728	0.0491052171275342	1	4662148	p	AJAP1	IGR	open sea	IGR - open sea	0	0	914	47	4658774	4662333	3560	4659688	4662148	2461	2.82065051461616e-05	0.0558878467703148	18687503	AAAAAAATAACACTCCCTACTCCCACCCAACCTAATAATTCAAAAATCTC	NA		II			TGGAGCAGCAGAAAGGAGTGGCACTCCCTACTCCCACCCAGCCTGGTGATTCAAGGGTCT[CG]GCTAAAGCTGTTCAGCCCCAGGGCTGAGTGTGTTTGGGGCTGTGACACCCTCTCTCTGGG	37	AAGGAGTGGCACTCCCTACTCCCACCCAGCCTGGTGATTCAAGGGTCTCG	1	4562008	R			NA	NA							CDMR	TRUE				NA
cg26353694	0.0274877402029151	1	4841940	p	AJAP1	3'UTR	open sea	3'UTR - open sea	0.01	0	2001	48	4839939	4844530	4592	4841940	4844111	2172	0.02408294239734	0.0470855801325687	52625430	AAAAACTACATTTTCCATTTTCCRAAACTCRAACTAACTAAATAAAAACC	NA		II			CACTCAGCCAGGGAGACTGCATTTTCCATTTTCCGAGGCTCGGGCTGGCTGGGTGGGAGC[CG]CCCCGTCTCAGCCTGCCCGCTGAAGGTGGCAATCGCAGTCAGCACACCTGACCTGTGCCC	37	GAGACTGCATTTTCCATTTTCCGAGGCTCGGGCTGGCTGGGTGGGAGCCG	1	4741800	R			NA	NA	AJAP1	NM_018836	3'UTR					NA	1:4741773-4741836			NA
cg22687211	0.0549378070994094	1	4841959	p	AJAP1	3'UTR	open sea	3'UTR - open sea	0	0	2001	48	4839939	4844530	4592	4841940	4844111	2172	0.02408294239734	0.0562021093409552	59741421	TCCCACCTAAACACAAATCAAATATACTAACTACRATTACCACCTTCAAC	NA		II			CATTTTCCATTTTCCGAGGCTCGGGCTGGCTGGGTGGGAGCCGCCCCGTCTCAGCCTGCC[CG]CTGAAGGTGGCAATCGCAGTCAGCACACCTGACCTGTGCCCAGGTGGGACTCGCCTTCTC	37	CCCACCTGGGCACAGGTCAGGTGTGCTGACTGCGATTGCCACCTTCAGCG	1	4741819	F			NA	NA	AJAP1	NM_018836	3'UTR					NA	1:4741773-4741836			NA
cg25552937	0.0332059725779313	1	4842472	p	AJAP1	3'UTR	open sea	3'UTR - open sea	0	0	2001	48	4839939	4844530	4592	4841940	4844111	2172	0.02408294239734	0.0673751301954704	39801321	CTAATAAAACCTTATCCACATTCCAAAAACCCCTCCATATCAATAAACCA	16618320	CTAATAAAACCTTATCCACGTTCCAAAAACCCCTCCGTATCAATAAACCG	I	A	Red	TGCTGACCAGTTCTAGTGAGGCCTTGTCCACGTTCCAAGGACCCCTCCGTGTCAGTGAAC[CG]ATAAAGGGAGTGATCGGGCTCTGCATGCGGGGGTGCTGCGTGTGGGGGTCCCAGTCGACC	37	CGGTTCACTGACACGGAGGGGTCCTTGGAACGTGGACAAGGCCTCACTAG	1	4742332	R			NA	NA	AJAP1	NM_018836	3'UTR					NA	1:4742302-4742425			NA
cg05139761	0.0409446002630089	1	4842529	p	AJAP1	3'UTR	open sea	3'UTR - open sea	0	0	2001	48	4839939	4844530	4592	4841940	4844111	2172	0.02408294239734	0.0316763475633285	42733373	AAAATAATCRAACTCTACATACRAAAATACTACRTATAAAAATCCCAATC	NA		II			AACCGATAAAGGGAGTGATCGGGCTCTGCATGCGGGGGTGCTGCGTGTGGGGGTCCCAGT[CG]ACCGAGAACCCCACAGACTTGTCGCGCCCTCGGCGTGCTGCCATTTAATCTCTTCTTGTT	37	GAGTGATCGGGCTCTGCATGCGGGGGTGCTGCGTGTGGGGGTCCCAGTCG	1	4742389	R			NA	NA	AJAP1	NM_018836	3'UTR					NA	1:4742302-4742425			NA
cg00504341	0.746502575849689	1	4842718	p	AJAP1	3'UTR	open sea	3'UTR - open sea	0	0	2001	48	4839939	4844530	4592	4841940	4844111	2172	0.02408294239734	0.00554049365957576	10656506	TTACAAAAATAAATTTAACCTAAAACRTCCTACTCTATAAATTTCCCACC	NA		II			CAAAACCTAAAACTGAGCTATCTAAGGGGGAGGGTCCCCGCACCTACCACTTCTGTTTGC[CG]GTGGGAAACTCACAGAGCAGGACGCTCTAGGCCAAATCTATTTTTGTAAAAATGCTCATG	37	TACAAAAATAGATTTGGCCTAGAGCGTCCTGCTCTGTGAGTTTCCCACCG	1	4742578	F	rs41313428		NA	NA	AJAP1	NM_018836	3'UTR					NA	1:4742578-4742866			NA
cg13931996	0.461588123709155	1	4842898	p	AJAP1	3'UTR	open sea	3'UTR - open sea	0	0	2001	48	4839939	4844530	4592	4841940	4844111	2172	0.02408294239734	-0.0116641644623439	49771327	ATAATATTATTAACACAAATTCAAAATCATAAAACAAATCCTAAATTTCA	60637430	ATAATATTATTAACACAAATTCAAAATCGTAAAACGAATCCTAAATTTCG	I	A	Red	AGAAAGGAACCAGAGGCAGAGAGACGAGGATACCCAGCGAAAGGGACGGGAGGAAGCATC[CG]AAACCTAGGATTCGTCCTACGATTCTGAACCTGTGCCAATAATACCATTATGTGCCATGT	37	ATGGTATTATTGGCACAGGTTCAGAATCGTAGGACGAATCCTAGGTTTCG	1	4742758	F			NA	NA	AJAP1	NM_018836	3'UTR					NA	1:4742578-4742866			NA
cg19628481	0.213250667825995	1	4844111	p	AJAP1	IGR	open sea	IGR - open sea	0	0	914	48	4839939	4844530	4592	4841940	4844111	2172	0.02408294239734	0.0126716056463634	27810379	CTAAATAATTTATAATAAAATTCTCAATAACAAAACAAAAACATCCATCA	52608494	CTAAATAATTTATAATAAAATTCTCGATAACAAAACAAAAACATCCATCG	I	A	Red	ACTTGGAATCTTGGGGGAAGCCTCGGCAAAGATGCCGTTCTCCCGTCAGCTTCCATTGGC[CG]ATGGATGTTTCTGTTTTGTCACCGAGAATCCTACTATAAACTACCCAGTGGAAACAGGGG	37	CTGGGTAGTTTATAGTAGGATTCTCGGTGACAAAACAGAAACATCCATCG	1	4743971	F			NA	NA								NA	1:4743829-4743996			NA
cg24591969	0.0171611056345428	1	6105859	p	KCNAB2	Body	open sea	Body - open sea	0	0	478	49	6105461	6106836	1376	6105859	6106539	681	0.000553947325638163	0.0855338426190032	27660308	ACCTACCCCTTTCAACCTATAAATCCAAAAATTTATATTTCTAACACACA	61788386	ACCTACCCCTTTCGACCTATAAATCCAAAAATTTATATTTCTAACACGCG	I	A	Red	CCAAAGAGCAAGGCCTGCCCCTTTCGACCTGTGGGTCCAAAGGTTTGTGTTTCTGGCACG[CG]GGGATGGTGGAGGCAGCAAGGGTAGGCCTGAGGGACGGGCAGGACCTCCCCCTCACCTTG	37	GCCTGCCCCTTTCGACCTGTGGGTCCAAAGGTTTGTGTTTCTGGCACGCG	1	6028446	R			NA	NA	KCNAB2;KCNAB2	NM_003636;NM_172130	Body;Body					NA				NA
cg16400756	0.0194434151234869	1	6105939	p	KCNAB2	Body	open sea	Body - open sea	0	0	478	49	6105461	6106836	1376	6105859	6106539	681	0.000553947325638163	0.0711315437825608	28714321	CAAAAAATACAATTCCATACTACAACCTAACAAAACTAACTCCCAATACA	62700447	CGAAAAATACAATTCCGTACTACAACCTAACAAAACTAACTCCCGATACG	I	T	Red	AGGGTAGGCCTGAGGGACGGGCAGGACCTCCCCCTCACCTTGGGCTGCACCCCAACCCCA[CG]CACCGGGAGTCAGCCTTGCCAGGTTGCAGCACGGAACTGCACTTCCCGAGCTTTTAGGGG	37	CGCACCGGGAGTCAGCCTTGCCAGGTTGCAGCACGGAACTGCACTTCCCG	1	6028526	F		rs34451071	NA	NA	KCNAB2;KCNAB2	NM_003636;NM_172130	Body;Body					NA				NA
cg27298072	0.320803532274469	1	6105944	p	KCNAB2	Body	open sea	Body - open sea	0	0	478	49	6105461	6106836	1376	6105859	6106539	681	0.000553947325638163	0.0261601560326651	24760324	AAAACTCRAAAAATACAATTCCRTACTACAACCTAACAAAACTAACTCCC	NA		II			AGGCCTGAGGGACGGGCAGGACCTCCCCCTCACCTTGGGCTGCACCCCAACCCCACGCAC[CG]GGAGTCAGCCTTGCCAGGTTGCAGCACGGAACTGCACTTCCCGAGCTTTTAGGGGAAGAG	37	CGGGAGTCAGCCTTGCCAGGTTGCAGCACGGAACTGCACTTCCCGAGCTT	1	6028531	F		rs34451071	NA	NA	KCNAB2;KCNAB2	NM_003636;NM_172130	Body;Body					NA				NA
cg00813560	0.0317609775970333	1	6106358	p	KCNAB2	Body	open sea	Body - open sea	0	0	478	49	6105461	6106836	1376	6105859	6106539	681	0.000553947325638163	0.0720989371886802	42621454	ACTCTTTTTTAAAATCTTCTACTTTACAAAAACACRAAAAATCTAATTCC	NA		II			GCATCCGCGGGAATGAAAAATAACAGAGGAGACCATATTTTGGGGTGGTTTTGTCTGATC[CG]GAATTAGACCCTCCGTGTTTTTGCAAAGCAGAAGACCTTAAAAAAGAGCCAGCCTGAGGT	37	CTCTTTTTTAAGGTCTTCTGCTTTGCAAAAACACGGAGGGTCTAATTCCG	1	6028945	F			NA	NA	KCNAB2;KCNAB2	NM_003636;NM_172130	Body;Body					NA	1:6028559-6029148			NA
cg15731035	0.00711090144630256	1	6106539	p	KCNAB2	Body	open sea	Body - open sea	0	0	478	49	6105461	6106836	1376	6105859	6106539	681	0.000553947325638163	0.220417597373744	32706485	TTAATCAATAATAAACACAACAAAATACAAACTAAACACCCATATCTCCA	59675334	TTAATCAATAATAAACACAACGAAATACGAACTAAACGCCCGTATCTCCG	I	A	Red	CTCTCGCTTGAGTCTGCTCACAGCCCAGACCTGCCCAAGGCTGACTGTTTTCCCATCTGC[CG]GAGACACGGGCGTCTAGCTCGTACCTCGCTGTGTTCACCATTGATTAAGATTCAGCATTT	37	TTAATCAATGGTGAACACAGCGAGGTACGAGCTAGACGCCCGTGTCTCCG	1	6029126	F	rs7538582		NA	NA	KCNAB2;KCNAB2	NM_003636;NM_172130	Body;Body					NA	1:6028559-6029148			NA
cg24545495	0.0121580222202529	1	6149049	p	KCNAB2	Body	open sea	Body - open sea	0	0	478	50	6148571	6149995	1425	6149049	6149517	469	1.71495332725374e-07	0.159873994574912	59742409	ATTTTTTAAAAAAAACCAAAATACCAAAACCACTAATAACATCACACACA	40724422	GTTTTTTAAAAAAAACCAAAATACCAAAACCGCTAATAACATCACACGCG	I	A	Red	TGCATCGTAAACGTTTTTTGGGAGGGGCCAGGGTGCCAAAACCGCTGGTGACATCACACG[CG]GTCGGCCTGTTTTCCAGGGCGGAGACGGAGCGGGGCCTGTCCAGGAAGCACATAATCGAA	37	CGCGTGTGATGTCACCAGCGGTTTTGGCACCCTGGCCCCTCCCAAAAAAC	1	6071636	R			NA	NA	KCNAB2;KCNAB2	NM_003636;NM_172130	Body;Body					NA	1:6071587-6071885			NA
cg24152353	0.0288548961535613	1	6149107	p	KCNAB2	Body	open sea	Body - open sea	0	0	478	50	6148571	6149995	1425	6149049	6149517	469	1.71495332725374e-07	0.151056869173156	23609430	ATTTTCCAAAACAAAAACAAAACAAAACCTATCCAAAAAACACATAATCA	23740499	ATTTTCCAAAACGAAAACGAAACGAAACCTATCCAAAAAACACATAATCG	I	A	Red	CGCGGTCGGCCTGTTTTCCAGGGCGGAGACGGAGCGGGGCCTGTCCAGGAAGCACATAAT[CG]AAGGTGAGGACGCGCTCGGGCACCTCAGGGCCCCCATACCTGTGGGATCATCCTCGGAGG	37	GTTTTCCAGGGCGGAGACGGAGCGGGGCCTGTCCAGGAAGCACATAATCG	1	6071694	R			NA	NA	KCNAB2;KCNAB2	NM_003636;NM_172130	Body;Body					NA	1:6071587-6071885			NA
cg13243674	0.0218484561334234	1	6149444	p	KCNAB2	Body	open sea	Body - open sea	0	0	478	50	6148571	6149995	1425	6149049	6149517	469	1.71495332725374e-07	0.0775800343917452	27724336	CCTACCCCATACCTCTACCACAATATCTATACAATAAAAACAATAAAAAC	NA		II			AGCAGGGGCACCCTGCCCCATGCCTCTGCCACAGTATCTGTGCAATAGGGACAGTAAGAG[CG]CACCCGGCGAGGGTGGCTGGGATGCCTGCAGCGCCCAGGAGAAGGTGCCACACAGCCCGG	37	CTGCCCCATGCCTCTGCCACAGTATCTGTGCAATAGGGACAGTAAGAGCG	1	6072031	R			NA	NA	KCNAB2;KCNAB2	NM_003636;NM_172130	Body;Body					NA	1:6072031-6072127			NA
cg26858423	5.54331264564499e-05	1	6149477	p	KCNAB2	Body	open sea	Body - open sea	0	0	478	50	6148571	6149995	1425	6149049	6149517	469	1.71495332725374e-07	0.130205969038946	23736446	ATAAAAACAATAAAAACRCACCCRACRAAAATAACTAAAATACCTACAAC	NA		II			GTATCTGTGCAATAGGGACAGTAAGAGCGCACCCGGCGAGGGTGGCTGGGATGCCTGCAG[CG]CCCAGGAGAAGGTGCCACACAGCCCGGGGCTCAGCACTCGCAGGCACCGGAGCAAGGCAC	37	TAGGGACAGTAAGAGCGCACCCGGCGAGGGTGGCTGGGATGCCTGCAGCG	1	6072064	R		rs4908764	NA	NA	KCNAB2;KCNAB2	NM_003636;NM_172130	Body;Body					NA	1:6072031-6072127			NA
cg05813032	0.00773859024791268	1	6149517	p	KCNAB2	Body	open sea	Body - open sea	0	0	478	50	6148571	6149995	1425	6149049	6149517	469	1.71495332725374e-07	0.0894724366456238	12677439	AAAAATACAACAAAAACCAAACACCCCAATACCTTACTCCAATACCTACA	56603378	AAAAATACAACAAAAACCAAACACCCCGATACCTTACTCCGATACCTACG	I	A	Red	GGTGGCTGGGATGCCTGCAGCGCCCAGGAGAAGGTGCCACACAGCCCGGGGCTCAGCACT[CG]CAGGCACCGGAGCAAGGCACCGGGGTGTCTGGCTCTTGCTGTATCTTTATTGTCTTCATG	37	CGCAGGCACCGGAGCAAGGCACCGGGGTGTCTGGCTCTTGCTGTATCTTT	1	6072104	F			NA	NA	KCNAB2;KCNAB2	NM_003636;NM_172130	Body;Body					NA	1:6072031-6072127			NA
cg10144597	0.0134550100752305	1	6191821	p	CHD5	Body	shelf	Body - shelf	0	0	887	51	6190934	6192766	1833	6191821	6192121	301	5.1994995414663e-05	0.0614852549862136	65687450	CCAAAAAATCCTCCAAAAAATCCAACATCTTAATCATCTACAAAAAAAAC	NA		II			GCCTTCGTACTCCAGGAAGTCCTCCAGGAGGTCCAGCATCTTGGTCATCTGCAGGGGAGA[CG]GGCACGTGAGGAACTGCCAAGGAGCAAGGGGCCCCATGGGCCATGGGCGGGGACCCCGCC	37	CAGGAAGTCCTCCAGGAGGTCCAGCATCTTGGTCATCTGCAGGGGAGACG	1	6114408	R			NA	NA	CHD5	NM_015557	Body	chr1:6187743-6188235	S_Shelf			NA				NA
cg15125762	0.00821421153323741	1	6191870	p	CHD5	Body	shelf	Body - shelf	0	0	887	51	6190934	6192766	1833	6191821	6192121	301	5.1994995414663e-05	0.0841065059453656	42693458	AAACACATAAAAAACTACCAAAAAACAAAAAACCCCATAAACCATAAACA	48783389	GAACACGTAAAAAACTACCAAAAAACAAAAAACCCCATAAACCATAAACG	I	A	Red	TGCAGGGGAGACGGGCACGTGAGGAACTGCCAAGGAGCAAGGGGCCCCATGGGCCATGGG[CG]GGGACCCCGCCACAGGCAGGGGAGGAGAGAGCTGCCTGCTAGGTGGGGAGACAGCTGGGA	37	GGGCACGTGAGGAACTGCCAAGGAGCAAGGGGCCCCATGGGCCATGGGCG	1	6114457	R			NA	NA	CHD5	NM_015557	Body	chr1:6187743-6188235	S_Shelf			NA				NA
cg05371688	0.0256091309131844	1	6191879	p	CHD5	Body	shelf	Body - shelf	0	0	887	51	6190934	6192766	1833	6191821	6192121	301	5.1994995414663e-05	0.0689219536054978	51780391	AAAAACTACCAAAAAACAAAAAACCCCATAAACCATAAACAAAAACCCCA	17616469	AAAAACTACCAAAAAACAAAAAACCCCATAAACCATAAACGAAAACCCCG	I	C	Grn	GACGGGCACGTGAGGAACTGCCAAGGAGCAAGGGGCCCCATGGGCCATGGGCGGGGACCC[CG]CCACAGGCAGGGGAGGAGAGAGCTGCCTGCTAGGTGGGGAGACAGCTGGGACCCAGGCAG	37	CGGGGTCCCCGCCCATGGCCCATGGGGCCCCTTGCTCCTTGGCAGTTCCT	1	6114466	R			NA	NA	CHD5	NM_015557	Body	chr1:6187743-6188235	S_Shelf			NA				NA
cg03770108	0.11222118498411	1	6192111	p	CHD5	Body	shelf	Body - shelf	0	0	887	51	6190934	6192766	1833	6191821	6192121	301	5.1994995414663e-05	0.0233913839925414	53657430	ACTCCCACCACACAAAATTAAATTCCATCTCACTACCCTATATTCAAAAC	NA		II			GAGCCTCCCCTGCTCCCACCACACAGAATTAAGTTCCATCTCACTGCCCTGTATTCAAGG[CG]CTGCAGGACGAGTGCTCCTTCACAGCCCCCAGCCATTCCAAACTACCTGACTCTCTTCCT	37	CGCCTTGAATACAGGGCAGTGAGATGGAACTTAATTCTGTGTGGTGGGAG	1	6114698	R			NA	NA	CHD5	NM_015557	Body	chr1:6187743-6188235	S_Shelf			NA		1:6192087-6192327	Unclassified_Cell_type_specific	NA
cg02835274	0.0784435616340865	1	6192121	p	CHD5	Body	shelf	Body - shelf	0	0	887	51	6190934	6192766	1833	6191821	6192121	301	5.1994995414663e-05	0.034960564913685	22650410	CACAAAATTAAATTCCATCTCACTACCCTATATTCAAAACRCTACAAAAC	NA		II			TGCTCCCACCACACAGAATTAAGTTCCATCTCACTGCCCTGTATTCAAGGCGCTGCAGGA[CG]AGTGCTCCTTCACAGCCCCCAGCCATTCCAAACTACCTGACTCTCTTCCTGGAATGCCCA	37	CGTCCTGCAGCGCCTTGAATACAGGGCAGTGAGATGGAACTTAATTCTGT	1	6114708	R			NA	NA	CHD5	NM_015557	Body	chr1:6187743-6188235	S_Shelf			NA		1:6192087-6192327	Unclassified_Cell_type_specific	NA
cg09363991	0.017216233123975	1	9005636	p	CA6	TSS1500	open sea	TSS1500 - open sea	0	0	112	52	9005524	9005831	308	9005636	9005734	99	2.18896523059533e-05	0.0642191179313066	13626507	AAAAACACCTAAAAAACCACACAATACAACCATTATAAACAAATAACCRC	NA		II			TCCGACGTCCAGGAAAGTCTTTCATCCTGCTTCTCCCTGCCTTGGGCCTTTTCCCATTTC[CG]CGGTCACCTGTCCACAATGGCTGCACTGTGTGGCTCTTCAGGTGTTCCTAAGACACTGAA	37	CGCGGTCACCTGTCCACAATGGCTGCACTGTGTGGCTCTTCAGGTGTTCC	1	8928223	F	rs80011066		NA	NA	CA6	NM_001215	TSS1500					NA				NA
cg00594907	0.0034816737937735	1	9005719	p	CA6	TSS1500	open sea	TSS1500 - open sea	0	0	112	52	9005524	9005831	308	9005636	9005734	99	2.18896523059533e-05	0.0447324609205607	71629488	ACTCTTCAAATATTCCTAAAACACTAAACAACCAAACCCATAAACTAACC	NA		II			TGCACTGTGTGGCTCTTCAGGTGTTCCTAAGACACTGAACAACCAAACCCATGGACTGAC[CG]GATATGAAATTGACGTGGGAGGAGATCAGGCAGGTGCTGGGGCTGCCTGGCGCAATGCAC	37	CGGTCAGTCCATGGGTTTGGTTGTTCAGTGTCTTAGGAACACCTGAAGAG	1	8928306	R			NA	NA	CA6	NM_001215	TSS1500					NA				NA
cg02981703	0.00231962960049496	1	9005734	p	CA6	TSS200	open sea	TSS200 - open sea	0	0	26	52	9005524	9005831	308	9005636	9005734	99	2.18896523059533e-05	0.0979483082364146	43663490	CTAAAACACTAAACAACCAAACCCATAAACTAACCRAATATAAAATTAAC	NA		II			TTCAGGTGTTCCTAAGACACTGAACAACCAAACCCATGGACTGACCGGATATGAAATTGA[CG]TGGGAGGAGATCAGGCAGGTGCTGGGGCTGCCTGGCGCAATGCACGGAGCCAGAAGTGCT	37	TAAGACACTGAACAACCAAACCCATGGACTGACCGGATATGAAATTGACG	1	8928321	R			NA	TRUE	CA6	NM_001215	TSS200					NA				NA
cg26189983	0.00751009320933208	1	12227700	p	TNFRSF1B	Body	island	Body - island	0	0	79	54	12227677	12227973	297	12227700	12227927	228	5.83795781887817e-05	-0.218385521618508	74727384	TACTCTTCAAACACAAAACCCTAATATTTCTAAAAAATCRAAAAACCRTC	NA		II			GGGCGCTGCCCCACTGCCCACGCCGGGCACCCTCTTCAAAAGACTTCCTTTTCCTCTGGG[CG]ACGGTTTTCCGATTTCTTAGAAATACCAGGGTCCTGTGTCTGAAGAGCAGGACCAGGTGT	37	GCTCTTCAGACACAGGACCCTGGTATTTCTAAGAAATCGGAAAACCGTCG	1	12150287	F			NA	TRUE	TNFRSF1B	NM_001066	Body	chr1:12226876-12227712	Island			TRUE	1:12149480-12150441	1:12226628-12228209	Promoter_Associated	TRUE
cg00155063	0.0260356012339904	1	12227825	p	TNFRSF1B	Body	shore	Body - shore	0	0	148	54	12227677	12227973	297	12227700	12227927	228	5.83795781887817e-05	-0.0347579551877279	28684391	AAAACACAACTAAAAAACAAACTACCTATCTACTTCCTCCAATACATCCA	56723496	AAAACACAACTAAAAAACGAACTACCTATCTACTTCCTCCGATACGTCCG	I	A	Red	TCAGGTCCACTGAGGGCACAGCTGGAGGGCGAGCTGCCTGTCTGCTTCCTCCGATGCGTC[CG]GGGGCTACTGCAGAGTCTGTTTTCTGCGGCCTCTGGGGACAGGGCAAGCGAGGGAGGTCT	37	AGGGCACAGCTGGAGGGCGAGCTGCCTGTCTGCTTCCTCCGATGCGTCCG	1	12150412	R			NA	NA	TNFRSF1B	NM_001066	Body	chr1:12226876-12227712	S_Shore		DMR	TRUE	1:12149480-12150441	1:12226628-12228209	Promoter_Associated	TRUE
cg09557991	0.0028627345437111	1	12227927	p	TNFRSF1B	Body	shore	Body - shore	0	0	148	54	12227677	12227973	297	12227700	12227927	228	5.83795781887817e-05	-0.153442886785246	67676370	AAAAAATCTAAACTAATAATCRAACAAAACAAATAAAATCTCCRAAAACC	NA		II			AGGGCAAGCGAGGGAGGTCTGGGCTGGTAATCGAGCAAGGCAAATGAAGTCTCCGGGGGC[CG]CAGGAAAATGGAGACAGCAGAAACCCTAGGGCTCCTATTCAATATGAACGTCACTCCCAC	37	CGGCCCCCGGAGACTTCATTTGCCTTGCTCGATTACCAGCCCAGACCTCC	1	12150514	R			NA	NA	TNFRSF1B	NM_001066	Body	chr1:12226876-12227712	S_Shore		DMR	TRUE		1:12226628-12228209	Promoter_Associated	TRUE
cg15622556	0.041261326816145	1	12251820	p	TNFRSF1B	Body	island	Body - island	0	0	79	55	12251790	12251948	159	12251820	12251934	115	0.00132660310010061	0.0706695378547688	24741428	CRATTCTATTCCCRAATACAAACTTAAATTTCCACCTAATCTAAAACAAC	NA		II			GGCTGTCTGGGAGGGCAGCGTGGGTGTGGCGGAGGCAGGCGTGACCGTTTGCCGCCCTCT[CG]CTGCTCTAGACCAGGTGGAAACTCAAGCCTGCACTCGGGAACAGAACCGCATCTGCACCT	37	CGCTGCTCTAGACCAGGTGGAAACTCAAGCCTGCACTCGGGAACAGAACC	1	12174407	F			NA	NA	TNFRSF1B	NM_001066	Body	chr1:12251777-12251985	Island			NA	1:12173988-12174545			NA
cg06740893	0.0487745884195658	1	12251869	p	TNFRSF1B	Body	island	Body - island	0	0	79	55	12251790	12251948	159	12251820	12251934	115	0.00132660310010061	0.102383154946079	36743395	CRCTACTCTAAACCAAATAAAAACTCAAACCTACACTCRAAAACAAAACC	NA		II			TGCCGCCCTCTCGCTGCTCTAGACCAGGTGGAAACTCAAGCCTGCACTCGGGAACAGAAC[CG]CATCTGCACCTGCAGGCCCGGCTGGTACTGCGCGCTGAGCAAGCAGGAGGGGTGCCGGCT	37	GCTGCTCTAGACCAGGTGGAAACTCAAGCCTGCACTCGGGAACAGAACCG	1	12174456	R			NA	NA	TNFRSF1B	NM_001066	Body	chr1:12251777-12251985	Island			NA	1:12173988-12174545			NA
cg03129172	0.0262424798629482	1	12251934	p	TNFRSF1B	Body	island	Body - island	0	0	79	55	12251790	12251948	159	12251820	12251934	115	0.00132660310010061	0.166025029464491	57807398	ACCCAACTAATACTACACACTAAACAAACAAAAAAAATACCAACTATACA	41659457	ACCCGACTAATACTACGCGCTAAACAAACAAAAAAAATACCGACTATACG	I	C	Grn	CTGCACCTGCAGGCCCGGCTGGTACTGCGCGCTGAGCAAGCAGGAGGGGTGCCGGCTGTG[CG]CGCCGCTGCGCAAGTGCCGCCCGGGCTTCGGCGTGGCCAGACCAGGTACGGGGTGGGGCT	37	GCCCGGCTGGTACTGCGCGCTGAGCAAGCAGGAGGGGTGCCGGCTGTGCG	1	12174521	R			NA	NA	TNFRSF1B	NM_001066	Body	chr1:12251777-12251985	Island			NA	1:12173988-12174545			NA
cg03538296	0.837413651441606	1	15392433	p	KIAA1026	Body	open sea	Body - open sea	0	0	478	56	15392315	15393385	1071	15392433	15392907	475	0.0166857397566686	-0.00932378744147511	16651422	AAAATACRTATACACRTATACRCTAACACACATAAATACTAAATATAACC	NA		II			TGGCCGTGCGTGGGGTGCGTGTGCACGTGTGCGCTGGCACACATGGGTGCTGGGTGTGGC[CG]AGCGCCTCTAACAAGTGAAAACACGAGTGTGAACCTCTCTCCCCTGCGTCGCCACCTCTG	37	CGGCCACACCCAGCACCCATGTGTGCCAGCGCACACGTGCACACGCACCC	1	15265020	R			NA	NA	KIAA1026;KIAA1026;KIAA1026;KIAA1026;KIAA1026	NM_201628;NM_015209;NM_001018001;NM_001018000;NM_001017999	Body;3'UTR;3'UTR;3'UTR;3'UTR					NA	1:15264769-15265106			NA
cg13322252	0.000290509087326904	1	15392793	p	KIAA1026	Body	open sea	Body - open sea	0	0	478	56	15392315	15393385	1071	15392433	15392907	475	0.0166857397566686	-0.162380297831381	13749421	ACTCTATACTTATAAATATCCCTCATCCAAACCACTACTCCTAAAACCCA	32651348	ACTCTATACTTATAAATATCCCTCGTCCAAACCGCTACTCCTAAAACCCG	I	T	Red	AAACTATTGTGCACTCTGTGCTTGTAAATGTCCCTCGTCCAAACCGCTACTCCTGGAGCC[CG]TCTGGCAGAGGATGTGGTCTGTTTTTGATGTCCCCCCTCCCGCCCCCCTGGTGTGAACGT	37	CGGGCTCCAGGAGTAGCGGTTTGGACGAGGGACATTTACAAGCACAGAGT	1	15265380	R			NA	NA	KIAA1026;KIAA1026;KIAA1026;KIAA1026;KIAA1026	NM_201628;NM_015209;NM_001018001;NM_001018000;NM_001017999	Body;3'UTR;3'UTR;3'UTR;3'UTR					NA	1:15265364-15265543			NA
cg16822407	0.0248285782637103	1	15392852	p	KIAA1026	Body	open sea	Body - open sea	0	0	478	56	15392315	15393385	1071	15392433	15392907	475	0.0166857397566686	-0.147912907675023	11742353	ATAATTAAAATAACTTAAACRCACCCCCAAAACAAAATCTAATCCCACAC	NA		II			CCGTCTGGCAGAGGATGTGGTCTGTTTTTGATGTCCCCCCTCCCGCCCCCCTGGTGTGAA[CG]TGTGGGACCAGACCCTGTCCTGGGGGTGCGCCCAAGTCACTTTAACCACAAAACGCCATC	37	CGTGTGGGACCAGACCCTGTCCTGGGGGTGCGCCCAAGTCACTTTAACCA	1	15265439	F	rs58622808		NA	NA	KIAA1026;KIAA1026;KIAA1026;KIAA1026;KIAA1026	NM_201628;NM_015209;NM_001018001;NM_001018000;NM_001017999	Body;3'UTR;3'UTR;3'UTR;3'UTR					NA	1:15265364-15265543			NA
cg16552271	0.0147606012742414	1	15392907	p	KIAA1026	Body	open sea	Body - open sea	0	0	478	56	15392315	15393385	1071	15392433	15392907	475	0.0166857397566686	-0.132092171336202	17701486	AAACCAAACCCTATCCTAAAAATACRCCCAAATCACTTTAACCACAAAAC	NA		II			GTGAACGTGTGGGACCAGACCCTGTCCTGGGGGTGCGCCCAAGTCACTTTAACCACAAAA[CG]CCATCGTCGTCAGGGTAAGCTCTGCTCTCTACAAAGACTCGCGAGCCGGGCCAAGGGGCC	37	GACCAGACCCTGTCCTGGGGGTGCGCCCAAGTCACTTTAACCACAAAACG	1	15265494	R			NA	NA	KIAA1026;KIAA1026;KIAA1026;KIAA1026;KIAA1026	NM_201628;NM_015209;NM_001018001;NM_001018000;NM_001017999	Body;3'UTR;3'UTR;3'UTR;3'UTR					NA	1:15265364-15265543			NA
cg21966975	0.00955943615578004	1	17575420	p	PADI3	TSS200	open sea	TSS200 - open sea	0	0	26	57	17575347	17575867	521	17575420	17575607	188	2.87001332332885e-05	0.102011699168574	36656431	CCAAATACCTATAAAAACTTACTTCCCAAAAAATTAACTTCCTAAATACC	NA		II			CTGGTGCCTAGCCAGGTACCTGTGGGGACTTGCTTCCCAAGAAATTAACTTCCTGGGTGC[CG]GGGTCGGGACAACAGGTTCGTATACAAATACTGGGTCCCTTCCAGCCAATCCTGAGCTCT	37	CAGGTACCTGTGGGGACTTGCTTCCCAAGAAATTAACTTCCTGGGTGCCG	1	17448007	R			NA	NA	PADI3	NM_016233	TSS200					NA				NA
cg14664242	0.00216957666905723	1	17575426	p	PADI3	TSS200	open sea	TSS200 - open sea	0	0	26	57	17575347	17575867	521	17575420	17575607	188	2.87001332332885e-05	0.0615574847102796	74787440	ACCTATAAAAACTTACTTCCCAAAAAATTAACTTCCTAAATACCRAAATC	NA		II			CCTAGCCAGGTACCTGTGGGGACTTGCTTCCCAAGAAATTAACTTCCTGGGTGCCGGGGT[CG]GGACAACAGGTTCGTATACAAATACTGGGTCCCTTCCAGCCAATCCTGAGCTCTCAGCTC	37	CCTGTGGGGACTTGCTTCCCAAGAAATTAACTTCCTGGGTGCCGGGGTCG	1	17448013	R			NA	NA	PADI3	NM_016233	TSS200					NA				NA
cg18768338	0.122030031641705	1	17575440	p	PADI3	TSS200	open sea	TSS200 - open sea	0	0	26	57	17575347	17575867	521	17575420	17575607	188	2.87001332332885e-05	0.0513103497736992	39769492	ACTTCCCAAAAAATTAACTTCCTAAATACCRAAATCRAAACAACAAATTC	NA		II			TGTGGGGACTTGCTTCCCAAGAAATTAACTTCCTGGGTGCCGGGGTCGGGACAACAGGTT[CG]TATACAAATACTGGGTCCCTTCCAGCCAATCCTGAGCTCTCAGCTCTGGGAAGGGGCTGG	37	CGAACCTGTTGTCCCGACCCCGGCACCCAGGAAGTTAATTTCTTGGGAAG	1	17448027	R			NA	NA	PADI3	NM_016233	TSS200					NA				NA
cg12858514	0.00806073850087633	1	17575607	p	PADI3	5'UTR	open sea	5'UTR - open sea	0	0	260	57	17575347	17575867	521	17575420	17575607	188	2.87001332332885e-05	0.0761333890831468	60802356	CACRCACRATTCTCTACAACRACATACTAATATTAAACTTAACTATAACC	NA		II			GTGGGGCCAGGGGCTTTTAAACCTCATCCTAAGGGGCCTCAGGGGCAGTGTTGGGGTTGG[CG]GCCACAGCTAAGTCCAACACCAGCATGTCGCTGCAGAGAATCGTGCGTGTGTCCCTGGAG	37	CGGCCACAGCTAAGTCCAACACCAGCATGTCGCTGCAGAGAATCGTGCGT	1	17448194	F	rs3763589		NA	TRUE	PADI3;PADI3	NM_016233;NM_016233	5'UTR;1stExon					NA				NA
cg24874425	0.236100405567949	1	17846708	p	ARHGEF10L	IGR	open sea	IGR - open sea	0	0	914	58	17845832	17847682	1851	17846708	17846815	108	0.0310979539224946	0.0140205792040198	44664412	TTAATAAATAACTCAACCCCRACTAACTTAACTCAATCTAACTTTTCCTC	NA		II			TCCCAGGCTGGTTGATGGATGGCTCAGCCCCGGCTGGCTTGACTCAGTCTAGCTTTTCCT[CG]TGGACTGCCAGGGCTGCCTCCTGTCCTCCTGCTTACCGCCCTTGCCCGCCCAGCAGGTCG	37	TGATGGATGGCTCAGCCCCGGCTGGCTTGACTCAGTCTAGCTTTTCCTCG	1	17719295	R			NA	NA						low-CpG:17719274-17719415		NA				NA
cg02569108	0.000326343027392057	1	17846746	p	ARHGEF10L	IGR	open sea	IGR - open sea	0	0	914	58	17845832	17847682	1851	17846708	17846815	108	0.0310979539224946	0.086712148439961	18722316	CCCAAATATATAAATCACTCACTTACCCRACCTACTAAACRAACAAAAAC	NA		II			TTGACTCAGTCTAGCTTTTCCTCGTGGACTGCCAGGGCTGCCTCCTGTCCTCCTGCTTAC[CG]CCCTTGCCCGCCCAGCAGGTCGGGCAAGTGAGTGACTCACACACCTGGGCTCTGTGTGGG	37	CGCCCTTGCCCGCCCAGCAGGTCGGGCAAGTGAGTGACTCACACACCTGG	1	17719333	F			NA	NA						low-CpG:17719274-17719415		NA				NA
cg10773780	0.0143800294606916	1	17846756	p	ARHGEF10L	IGR	open sea	IGR - open sea	0	0	914	58	17845832	17847682	1851	17846708	17846815	108	0.0310979539224946	0.0740099848855763	56655461	CCACACAAAACCCAAATATATAAATCACTCACTTACCCRACCTACTAAAC	NA		II			CTAGCTTTTCCTCGTGGACTGCCAGGGCTGCCTCCTGTCCTCCTGCTTACCGCCCTTGCC[CG]CCCAGCAGGTCGGGCAAGTGAGTGACTCACACACCTGGGCTCTGTGTGGGCCCAGCCCGG	37	CGCCCAGCAGGTCGGGCAAGTGAGTGACTCACACACCTGGGCTCTGTGTG	1	17719343	F			NA	NA						low-CpG:17719274-17719415		NA				NA
cg24539455	0.039889510906776	1	17846768	p	ARHGEF10L	IGR	open sea	IGR - open sea	0	0	914	58	17845832	17847682	1851	17846708	17846815	108	0.0310979539224946	0.0565488019694053	61702310	CCAAACTAAACCCACACAAAACCCAAATATATAAATCACTCACTTACCCA	18773330	CCGAACTAAACCCACACAAAACCCAAATATATAAATCACTCACTTACCCG	I	A	Red	CGTGGACTGCCAGGGCTGCCTCCTGTCCTCCTGCTTACCGCCCTTGCCCGCCCAGCAGGT[CG]GGCAAGTGAGTGACTCACACACCTGGGCTCTGTGTGGGCCCAGCCCGGGGAGCCAGCGTA	37	CGGGCAAGTGAGTGACTCACACACCTGGGCTCTGTGTGGGCCCAGCCCGG	1	17719355	F			NA	NA						low-CpG:17719274-17719415		NA				NA
cg04872947	0.819465051054093	1	17846815	p	ARHGEF10L	IGR	open sea	IGR - open sea	0	0	914	58	17845832	17847682	1851	17846708	17846815	108	0.0310979539224946	0.00536272290195117	27759337	ATCRAACAAATAAATAACTCACACACCTAAACTCTATATAAACCCAACCC	NA		II			CCGCCCAGCAGGTCGGGCAAGTGAGTGACTCACACACCTGGGCTCTGTGTGGGCCCAGCC[CG]GGGAGCCAGCGTACTCACCCTCTGGGCTCCTGCCTGCTACTTCAACTGACAGACGGGACC	37	CGGGCTGGGCCCACACAGAGCCCAGGTGTGTGAGTCACTCACTTGCCCGA	1	17719402	R			NA	NA						low-CpG:17719274-17719415		NA				NA
cg22942704	0.00112938416931908	1	20813574	p	CAMK2N1	TSS1500	shore	TSS1500 - shore	0	0	64	59	20813550	20813730	181	20813574	20813666	93	7.33385269996659e-06	-0.0797860312349759	72793344	AACAACCCCAAAAACCTAAAAAACRCATCTACCAAACAAATAATAACTCC	NA		II			AGGGAGACTGGGGCAGCCCCAGAGGCCTGGGAGGCGCATCTGCCAAGCAGATGGTAACTC[CG]AGGGGGCAAGGTGCATGAGGAGCGCTCATTATCCTCGCCGGAGCCAACAGCACCTGCCCT	37	CGGAGTTACCATCTGCTTGGCAGATGCGCCTCCCAGGCCTCTGGGGCTGC	1	20686161	R			NA	NA	CAMK2N1	NM_018584	TSS1500	chr1:20810462-20813511	S_Shore	high-CpG:20684672-20686218		NA				NA
cg11526866	0.0170187141534819	1	20813614	p	CAMK2N1	TSS1500	shore	TSS1500 - shore	0	0	64	59	20813550	20813730	181	20813574	20813666	93	7.33385269996659e-06	-0.0898092059271569	64634473	CTCTACTAAACAAAAACRATCTCCAACRAAAAACAAATACTATTAACTCC	NA		II			TGCCAAGCAGATGGTAACTCCGAGGGGGCAAGGTGCATGAGGAGCGCTCATTATCCTCGC[CG]GAGCCAACAGCACCTGCCCTCCGCTGGAGACCGTCTTTGCTTAGTAGAGCCGGCCTGACC	37	TCTACTAAGCAAAGACGGTCTCCAGCGGAGGGCAGGTGCTGTTGGCTCCG	1	20686201	F	rs1253919		NA	NA	CAMK2N1	NM_018584	TSS1500	chr1:20810462-20813511	S_Shore	high-CpG:20684672-20686218		NA				NA
cg09473576	0.0321843250695639	1	20813647	p	CAMK2N1	TSS1500	shore	TSS1500 - shore	0	0	64	59	20813550	20813730	181	20813574	20813666	93	7.33385269996659e-06	-0.0493744185802307	22728308	TAAAATAATTACCCCTCCCTATAATCAAACCRACTCTACTAAACAAAAAC	NA		II			TGCATGAGGAGCGCTCATTATCCTCGCCGGAGCCAACAGCACCTGCCCTCCGCTGGAGAC[CG]TCTTTGCTTAGTAGAGCCGGCCTGACCACAGGGAGGGGCAACCACCCCAAGGTCATGCCA	37	GGGGTGGTTGCCCCTCCCTGTGGTCAGGCCGGCTCTACTAAGCAAAGACG	1	20686234	F	rs35558102		NA	NA	CAMK2N1	NM_018584	TSS1500	chr1:20810462-20813511	S_Shore			NA				NA
cg05301811	0.003292660845985	1	20813666	p	CAMK2N1	TSS1500	shore	TSS1500 - shore	0	0	64	59	20813550	20813730	181	20813574	20813666	93	7.33385269996659e-06	-0.0732580999613943	67767454	CCAACAACTAACATAACCTTAAAATAATTACCCCTCCCTATAATCAAACC	NA		II			ATCCTCGCCGGAGCCAACAGCACCTGCCCTCCGCTGGAGACCGTCTTTGCTTAGTAGAGC[CG]GCCTGACCACAGGGAGGGGCAACCACCCCAAGGTCATGCCAGCTGCTGGAGGCAGGGCTA	37	CGGCCTGACCACAGGGAGGGGCAACCACCCCAAGGTCATGCCAGCTGCTG	1	20686253	F	rs35558102		NA	NA	CAMK2N1	NM_018584	TSS1500	chr1:20810462-20813511	S_Shore			NA				NA
cg22943875	0.118027457877925	1	21877322	p	ALPL	5'UTR	open sea	5'UTR - open sea	0	0	260	60	21877319	21878041	723	21877322	21877781	460	1.00254410857893e-05	0.0466761203485242	34656431	ACTATAAATACTCTTAAATTTAACTTCCTTTACTCAAACTTACCTTATAC	NA		II			ATCGGAATCACACTGTAAGTGCTCTTGGGTTTAGCTTCCTTTGCTCAAGCTTACCTTGTG[CG]ATTCATTCATGTTGTTGTGAGGAGCTGTGGATCATCCATTCTCCTTGCTGTCTGTGGTGG	37	CGCACAAGGTAAGCTTGAGCAAAGGAAGCTAAACCCAAGAGCACTTACAG	1	21749909	R			NA	NA	ALPL;ALPL	NM_000478;NM_001127501	5'UTR;TSS1500					NA	1:21749744-21749910			NA
cg12062270	0.0709916552403034	1	21877524	p	ALPL	5'UTR	open sea	5'UTR - open sea	0	0	260	60	21877319	21878041	723	21877322	21877781	460	1.00254410857893e-05	0.0543913881583915	67600382	TAATAAAATACAAACAAACACAACRCATAAAAAAACCRACAAAATCTACC	NA		II			TGATGTGCACATTCTGCTGGAGAGAAACGGGTCCCAGGGTACAGGTAGGATGATCAGCTT[CG]GTAGATCCTGCCGGTTTTCCCATGCGCTGTGCCTGTCTGCACTCCACCAACGGCGAGCGG	37	CGGTAGATCCTGCCGGTTTTCCCATGCGCTGTGCCTGTCTGCACTCCACC	1	21750111	F			NA	NA	ALPL;ALPL	NM_000478;NM_001127501	5'UTR;TSS1500					NA	1:21750078-21750171			NA
cg12047425	0.0688344507272739	1	21877576	p	ALPL	5'UTR	open sea	5'UTR - open sea	0	0	260	60	21877319	21878041	723	21877322	21877781	460	1.00254410857893e-05	0.0739077067139576	29747419	AAATCCAAAAATTCATAAAAATATTTAACTACCAAAAAATCCACTCACCA	51749363	AAATCCAAAAATTCGTAAAAATATTTAACTACCGAAAAATCCGCTCGCCG	I	T	Red	ATCAGCTTCGGTAGATCCTGCCGGTTTTCCCATGCGCTGTGCCTGTCTGCACTCCACCAA[CG]GCGAGCGGACCTTCCGGTAGTTAAACATCTTCACGAACTCTTGGACTTTCCTGCACACAC	37	CGGCGAGCGGACCTTCCGGTAGTTAAACATCTTCACGAACTCTTGGACTT	1	21750163	F			NA	NA	ALPL;ALPL	NM_000478;NM_001127501	5'UTR;TSS1500					NA	1:21750078-21750171			NA
cg06346857	0.0348034117961561	1	21877579	p	ALPL	5'UTR	open sea	5'UTR - open sea	0	0	260	60	21877319	21878041	723	21877322	21877781	460	1.00254410857893e-05	0.092665896450859	64660471	AAAAAATCCAAAAATTCATAAAAATATTTAACTACCAAAAAATCCACTCA	14780488	AAAAAATCCAAAAATTCGTAAAAATATTTAACTACCGAAAAATCCGCTCG	I	C	Grn	AGCTTCGGTAGATCCTGCCGGTTTTCCCATGCGCTGTGCCTGTCTGCACTCCACCAACGG[CG]AGCGGACCTTCCGGTAGTTAAACATCTTCACGAACTCTTGGACTTTCCTGCACACACAGA	37	GGAAAGTCCAAGAGTTCGTGAAGATGTTTAACTACCGGAAGGTCCGCTCG	1	21750166	F			NA	NA	ALPL;ALPL	NM_000478;NM_001127501	5'UTR;TSS1500					NA	1:21750078-21750171			NA
cg22506534	0.0118044720276838	1	21877592	p	ALPL	5'UTR	open sea	5'UTR - open sea	0	0	260	60	21877319	21878041	723	21877322	21877781	460	1.00254410857893e-05	0.071233524895745	60662372	CTCTATATATACAAAAAAATCCAAAAATTCATAAAAATATTTAACTACCA	43611373	CTCTATATATACAAAAAAATCCAAAAATTCGTAAAAATATTTAACTACCG	I	A	Red	CCTGCCGGTTTTCCCATGCGCTGTGCCTGTCTGCACTCCACCAACGGCGAGCGGACCTTC[CG]GTAGTTAAACATCTTCACGAACTCTTGGACTTTCCTGCACACACAGAGAAGATAATTTTG	37	CTCTGTGTGTGCAGGAAAGTCCAAGAGTTCGTGAAGATGTTTAACTACCG	1	21750179	F			NA	NA	ALPL;ALPL	NM_000478;NM_001127501	5'UTR;TSS1500					NA				NA
cg01037895	0.00218177577255411	1	21877781	p	ALPL	5'UTR	open sea	5'UTR - open sea	0	0	260	60	21877319	21878041	723	21877322	21877781	460	1.00254410857893e-05	0.0579110053289184	12665403	CTTTTTAAAAATAATATAATTCTTTCCTAAACCATCTCAACTACCACACC	NA		II			TATGCCAAGCACTAGGAGGGCAGAGACAAACAAGACAAAGTCCTCACACTTAGAAACTCC[CG]GTGTGGCAGCTGAGATGGCCCAGGAAAGAACTATATTACCTTCAAAAAGAGAGGTACATG	37	TTTTTGAAGGTAATATAGTTCTTTCCTGGGCCATCTCAGCTGCCACACCG	1	21750368	F			NA	NA	ALPL;ALPL	NM_000478;NM_001127501	5'UTR;TSS200					NA				NA
cg14425908	0.100103755998071	1	25291991	p	RUNX3	TSS1500	open sea	TSS1500 - open sea	0	0	112	61	25291922	25292184	263	25291991	25292072	82	0.000965125022365544	-0.0744908195052584	17639378	CTCCTTCTTAATTAAAACCAACATTAACCTAAACRAACTAAAAACCCCRC	NA		II			TGGGTGGGAGACTCCTTCTTAATTAAGGCCAGCATTGGCCTGGGCGGGCTAGGAGCCCCG[CG]GGCCCCTCACCGAGTGCCCAGAGCCCGGATCCACCAGCGGCCGGAGAGCTCCCTGCCATG	37	CGCGGGGCTCCTAGCCCGCCCAGGCCAATGCTGGCCTTAATTAAGAAGGA	1	25164578	R		rs11249211	NA	NA	RUNX3	NM_001031680	TSS1500					NA		1:25291322-25292142	Unclassified	NA
cg12459932	0.302284371997542	1	25292018	p	RUNX3	TSS1500	open sea	TSS1500 - open sea	0	0	112	61	25291922	25292184	263	25291991	25292072	82	0.000965125022365544	-0.0349249246687162	55704384	CCAAAAACAAAATAACATAACAAAAAACTCTCCAACCACTAATAAATCCA	71771442	CCAAAAACGAAATAACATAACAAAAAACTCTCCGACCGCTAATAAATCCG	I	A	Red	GCCAGCATTGGCCTGGGCGGGCTAGGAGCCCCGCGGGCCCCTCACCGAGTGCCCAGAGCC[CG]GATCCACCAGCGGCCGGAGAGCTCCCTGCCATGCCACCTCGCCCCTGGGCTGCGGCTGAC	37	CCAGGGGCGAGGTGGCATGGCAGGGAGCTCTCCGGCCGCTGGTGGATCCG	1	25164605	F			NA	NA	RUNX3	NM_001031680	TSS1500					NA		1:25291322-25292142	Unclassified	NA
cg23916689	0.0402058924788126	1	25292034	p	RUNX3	TSS1500	open sea	TSS1500 - open sea	0	0	112	61	25291922	25292184	263	25291991	25292072	82	0.000965125022365544	-0.0671152969645029	25777373	AAAAAATCAACCRCAACCCAAAAACRAAATAACATAACAAAAAACTCTCC	NA		II			GCGGGCTAGGAGCCCCGCGGGCCCCTCACCGAGTGCCCAGAGCCCGGATCCACCAGCGGC[CG]GAGAGCTCCCTGCCATGCCACCTCGCCCCTGGGCTGCGGCTGACTCCCTGCCATTGTCCA	37	GGGAGTCAGCCGCAGCCCAGGGGCGAGGTGGCATGGCAGGGAGCTCTCCG	1	25164621	F			NA	NA	RUNX3	NM_001031680	TSS1500					NA		1:25291322-25292142	Unclassified	NA
cg11585280	0.0203552325265295	1	25292059	p	RUNX3	TSS1500	open sea	TSS1500 - open sea	0	0	112	61	25291922	25292184	263	25291991	25292072	82	0.000965125022365544	-0.0595947556402889	18715448	AACAACAATAATAATAAACAATAACAAAAAATCAACCRCAACCCAAAAAC	NA		II			TCACCGAGTGCCCAGAGCCCGGATCCACCAGCGGCCGGAGAGCTCCCTGCCATGCCACCT[CG]CCCCTGGGCTGCGGCTGACTCCCTGCCATTGTCCACCACCATTGTTGCCAGGGAGAGGTG	37	CGCCCCTGGGCTGCGGCTGACTCCCTGCCATTGTCCACCACCATTGTTGC	1	25164646	F			NA	NA	RUNX3	NM_001031680	TSS1500					NA		1:25291322-25292142	Unclassified	NA
cg06037693	0.0364837396743133	1	25292072	p	RUNX3	TSS1500	open sea	TSS1500 - open sea	0	0	112	61	25291922	25292184	263	25291991	25292072	82	0.000965125022365544	-0.0791755345804631	42804474	AACACCTCTCCCTAACAACAATAATAATAAACAATAACAAAAAATCAACC	NA		II			AGAGCCCGGATCCACCAGCGGCCGGAGAGCTCCCTGCCATGCCACCTCGCCCCTGGGCTG[CG]GCTGACTCCCTGCCATTGTCCACCACCATTGTTGCCAGGGAGAGGTGTCCACATGTGTGG	37	CGGCTGACTCCCTGCCATTGTCCACCACCATTGTTGCCAGGGAGAGGTGT	1	25164659	F			NA	TRUE	RUNX3	NM_001031680	TSS1500					NA		1:25291322-25292142	Unclassified	NA
cg04871726	0.00411079610740704	1	25348828	p	RUNX3	IGR	open sea	IGR - open sea	0	0	914	62	25347914	25350595	2682	25348828	25349681	854	1.30015451422558e-09	-0.107977272008348	40689463	CCAAAACCTCACAAAAATTCTAAAAAATAAAAACCAAACACCTACTCCTC	NA		II			GACCCCTGGCCTCTCCCTTGCCCCTCCCCCTCCTACCCCACCCCCACCCCCTGCTGTGGG[CG]AGGAGCAGGTGCCTGGCTTCCACTTCTTAGAATCCCTGTGAGGCCCTGGGGTGGGGGTGA	37	CAGGGCCTCACAGGGATTCTAAGAAGTGGAAGCCAGGCACCTGCTCCTCG	1	25221415	F	rs11802203		NA	NA								TRUE		1:25348676-25349815	Promoter_Associated	TRUE
cg06527318	9.78017580112349e-05	1	25349006	p	RUNX3	IGR	open sea	IGR - open sea	0	0	914	62	25347914	25350595	2682	25348828	25349681	854	1.30015451422558e-09	-0.158125490942918	37608506	CTCTAACTATACCCCCCTACCTAACTAAATTCATAACTAAACCCTAAACA	55796361	CTCTAACTATACCCCCCTACCTAACTAAATTCGTAACTAAACCCTAAACG	I	A	Red	GGCGGGGGGGGACAGCAAGTGCGTAAGCAGCCCCAGCTCCCGGCCTGCCTCCGGAAATGC[CG]CCCAGGGCTCAGTCACGAACCTAGCCAGGCAGGGGGGCACAGCCAGAGCACTCAGGGGTG	37	CGCCCAGGGCTCAGTCACGAACCTAGCCAGGCAGGGGGGCACAGCCAGAG	1	25221593	F	rs74695935		NA	NA								TRUE		1:25348676-25349815	Promoter_Associated	TRUE
cg18975416	3.70002478110406e-05	1	25349562	p	RUNX3	IGR	open sea	IGR - open sea	0	0	914	62	25347914	25350595	2682	25348828	25349681	854	1.30015451422558e-09	-0.131408128929525	67786494	ACAAAAAAAACCCCATCAAACCAAATTCTCAAACTACAAAACCTCCAACA	56762313	ACAAAAAAAACCCCATCGAACCAAATTCTCAAACTACAAAACCTCCAACG	I	A	Red	GCGTCTGCTCGCTCTGGTGACTCATCCAGAGTGAGAAAAGCCTTTTTGTTGTTTGATGCT[CG]CTGGAGGCTCTGTAGCCTGAGAACCTGGCCCGATGGGGCCTTCCCTGCTGAGACTCCTGG	37	CGCTGGAGGCTCTGTAGCCTGAGAACCTGGCCCGATGGGGCCTTCCCTGC	1	25222149	F			NA	NA							DMR	NA		1:25348676-25349815	Promoter_Associated	TRUE
cg27537125	0.00250235898018271	1	25349681	p	RUNX3	IGR	open sea	IGR - open sea	0	0	914	62	25347914	25350595	2682	25348828	25349681	854	1.30015451422558e-09	-0.155670719969515	34723474	AAAACTCACTCTAAACAAAATATTTCAACTTCAAAAACTCCACTAATCCC	NA		II			TGGGAGGCCTTGGGAGTGCCCAGGGCAGCCCTTTTGTTCCATCCCCAGACCCAGGGAGCC[CG]GGACCAGTGGAGCCCCTGAAGCTGAAATACTCTGCTTAGAGTGAGCCTTCCTGACTGGTG	37	AGGCTCACTCTAAGCAGAGTATTTCAGCTTCAGGGGCTCCACTGGTCCCG	1	25222268	F			NA	NA							DMR	NA		1:25348676-25349815	Promoter_Associated	TRUE
cg07961632	0.00347280571401433	1	27668421	p	SYTL1	TSS200	open sea	TSS200 - open sea	0	0	26	63	27668395	27668471	77	27668421	27668445	25	2.26427615080838e-06	-0.140627783915517	10726502	TCTAAAAAACCTACTCAATAAAACTAAAACCAAACTAAACCTCTCCAATC	NA		II			CTGCTACCCGTTCTAGAGGGCCTGCTCAGTGGAGCTGGGGCCAAGCTGGGCCTCTCCAGT[CG]GCTGCGGGGGCGCACCCCCGGGCGCTGGGAGTCCAGGCCCGGTTTTGCATCAGGCCCTGC	37	CTAGAGGGCCTGCTCAGTGGAGCTGGGGCCAAGCTGGGCCTCTCCAGTCG	1	27541008	R			NA	NA	SYTL1	NM_032872	TSS200					TRUE		1:27667789-27669342	Promoter_Associated	TRUE
cg04608356	0.00426073402690851	1	27668433	p	SYTL1	TSS200	open sea	TSS200 - open sea	0	0	26	63	27668395	27668471	77	27668421	27668445	25	2.26427615080838e-06	-0.155878818710873	58691501	ACTCAATAAAACTAAAACCAAACTAAACCTCTCCAATCRACTACRAAAAC	NA		II			CTAGAGGGCCTGCTCAGTGGAGCTGGGGCCAAGCTGGGCCTCTCCAGTCGGCTGCGGGGG[CG]CACCCCCGGGCGCTGGGAGTCCAGGCCCGGTTTTGCATCAGGCCCTGCCGAGGTGTTTCC	37	CGCCCCCGCAGCCGACTGGAGAGGCCCAGCTTGGCCCCAGCTCCACTGAG	1	27541020	R			NA	NA	SYTL1	NM_032872	TSS200					TRUE		1:27667789-27669342	Promoter_Associated	TRUE
cg19588399	0.000406159245772373	1	27668445	p	SYTL1	TSS200	open sea	TSS200 - open sea	0	0	26	63	27668395	27668471	77	27668421	27668445	25	2.26427615080838e-06	-0.1188418826128	41624342	AAAAACACCTCAACAAAACCTAATACAAAACCAAACCTAAACTCCCAACA	46663311	AAAAACACCTCGACAAAACCTAATACAAAACCGAACCTAAACTCCCAACG	I	C	Grn	CTCAGTGGAGCTGGGGCCAAGCTGGGCCTCTCCAGTCGGCTGCGGGGGCGCACCCCCGGG[CG]CTGGGAGTCCAGGCCCGGTTTTGCATCAGGCCCTGCCGAGGTGTTTCCTCCTCCTCCGTG	37	GGAAACACCTCGGCAGGGCCTGATGCAAAACCGGGCCTGGACTCCCAGCG	1	27541032	F			NA	NA	SYTL1	NM_032872	TSS200					TRUE		1:27667789-27669342	Promoter_Associated	TRUE
cg06221449	0.0014023450861173	1	29102029	p	OPRD1	IGR	island	IGR - island	0	0	83	64	29101990	29102316	327	29102029	29102153	125	4.97385555521417e-06	-0.180237619821343	31670384	CTTAAACTACAACTCAAAATAATATCCACCCTTACTTCTACACCTATACA	46681403	CTTAAACTACGACTCAAAATAATATCCGCCCTTACTTCTACGCCTATACG	I	A	Red	CGGTTGTGCCACCTTGAGCTGCGGCTCAAGATGGTGTCCGCCCTTGCTTCTGCGCCTGTG[CG]GAAGCGCCCGGCCCTCACCTGCGCAGGTGAGCTGGGTCGTCTGAGAGGGAAATGGGGTTT	37	CGCACAGGCGCAGAAGCAAGGGCGGACACCATCTTGAGCCGCAGCTCAAG	1	28974616	R			NA	NA				chr1:29101790-29102069	Island			NA	1:28974356-28974861	1:29101452-29102410	Unclassified_Cell_type_specific	TRUE
cg10387543	0.00181622019756767	1	29102068	p	OPRD1	IGR	island	IGR - island	0	0	83	64	29101990	29102316	327	29102029	29102153	125	4.97385555521417e-06	-0.1215921655654	66741307	ATCTTTACCTAATTAACAAAATAATATAAAACCCCATTTCCCTCTCAAAC	NA		II			GCCCTTGCTTCTGCGCCTGTGCGGAAGCGCCCGGCCCTCACCTGCGCAGGTGAGCTGGGT[CG]TCTGAGAGGGAAATGGGGTTTCACACCACCCTGCTAACCAGGCAAAGATGACATTCGTGT	37	TCTTTGCCTGGTTAGCAGGGTGGTGTGAAACCCCATTTCCCTCTCAGACG	1	28974655	F			NA	NA				chr1:29101790-29102069	Island			NA	1:28974356-28974861	1:29101452-29102410	Unclassified_Cell_type_specific	TRUE
cg10782019	0.00776494900399244	1	29102153	p	OPRD1	IGR	shore	IGR - shore	0	0	163	64	29101990	29102316	327	29102029	29102153	125	4.97385555521417e-06	-0.120684117836071	72748349	AACTTTCCAACCTTTACCAAACCTCATATCTAAACATTATTAAAAAAACC	NA		II			CACCACCCTGCTAACCAGGCAAAGATGACATTCGTGTCATGTGTAGCTTATTGCTTTCTT[CG]GCCTCTTCAATAATGCTCAGACATGAGGCTTGGTAAAGGTTGGAAAGCTGTTAGCCGACC	37	CGGCCTCTTCAATAATGCTCAGACATGAGGCTTGGTAAAGGTTGGAAAGC	1	28974740	F			NA	NA				chr1:29101790-29102069	S_Shore			NA	1:28974356-28974861	1:29101452-29102410	Unclassified_Cell_type_specific	NA
cg24930749	0.0110433172945245	1	29804900	p	PTPRU	IGR	shore	IGR - shore	0	0	163	65	29804737	29805063	327	29804900	29805051	152	0.000197947358813021	-0.108169540920228	60677440	TACTATCTAAATAAAATCCCTATAAAACTCAAACRACTAACTAAAAAAAC	NA		II			CGGCTGATTCCTGCTGTCTGGGTGGGGTCCCTGTAAGGCTCAGGCGGCTGACTGGGGAGG[CG]ATCCCAGGAGGCACAGTGGGGAGGGGATAGCAGGGCGGAAAGAGGCTGAATCACAAGGAG	37	CGCCTCCCCAGTCAGCCGCCTGAGCCTTACAGGGACCCCACCCAGACAGC	1	29677487	R			NA	NA				chr1:29804962-29805239	N_Shore			TRUE	1:29677363-29677898			NA
cg09810059	0.0119371239340837	1	29805006	p	PTPRU	IGR	island	IGR - island	0	0	83	65	29804737	29805063	327	29804900	29805051	152	0.000197947358813021	-0.0628032806933511	50750508	TAACAAATAAATATCCAACTCCCCTTAATAAACAAAATCAACACCCCCCA	33684464	TAACGAATAAATATCCGACTCCCCTTAATAAACAAAATCAACACCCCCCG	I	A	Red	GCTGAATCACAAGGAGGCGGGGGCGGCGGCTCGGTCCCAGGGCCATCTCAGGGACCGTGT[CG]GGGGGTGCTGACTCTGCCCATCAAGGGGAGCCGGACATTTATCCGCCAAAGCCCGTCCCT	37	CGGGGGGTGCTGACTCTGCCCATCAAGGGGAGCCGGACATTTATCCGCCA	1	29677593	F	rs1977332		NA	NA				chr1:29804962-29805239	Island			TRUE	1:29677363-29677898			NA
cg02221471	0.0274587103355755	1	29805051	p	PTPRU	IGR	island	IGR - island	0	0	83	65	29804737	29805063	327	29804900	29805051	152	0.000197947358813021	-0.0846503238902039	25804349	RTATCRAAAAATACTAACTCTACCCATCAAAAAAAACCRAACATTTATCC	NA		II			TCTCAGGGACCGTGTCGGGGGGTGCTGACTCTGCCCATCAAGGGGAGCCGGACATTTATC[CG]CCAAAGCCCGTCCCTCGCGGTGAGGGTCGCTCCTGGGTGTGGGACCCCTGGCTTCCCGCG	37	TGTCGGGGGGTGCTGACTCTGCCCATCAAGGGGAGCCGGACATTTATCCG	1	29677638	R		rs1977332	NA	NA				chr1:29804962-29805239	Island			TRUE	1:29677363-29677898			NA
cg07345934	0.0131742127624891	1	31845943	p	FABP3	TSS200	open sea	TSS200 - open sea	0	0	26	66	31845933	31845985	53	31845943	31845985	43	8.50444383121123e-05	-0.0946377774500018	39789386	CAAAAACATAAACCACATCTCCTCATATAATACAAAAACTATTTAAAACA	54714335	CGAAAACGTAAACCACGTCTCCTCATATAATACGAAAACTATTTAAAACG	I	A	Red	GAGAAGCTACAAGAGAGCAGGCGTGCAAGGGCTCCGACGGCGGCTCCCTGCCCGGGCTGC[CG]CTTTAAATAGCCCTCGCATCACATGAGGAGACGTGGCCCACGCCCCCGGCTCCCGAAATA	37	CGGGGGCGTGGGCCACGTCTCCTCATGTGATGCGAGGGCTATTTAAAGCG	1	31618530	F			NA	NA	FABP3	NM_004102	TSS200					NA	1:31618439-31619323			TRUE
cg18368411	0.00382400131479089	1	31845959	p	FABP3	TSS200	open sea	TSS200 - open sea	0	0	26	66	31845933	31845985	53	31845943	31845985	43	8.50444383121123e-05	-0.0948763292580323	58678375	TTCCTATTTCAAAAACCAAAAACATAAACCACATCTCCTCATATAATACA	65670308	TTCCTATTTCGAAAACCGAAAACGTAAACCACGTCTCCTCATATAATACG	I	A	Red	GCAGGCGTGCAAGGGCTCCGACGGCGGCTCCCTGCCCGGGCTGCCGCTTTAAATAGCCCT[CG]CATCACATGAGGAGACGTGGCCCACGCCCCCGGCTCCCGAAATAGGAAGCCCCAGGCTAG	37	CGCATCACATGAGGAGACGTGGCCCACGCCCCCGGCTCCCGAAATAGGAA	1	31618546	F			NA	NA	FABP3	NM_004102	TSS200					NA	1:31618439-31619323	1:31845949-31846952	Unclassified	TRUE
cg15833534	0.0236884025699789	1	31845985	p	FABP3	TSS200	open sea	TSS200 - open sea	0	0	26	66	31845933	31845985	53	31845943	31845985	43	8.50444383121123e-05	-0.108928387421974	19611337	CCTCCTAAATAAACCCTAACCTAAAACTTCCTATTTCRAAAACCRAAAAC	NA		II			GCTCCCTGCCCGGGCTGCCGCTTTAAATAGCCCTCGCATCACATGAGGAGACGTGGCCCA[CG]CCCCCGGCTCCCGAAATAGGAAGCCCCAGGCTAGGGCTCACCCAGGAGGGGCTGGTGCGC	37	CGCCCCCGGCTCCCGAAATAGGAAGCCCCAGGCTAGGGCTCACCCAGGAG	1	31618572	F			NA	NA	FABP3	NM_004102	TSS200					TRUE	1:31618439-31619323	1:31845949-31846952	Unclassified	TRUE
cg00250761	0.0378476607991857	1	31883323	p	SERINC2	IGR	shelf	IGR - shelf	0	0	1742	67	31881581	31885065	3485	31883323	31885025	1703	0.000462055443809719	-0.043863102479909	29635496	AACCACACAATAAATTATACCTTCCATACTAAACRTATAAAAACCCAACC	NA		II			CACCCGGACCCAGCCACACAGTGAGTTATGCCTTCCATGCTGGGCGTGTGAGAGCCCAGC[CG]GCCTTGGTCTTGGGCAGGCAGGAGGCCAGGACAGTGGCAGCATATTACCTTGCTCTGGAA	37	GCCACACAGTGAGTTATGCCTTCCATGCTGGGCGTGTGAGAGCCCAGCCG	1	31655910	R			NA	NA				chr1:31885794-31887010	N_Shelf			TRUE				NA
cg18939081	0.00796917109980423	1	31884902	p	SERINC2	TSS1500	shore	TSS1500 - shore	0	0	64	67	31881581	31885065	3485	31883323	31885025	1703	0.000462055443809719	0.107264332440562	64688404	TAATTACACCAAAACTATTCCACAAACACACCCTATACTTTTCCTCCTCC	NA		II			TGTCTCAAAAAAAAAAAAAAAAAAAAAAAAAAAGAGGAGGGCATTGTGTGGGCAAAAGTG[CG]GAGGAGGAAAAGTATAGGGTGTGTTTGTGGAACAGTCCTGGTGCAATTAATGGCTAAGCC	37	CGGAGGAGGAAAAGTATAGGGTGTGTTTGTGGAACAGTCCTGGTGCAATT	1	31657489	F	rs7545902		NA	NA	SERINC2	NM_178865	TSS1500	chr1:31885794-31887010	N_Shore			TRUE		1:31884890-31884917	Unclassified_Cell_type_specific	NA
cg18280758	0.0393444140026663	1	31885025	p	SERINC2	TSS1500	shore	TSS1500 - shore	0	0	64	67	31881581	31885065	3485	31883323	31885025	1703	0.000462055443809719	0.067705256314311	37679394	AATCAACCAAAAATACAATCAACCAACTCTTTAACCCTAAAACCAACTTC	NA		II			GGCGCCCAGTGAATCAGCCAAGGATGCAGTCAACCAGCTCTTTGGCCCTGGGGCCAGCTT[CG]AGGCACAGAGACTTCTTTCCCTAACATTATCTTGTCCAGAGGTGGCTGAGGACAGGGCTA	37	ATCAGCCAAGGATGCAGTCAACCAGCTCTTTGGCCCTGGGGCCAGCTTCG	1	31657612	R			NA	NA	SERINC2	NM_178865	TSS1500	chr1:31885794-31887010	N_Shore			TRUE				NA
cg18788313	0.0474009910467452	1	35391769	p	LOC653160	IGR	shelf	IGR - shelf	0	0	1742	68	35390027	35394050	4024	35391769	35393790	2022	0.000588723733279575	0.0422772543596184	36668369	TACAAACCTATATAACCATATATATAAACCAACTTCCAAACAACCTCCCC	NA		II			ACGCAATCATATGCAAGCCTATGTAACCATATGTGTAAACCAGCTTCCAAGCAGCCTCCC[CG]CAGCTCTCCAGCTACAGCCCCAGGGACAAGGCCACCCACTTCTCCAGACTCCCTTATTCC	37	CGGGGAGGCTGCTTGGAAGCTGGTTTACACATATGGTTACATAGGCTTGC	1	35164356	R			NA	NA				chr1:35394747-35396206	N_Shelf		CDMR	NA		1:35391694-35391948	Unclassified_Cell_type_specific	NA
cg14420116	0.0187860453944324	1	35392308	p	LOC653160	IGR	shelf	IGR - shelf	0	0	1742	68	35390027	35394050	4024	35391769	35393790	2022	0.000588723733279575	0.0381563560345356	42650472	AATTACCCCCATTTTACAAATAAAAAAACTAAAATTCAACAAAAAACCCC	NA		II			TTTGTCATCATTTGCTCCCTTCATCACCTCACCCCCAAAAAACTAAAAAACAACCAAATA[CG]GGGCCCCTTGCTGAATTTCAGTCTCCCCACCTGTAAAATGGGGGTAATCCCTTTATCATT	37	CGGGGCCCCTTGCTGAATTTCAGTCTCCCCACCTGTAAAATGGGGGTAAT	1	35164895	F			NA	NA				chr1:35394747-35396206	N_Shelf		CDMR	NA				NA
cg12653570	0.0386071487344872	1	35392942	p	LOC653160	IGR	shore	IGR - shore	0	0	163	68	35390027	35394050	4024	35391769	35393790	2022	0.000588723733279575	0.0614187825980046	40633470	AAAAATTACAAAATTCCTCRTCTAAAATTAACCTAAAAACTCACAAATTC	NA		II			AAGGCAACATGGAGGATTGCAAAGTTCCTCGTCTAAGATTAGCCTAGGAACTCACAAATT[CG]TTGTGTGACCTTGGGCAAGTCCCCTCCCTTCTTGGGGCTTCAGAGTCCCCGGTTTGTAAT	37	AGGATTGCAAAGTTCCTCGTCTAAGATTAGCCTAGGAACTCACAAATTCG	1	35165529	R			NA	NA				chr1:35394747-35396206	N_Shore		RDMR	NA				NA
cg15392844	0.0887985934312907	1	35393790	p	LOC653160	IGR	shore	IGR - shore	0	0	163	68	35390027	35394050	4024	35391769	35393790	2022	0.000588723733279575	-0.0356837542436592	60635407	CAAATCCCAAACCTTCAAATTCTAAATTATTAATTCAATCCACTAACTCC	NA		II			AACTAATATGAGGGCATTATTTTATTATTATTACTTCAAAGAGCTTAGTACAGACCCACC[CG]GAGCCAGTGGACTGAACCAATAACCCAGAACTTGAAGGTTTGGGACTTGGAAGTCTGGGA	37	AAGTCCCAAACCTTCAAGTTCTGGGTTATTGGTTCAGTCCACTGGCTCCG	1	35166377	F			NA	NA				chr1:35394747-35396206	N_Shore		RDMR	NA				NA
cg14178083	0.00158586529300563	1	37513430	p	MIR4255	IGR	open sea	IGR - open sea	0	0	914	69	37512516	37514404	1889	37513430	37513490	61	5.84507954601783e-05	0.0925578327503858	47635455	CRTCAAACTAAAATCTTTCCAATTTACTTTCAAAAAAAAACRCCATTAAC	NA		II			GAAATAGCATGTACATTTCGGATGGTGATTAGTGTTTTTGTTTTTTTCCCCGAACGCTCA[CG]TTAATGGCGCTCCTTCCTGAAAGCAAATTGGAAAGACTTCAGTTTGACGGAGCCTTGTCG	37	GTCAAACTGAAGTCTTTCCAATTTGCTTTCAGGAAGGAGCGCCATTAACG	1	37286017	F			NA	NA								NA	1:37286017-37286093			NA
cg09363841	0.0111838622222308	1	37513479	p	MIR4255	IGR	open sea	IGR - open sea	0	0	914	69	37512516	37514404	1889	37513430	37513490	61	5.84507954601783e-05	0.13028978348195	26715493	CATACTTACATTTAAACAAAAACAACAAAATAAAAATCAACAAAACTCCA	55723337	CATACTTACATTTAAACGAAAACGACGAAATAAAAATCGACAAAACTCCG	I	T	Red	CCGAACGCTCACGTTAATGGCGCTCCTTCCTGAAAGCAAATTGGAAAGACTTCAGTTTGA[CG]GAGCCTTGTCGACTTCCACCCCGCCGCCCCCGCTCAAATGCAAGCATGACTTTTCCAGGT	37	CGGAGCCTTGTCGACTTCCACCCCGCCGCCCCCGCTCAAATGCAAGCATG	1	37286066	F	rs592520		NA	NA								NA	1:37286017-37286093			NA
cg16557698	0.0358358560778216	1	37513490	p	MIR4255	IGR	open sea	IGR - open sea	0	0	914	69	37512516	37514404	1889	37513430	37513490	61	5.84507954601783e-05	0.0966380303381391	63773376	CTCCTTCCTAAAAACAAATTAAAAAAACTTCAATTTAACRAAACCTTATC	NA		II			CGTTAATGGCGCTCCTTCCTGAAAGCAAATTGGAAAGACTTCAGTTTGACGGAGCCTTGT[CG]ACTTCCACCCCGCCGCCCCCGCTCAAATGCAAGCATGACTTTTCCAGGTTCTGTGCGCAG	37	CGACAAGGCTCCGTCAAACTGAAGTCTTTCCAATTTGCTTTCAGGAAGGA	1	37286077	R			NA	NA								NA	1:37286017-37286093			NA
cg21816308	0.0120290622801551	1	39044140	p	RRAGC	IGR	island	IGR - island	0	0	83	70	39044113	39044279	167	39044140	39044238	99	0.000236999083540255	-0.194299131693768	54603314	TCCTATATTTAAAAAACAAAAACAAATACTTCCCACCACTCTCCAAATCA	57641314	TCCTATATTTAAAAAACGAAAACGAATACTTCCCACCGCTCTCCGAATCG	I	C	Grn	GCCAGAGAGGAGGGGGCGGCGGCGGCGAGAGCGGGCGGGGGACACGGGGACCGGGAGACG[CG]ATCCGGAGAGCGGTGGGAAGTATTCGCCTCCGTTCCTCAAACACAGGATGCGAGCGCCCT	37	TCCTGTGTTTGAGGAACGGAGGCGAATACTTCCCACCGCTCTCCGGATCG	1	38816727	F	rs75630060		NA	NA				chr1:39044059-39044561	Island		DMR	TRUE	1:38816610-38817120	1:39044092-39044450	Unclassified_Cell_type_specific	NA
cg23048481	0.0287220504585242	1	39044196	p	RRAGC	IGR	island	IGR - island	0	0	83	70	39044113	39044279	167	39044140	39044238	99	0.000236999083540255	-0.0948976836810138	57708413	AAAACAATAAAAAATATTCACCTCCATTCCTCAAACACAAAATACAAACA	36725445	AAAACGATAAAAAATATTCGCCTCCGTTCCTCAAACACAAAATACGAACG	I	C	Grn	GACGCGATCCGGAGAGCGGTGGGAAGTATTCGCCTCCGTTCCTCAAACACAGGATGCGAG[CG]CCCTTTGGAGAAGTCGCGCTCGGCGGAAACGCTAACTCCCCGGCCAAGTGCAAATGTAAA	37	AGAGCGGTGGGAAGTATTCGCCTCCGTTCCTCAAACACAGGATGCGAGCG	1	38816783	R			NA	NA				chr1:39044059-39044561	Island		DMR	TRUE	1:38816610-38817120	1:39044092-39044450	Unclassified_Cell_type_specific	NA
cg19857737	0.0160172086548562	1	39044238	p	RRAGC	IGR	island	IGR - island	0	0	83	70	39044113	39044279	167	39044140	39044238	99	0.000236999083540255	-0.113857194617988	45664371	TAATATTTACACAAAATACTCTCAAAACCTCTTTACATTTACACTTAACC	NA		II			TCAAACACAGGATGCGAGCGCCCTTTGGAGAAGTCGCGCTCGGCGGAAACGCTAACTCCC[CG]GCCAAGTGCAAATGTAAAGAGGCCCTGAGAGCACTTTGTGCAAATATCAGGCCGGGAAGT	37	GATATTTGCACAAAGTGCTCTCAGGGCCTCTTTACATTTGCACTTGGCCG	1	38816825	F			NA	NA				chr1:39044059-39044561	Island		DMR	TRUE	1:38816610-38817120	1:39044092-39044450	Unclassified_Cell_type_specific	NA
cg27386837	0.0166335667451357	1	41156961	p	NFYC	TSS1500	shore	TSS1500 - shore	0	0	64	71	41156897	41157052	156	41156961	41156988	28	0.000619567127807395	-0.0755599996231581	20652450	ACTAAATACTCTTTTATAAATTTAAAATACCAATAACTATCTACTTAAAC	NA		II			TACAGTTTGGTGCTAAATGCTCTTTTATGAATTTAAGGTGCCAGTAGCTGTCTACTTGAA[CG]GCATGCTTAATCTGGAACGCCATGTCGACCTTCATCCCCCAGTTCTTTCTCCCCAAATTA	37	CTAAATGCTCTTTTATGAATTTAAGGTGCCAGTAGCTGTCTACTTGAACG	1	40929548	R			NA	NA	NFYC;NFYC;NFYC;LOC100130557;NFYC;NFYC	NM_001142587;NM_001142589;NM_001142588;NR_024567;NM_014223;NM_001142590	TSS1500;TSS1500;TSS1500;Body;TSS1500;TSS1500	chr1:41157162-41157975	N_Shore			NA		1:41156840-41158344	Promoter_Associated	NA
cg13735974	0.0497182491507907	1	41156980	p	NFYC	TSS1500	shore	TSS1500 - shore	0	0	64	71	41156897	41157052	156	41156961	41156988	28	0.000619567127807395	-0.108605231428302	19738345	ATTTAAAATACCAATAACTATCTACTTAAACRACATACTTAATCTAAAAC	NA		II			CTCTTTTATGAATTTAAGGTGCCAGTAGCTGTCTACTTGAACGGCATGCTTAATCTGGAA[CG]CCATGTCGACCTTCATCCCCCAGTTCTTTCTCCCCAAATTAAAAACACAAATACACACAC	37	TTTAAGGTGCCAGTAGCTGTCTACTTGAACGGCATGCTTAATCTGGAACG	1	40929567	R			NA	TRUE	NFYC;NFYC;NFYC;LOC100130557;NFYC;NFYC	NM_001142587;NM_001142589;NM_001142588;NR_024567;NM_014223;NM_001142590	TSS1500;TSS1500;TSS1500;Body;TSS1500;TSS1500	chr1:41157162-41157975	N_Shore			NA		1:41156840-41158344	Promoter_Associated	NA
cg10336144	0.022597909194601	1	41156988	p	NFYC	TSS1500	shore	TSS1500 - shore	0	0	64	71	41156897	41157052	156	41156961	41156988	28	0.000619567127807395	-0.101521805167285	25689372	TACCAATAACTATCTACTTAAACRACATACTTAATCTAAAACRCCATATC	NA		II			TGAATTTAAGGTGCCAGTAGCTGTCTACTTGAACGGCATGCTTAATCTGGAACGCCATGT[CG]ACCTTCATCCCCCAGTTCTTTCTCCCCAAATTAAAAACACAAATACACACACACGCCCCT	37	GCCAGTAGCTGTCTACTTGAACGGCATGCTTAATCTGGAACGCCATGTCG	1	40929575	R			NA	NA	NFYC;NFYC;NFYC;LOC100130557;NFYC;NFYC	NM_001142587;NM_001142589;NM_001142588;NR_024567;NM_014223;NM_001142590	TSS1500;TSS1500;TSS1500;Body;TSS1500;TSS1500	chr1:41157162-41157975	N_Shore			NA		1:41156840-41158344	Promoter_Associated	NA
cg15043057	0.00114159457508184	1	41444788	p	CTPS	TSS1500	shore	TSS1500 - shore	0	0	64	72	41444724	41444860	137	41444788	41444854	67	5.75295910935913e-06	-0.0765458006480901	32681479	CCATAACAACCATAAAATATAATAAACTACTCAATATACCTCCCTACATC	NA		II			GCAGCAAGCACCCATAACAACCATAAAGTGTAATGAGCTGCTCAGTGTGCCTCCCTACAT[CG]TTAGTCCGAGGAGAGGGTCCCTCGGTGCCCAGCACAGTGCGTGGCACAGTCGGTGCTCAG	37	CGATGTAGGGAGGCACACTGAGCAGCTCATTACACTTTATGGTTGTTATG	1	41217375	R			NA	TRUE	CTPS	NM_001905	TSS1500	chr1:41444870-41446116	N_Shore			NA	1:41217229-41218833			NA
cg09801607	0.0115501223617921	1	41444796	p	CTPS	TSS1500	shore	TSS1500 - shore	0	0	64	72	41444724	41444860	137	41444788	41444854	67	5.75295910935913e-06	-0.0635869047174534	16677451	ACCATAAAATATAATAAACTACTCAATATACCTCCCTACATCRTTAATCC	NA		II			CACCCATAACAACCATAAAGTGTAATGAGCTGCTCAGTGTGCCTCCCTACATCGTTAGTC[CG]AGGAGAGGGTCCCTCGGTGCCCAGCACAGTGCGTGGCACAGTCGGTGCTCAGGGAGCGAT	37	CGGACTAACGATGTAGGGAGGCACACTGAGCAGCTCATTACACTTTATGG	1	41217383	R			NA	NA	CTPS	NM_001905	TSS1500	chr1:41444870-41446116	N_Shore			NA	1:41217229-41218833			NA
cg00328724	0.0778105929166319	1	41444812	p	CTPS	TSS200	shore	TSS200 - shore	0	0	18	72	41444724	41444860	137	41444788	41444854	67	5.75295910935913e-06	-0.0614400620794658	70622321	AACTACTCAATATACCTCCCTACATCRTTAATCCRAAAAAAAAATCCCTC	NA		II			AAAGTGTAATGAGCTGCTCAGTGTGCCTCCCTACATCGTTAGTCCGAGGAGAGGGTCCCT[CG]GTGCCCAGCACAGTGCGTGGCACAGTCGGTGCTCAGGGAGCGATAGCTAGATGAAACCGT	37	GCTGCTCAGTGTGCCTCCCTACATCGTTAGTCCGAGGAGAGGGTCCCTCG	1	41217399	R			NA	NA	CTPS	NM_001905	TSS200	chr1:41444870-41446116	N_Shore			NA	1:41217229-41218833			NA
cg19092368	0.0108190302112572	1	41444829	p	CTPS	TSS200	shore	TSS200 - shore	0	0	18	72	41444724	41444860	137	41444788	41444854	67	5.75295910935913e-06	-0.0496993462037022	74676425	AAAATACAATTTCATCTAACTATCACTCCCTAAACACCAACTATACCACA	61620357	AAAATACGATTTCATCTAACTATCGCTCCCTAAACACCGACTATACCACG	I	C	Grn	TCAGTGTGCCTCCCTACATCGTTAGTCCGAGGAGAGGGTCCCTCGGTGCCCAGCACAGTG[CG]TGGCACAGTCGGTGCTCAGGGAGCGATAGCTAGATGAAACCGTACTTTTCGGGATCCTAG	37	AAAGTACGGTTTCATCTAGCTATCGCTCCCTGAGCACCGACTGTGCCACG	1	41217416	F			NA	NA	CTPS	NM_001905	TSS200	chr1:41444870-41446116	N_Shore			NA	1:41217229-41218833			NA
cg13808663	0.0334540953462553	1	41444854	p	CTPS	TSS200	shore	TSS200 - shore	0	0	18	72	41444724	41444860	137	41444788	41444854	67	5.75295910935913e-06	-0.0685123991067734	23601437	CTACTTTAAATAAACTAAAATCCCRAAAAATACRATTTCATCTAACTATC	NA		II			TCCGAGGAGAGGGTCCCTCGGTGCCCAGCACAGTGCGTGGCACAGTCGGTGCTCAGGGAG[CG]ATAGCTAGATGAAACCGTACTTTTCGGGATCCTAGTCCATCCAAAGCAGCCGCCTTCGGG	37	TGCTTTGGATGGACTAGGATCCCGAAAAGTACGGTTTCATCTAGCTATCG	1	41217441	F	rs72663725		NA	NA	CTPS	NM_001905	TSS200	chr1:41444870-41446116	N_Shore			NA	1:41217229-41218833	1:41444852-41445444	Promoter_Associated	NA
cg02584756	0.0112343029643085	1	43533796	p	FAM183A	IGR	shore	IGR - shore	0	0	163	74	43533633	43533959	327	43533796	43533955	160	0.000294454637890394	-0.198135906985786	67802312	ATCTTCCAAATTCAAAAACTTTTTCTACCAATATATATAACCATCAATCA	65786315	ATCTTCCAAATTCGAAAACTTTTTCTACCGATATATATAACCATCGATCG	I	A	Red	TCATCCTGAGAGGTCTTCCAAGTTCGAAGACTTTTTCTGCCGATATGTGTGACCATCGAT[CG]GGATGACTGCGACTGGGGAAGGGAGCAGGAGGCCAGGCCTGTTCCCTTTGGGGGAAAGGG	37	GTCTTCCAAGTTCGAAGACTTTTTCTGCCGATATGTGTGACCATCGATCG	1	43306383	R			NA	NA				chr1:43533890-43534334	N_Shore			NA	1:43306347-43306953	1:43533610-43534343	Unclassified	TRUE
cg14207654	0.0351490905121111	1	43533913	p	FAM183A	IGR	island	IGR - island	0	0	83	74	43533633	43533959	327	43533796	43533955	160	0.000294454637890394	-0.300557153642332	21771431	TCCAATTTACAAAACTAAAATAAAAACAAACAAACAAAATATACACCCCA	60783338	TCCAATTTACAAAACTAAAATAAAAACGAACAAACGAAATATACGCCCCG	I	A	Red	AAGGGGAGGGGATCCAGTTTGCAGGGCTAGGGTGGGAGCGGGCAGGCGGGGTGTGCGCCC[CG]GCCGCTTCCAGTCGGCGCGGGAGCTGGGACGGAAGCTGTGCGCCCTCGGAGCCCCTGCAG	37	CGGGGCGCACACCCCGCCTGCCCGCTCCCACCCTAGCCCTGCAAACTGGA	1	43306500	R			NA	NA				chr1:43533890-43534334	Island			NA	1:43306347-43306953	1:43533610-43534343	Unclassified	TRUE
cg10511249	0.0184367551696423	1	43533955	p	FAM183A	IGR	island	IGR - island	0	0	83	74	43533633	43533959	327	43533796	43533955	160	0.000294454637890394	-0.255472091424842	19770399	CAAACTATTTAAAAACACCCAATAAAAAAACTACAAAAACTCCAAAAACA	53643316	CGAACTATTTAAAAACGCCCGATAAAAAAACTACAAAAACTCCGAAAACG	I	C	Grn	CAGGCGGGGTGTGCGCCCCGGCCGCTTCCAGTCGGCGCGGGAGCTGGGACGGAAGCTGTG[CG]CCCTCGGAGCCCCTGCAGTCCCCTCACCGGGCGCTCCCAAACAGCCCGCGGGGCGCTGGG	37	CGCCCTCGGAGCCCCTGCAGTCCCCTCACCGGGCGCTCCCAAACAGCCCG	1	43306542	F			NA	NA				chr1:43533890-43534334	Island			NA	1:43306347-43306953	1:43533610-43534343	Unclassified	TRUE
cg25756617	0.0376444379031297	1	43734917	p	TMEM125	TSS1500	shelf	TSS1500 - shelf	0	0	97	75	43734763	43738019	3257	43734917	43736600	1684	0.000546398414318633	0.052577025686477	57718496	AATAAAAACTTCTAATAAACAAATCTAACACCACACACACACCACCCTCC	NA		II			CTGATCCAGGAGATGAGGGACAGCCTACAACAGCTCCAGCCAGCCTGCCCTTCACCAGTC[CG]GAGGGTGGTGTGTGTGTGGTGCCAGATTTGCCTATTAGAAGCTCCCACCATGTCCCTATT	37	CGGAGGGTGGTGTGTGTGTGGTGCCAGATTTGCCTATTAGAAGCTCCCAC	1	43507504	F	rs59521014		NA	NA	TMEM125	NM_144626	TSS1500	chr1:43738484-43738829	N_Shelf			NA				NA
cg21606866	0.00691560381706018	1	43735174	p	TMEM125	TSS1500	shelf	TSS1500 - shelf	0	0	97	75	43734763	43738019	3257	43734917	43736600	1684	0.000546398414318633	0.0953808437099624	23658313	CAATACCTCTTTTACTAATCATCATAACCTCAATAACTAATATATAAAAC	NA		II			TGTCAGTTCATGCTATCATTTAGTCTGCTAATCAATCATTCAACAAATATGTATTGATTA[CG]TCCTACATACTAGCTACTGAGGTCATGATGATTAGCAAAAGAGGCACTGTCCGTCTGCTT	37	CGTCCTACATACTAGCTACTGAGGTCATGATGATTAGCAAAAGAGGCACT	1	43507761	F	rs11210824		NA	NA	TMEM125	NM_144626	TSS1500	chr1:43738484-43738829	N_Shelf			NA				NA
cg04355435	0.109215603708059	1	43736290	p	TMEM125	5'UTR	shelf	5'UTR - shelf	0	0	1628	75	43734763	43738019	3257	43734917	43736600	1684	0.000546398414318633	-0.0450273785715519	57629479	AAAATAAACAAATATCRTTTCCAAAACAAAACCTAAACCRATTAACTAAC	NA		II			AGCGGACAGAAGCCCCTCCCTTCACAGGAATGCCTCAGCCCAGCAGAAGGAGCAGTGCCA[CG]TCAGCCAATCGGCTCAGGCCCTGCCCTGGAAACGACACCTGTTCATCCTCCTCCCGGCAG	37	GGATGAACAGGTGTCGTTTCCAGGGCAGGGCCTGAGCCGATTGGCTGACG	1	43508877	F			NA	TRUE	TMEM125	NM_144626	5'UTR	chr1:43738484-43738829	N_Shelf			TRUE		1:43736204-43737353	Unclassified_Cell_type_specific	NA
cg07354371	0.00657802503842722	1	43736391	p	TMEM125	5'UTR	shelf	5'UTR - shelf	0	0	1628	75	43734763	43738019	3257	43734917	43736600	1684	0.000546398414318633	-0.0546620308149332	52649406	CTCCCRACAAACTCACCTAAATACAAATTAAACAAATAAAATATCTCCCC	NA		II			TGTTCATCCTCCTCCCGGCAGGCTCACCTGAGTGCAGGTTAGGCAGGTGAAGTGTCTCCC[CG]GAAACCAAGCTAGAGTGCCCCACCTGCTCGGCCCTGCCTTCTCGGATCGGATCCAGCACA	37	CGGGGAGACACTTCACCTGCCTAACCTGCACTCAGGTGAGCCTGCCGGGA	1	43508978	R		rs34026538	NA	NA	TMEM125	NM_144626	5'UTR	chr1:43738484-43738829	N_Shelf			TRUE	1:43508978-43509232	1:43736204-43737353	Unclassified_Cell_type_specific	TRUE
cg06948408	0.422495374778259	1	43736600	p	TMEM125	5'UTR	shore	5'UTR - shore	0	0	118	75	43734763	43738019	3257	43734917	43736600	1684	0.000546398414318633	-0.00709009417799842	73686354	ATAAACRTAACCRTAAAATCAATCCCAACATTCCCCTAAACTATAACTTC	NA		II			CCCCGCCCCCAGCCTGACACCCGTTGTCTCAGCACACCTGTGCAAGCATTTTCAGACCAA[CG]AAGTCACAGCCCAGGGGAATGCTGGGACTGACTCCACGGCCACGCCCACCTCCCCCACTT	37	TGGGCGTGGCCGTGGAGTCAGTCCCAGCATTCCCCTGGGCTGTGACTTCG	1	43509187	F			NA	TRUE	TMEM125	NM_144626	5'UTR	chr1:43738484-43738829	N_Shore			TRUE	1:43508978-43509232	1:43736204-43737353	Unclassified_Cell_type_specific	TRUE
cg23038338	0.000253600533366799	1	46996546	p	MKNK1-AS1	IGR	shelf	IGR - shelf	0	0	1742	76	46994804	46998288	3485	46996546	46997243	698	1.63765178644118e-05	0.122509356605665	15666464	CCATTCTACCCACACCATTAATCCATATCCCACTACCCTAAATTTTTATC	NA		II			CCTTCCCTGATCCATTCTACCCACACCATTGATCCATGTCCCACTGCCCTGAGTTTTTAT[CG]TAGGCTCACTCTTCCTCTGCAGCAGCCAGGCTTGCAGAACAGGATCTGGAAGTCTTGTGG	37	CATTCTACCCACACCATTGATCCATGTCCCACTGCCCTGAGTTTTTATCG	1	46769133	R			NA	NA				chr1:46998632-46999249	N_Shelf			NA		1:46996318-46997438	Unclassified	NA
cg23998083	0.00499601103531546	1	46997184	p	MKNK1-AS1	IGR	shore	IGR - shore	0	0	163	76	46994804	46998288	3485	46996546	46997243	698	1.63765178644118e-05	0.0850620906077864	52790409	CAAATACCTAAACAAACAATAACTAAAACACATACTAACCCACTACCCCC	NA		II			AAACAGAAAGGGAGGCTGGTGATGAAGCCAGGAGTGGATGGGCAGGGAGTCATAGCCAGC[CG]GGGGCAGTGGGTCAGCATGTGCCCCAGTCACTGCTTGCCTAGGTACCTGCATGGAGACGA	37	CGGGGGCAGTGGGTCAGCATGTGCCCCAGTCACTGCTTGCCTAGGTACCT	1	46769771	F			NA	NA				chr1:46998632-46999249	N_Shore			NA		1:46996318-46997438	Unclassified	NA
cg13643287	0.0449233140231943	1	46997243	p	MKNK1-AS1	IGR	shore	IGR - shore	0	0	163	76	46994804	46998288	3485	46996546	46997243	698	1.63765178644118e-05	0.0742570324828419	32753370	AAATCAACATATACCCCAATCACTACTTACCTAAATACCTACATAAAAAC	NA		II			CCGGGGGCAGTGGGTCAGCATGTGCCCCAGTCACTGCTTGCCTAGGTACCTGCATGGAGA[CG]AAGGGCTGGCCCAGAGTTGCAGTGTCTCCTCCTCAGTCCCCTGACCCCTTTTCTTTTTTG	37	CGTCTCCATGCAGGTACCTAGGCAAGCAGTGACTGGGGCACATGCTGACC	1	46769830	R			NA	NA				chr1:46998632-46999249	N_Shore			NA		1:46996318-46997438	Unclassified	NA
cg02235261	0.00186624355569748	1	47693873	p	TAL1	5'UTR	shelf	5'UTR - shelf	0	0	1628	77	47692245	47695526	3282	47693873	47695475	1603	1.83959904540167e-06	0.0426359355126602	48623436	CTTATAAAAAATATATAATTAAATCCCAAAATCTATAAAAAACCTCTCCC	NA		II			CGCCAAGGTTCCTTGTAAGAAATATATGATTGGATCCCAGGATCTGTGGAGGACCTCTCC[CG]GCTCCTCCCCACATTTTAGGAAAATCCTGCCGGTTTAGGATTACCAGCCAGAGGTCCATG	37	TTGTAAGAAATATATGATTGGATCCCAGGATCTGTGGAGGACCTCTCCCG	1	47466460	R			NA	NA	TAL1	NM_003189	5'UTR	chr1:47696504-47698197	N_Shelf		RDMR	NA				NA
cg11399254	0.0675499660435091	1	47694517	p	TAL1	5'UTR	shore	5'UTR - shore	0	0	118	77	47692245	47695526	3282	47693873	47695475	1603	1.83959904540167e-06	-0.0319232868602557	44613444	TAAAATCAAAACCCACTCRAACTAAAACTACACTAACCAAAAAAACTACC	NA		II			GGCCTCAGGCCTGGGATCAGGGCCCACTCGAGCTGGGACTGCACTAGCCAGGAAGGCTGC[CG]CCTTCCTCCTGCGGGAGCTCCAGGCACAGTCTGTACCACCCGGATACAGCCGCCCCAAAG	37	CGGCAGCCTTCCTGGCTAGTGCAGTCCCAGCTCGAGTGGGCCCTGATCCC	1	47467104	R			NA	NA	TAL1	NM_003189	5'UTR	chr1:47696504-47698197	N_Shore		RDMR	NA				NA
cg10026317	0.00840528644751868	1	47694919	p	TAL1	5'UTR	shore	5'UTR - shore	0	0	118	77	47692245	47695526	3282	47693873	47695475	1603	1.83959904540167e-06	-0.126697061352355	56624318	AAACATATTTAAAAAAACCAACCCCTCTAAATAAAATCTCCACTCCACCA	34661406	AAACATATTTAAAAAAACCGACCCCTCTAAATAAAATCTCCACTCCGCCG	I	A	Red	AAAACTCACCTGGGGCATATTTAGAGAGACCGGCCCCTCTGAATAGGATCTCCACTCCGC[CG]GAAAGGGGCGGAAGCCGAGGAAGAGGATGCACACCCGGGTCTTTGCTTTCCCCCTTTTTC	37	CGGCGGAGTGGAGATCCTATTCAGAGGGGCCGGTCTCTCTAAATATGCCC	1	47467506	R			NA	NA	TAL1;TAL1	NM_003189;NM_003189	5'UTR;1stExon	chr1:47696504-47698197	N_Shore		RDMR	NA	1:47467476-47468063			NA
cg00875272	0.0208547002191644	1	47695321	p	TAL1	5'UTR	shore	5'UTR - shore	0	0	118	77	47692245	47695526	3282	47693873	47695475	1603	1.83959904540167e-06	-0.0999188662933699	57727496	CCTACTTAAAAAACAAACACTAAACCAAACCRATCCCAATTAAAAAATTC	NA		II			AATAGCTATTTAGTCCAACAGCAACAACAACCCCTCCCGACAGGCTGTCTGGAACATTTT[CG]AACCCTCCAACTGGGATCGGTCTGGTTCAGTGTTTGTTTTCTAAGCAGGGAGGTGTCTAC	37	CGAACCCTCCAACTGGGATCGGTCTGGTTCAGTGTTTGTTTTCTAAGCAG	1	47467908	F			NA	TRUE	TAL1;TAL1	NM_003189;NM_003189	5'UTR;1stExon	chr1:47696504-47698197	N_Shore		RDMR	NA	1:47467476-47468063			NA
cg06955484	0.0105708932420432	1	47695408	p	TAL1	5'UTR	shore	5'UTR - shore	0	0	118	77	47692245	47695526	3282	47693873	47695475	1603	1.83959904540167e-06	-0.0561772448158852	36686346	TTTCTAAACAAAAAAATATCTACACAATTACCTCCTCAACCAAATCTCCA	14651506	TTTCTAAACAAAAAAATATCTACGCGATTACCTCCTCAACCAAATCTCCG	I	A	Red	TTCAGTGTTTGTTTTCTAAGCAGGGAGGTGTCTACGCGGTTGCCTCCTCAGCCAGGTCTC[CG]GCTGCCGCTACACCGCGAAGGGATAGTCCCGGGCCTGGATGGGCGGAGGTCCGTGTTGGG	37	TTTCTAAGCAGGGAGGTGTCTACGCGGTTGCCTCCTCAGCCAGGTCTCCG	1	47467995	R		rs77410386	NA	NA	TAL1;TAL1	NM_003189;NM_003189	5'UTR;1stExon	chr1:47696504-47698197	N_Shore		RDMR	NA	1:47467476-47468063			NA
cg19797376	0.0464901346661998	1	47695475	p	TAL1	TSS200	shore	TSS200 - shore	0	0	18	77	47692245	47695526	3282	47693873	47695475	1603	1.83959904540167e-06	-0.115640194912224	21762401	AAAAAAAACTTCAAAATTCTATCCCACCRACCAAAATCTAAAAACTATTC	NA		II			CGCTACACCGCGAAGGGATAGTCCCGGGCCTGGATGGGCGGAGGTCCGTGTTGGGAAAGG[CG]AATAGTCTTCAGACTCTGGTCGGTGGGACAGAACCTTGAAGTCCCCCCCACCTCATTCTC	37	GGGGGGACTTCAAGGTTCTGTCCCACCGACCAGAGTCTGAAGACTATTCG	1	47468062	F			NA	TRUE	TAL1	NM_003189	TSS200	chr1:47696504-47698197	N_Shore		RDMR	NA	1:47467476-47468063			NA
cg10989897	0.0260430881937793	1	50513645	p	ELAVL4	TSS200	island	TSS200 - island	0	0	9	78	50513645	50513663	19	50513645	50513661	17	2.7726089414395e-05	-0.0849303078204564	74796492	AAATACCAACCCCCTAAATAAATACCAAAACCACCACAAAAACCTAACTC	NA		II			TGAGCATACTGGAATGCCAACCCCCTAGGTAGGTGCCAGGGCCACCACAGGAACCTGACT[CG]CAGGAGTCGTCCTCCGTCTCTACGCGAAGCGCCCCCTCGAGGTGGGCAGGGGGTGGCGGC	37	AATGCCAACCCCCTAGGTAGGTGCCAGGGCCACCACAGGAACCTGACTCG	1	50286232	R			NA	NA	ELAVL4	NM_001144777	TSS200	chr1:50513644-50514320	Island			NA				NA
cg18202449	0.00574699734325445	1	50513654	p	ELAVL4	TSS200	island	TSS200 - island	0	0	9	78	50513645	50513663	19	50513645	50513661	17	2.7726089414395e-05	-0.0624590555854824	32699494	CCCCCTAAATAAATACCAAAACCACCACAAAAACCTAACTCRCAAAAATC	NA		II			TGGAATGCCAACCCCCTAGGTAGGTGCCAGGGCCACCACAGGAACCTGACTCGCAGGAGT[CG]TCCTCCGTCTCTACGCGAAGCGCCCCCTCGAGGTGGGCAGGGGGTGGCGGCGGCGACGGT	37	CCCCTAGGTAGGTGCCAGGGCCACCACAGGAACCTGACTCGCAGGAGTCG	1	50286241	R			NA	NA	ELAVL4	NM_001144777	TSS200	chr1:50513644-50514320	Island			NA	1:50286241-50286907			NA
cg19098763	0.00123347500282642	1	50513661	p	ELAVL4	TSS200	island	TSS200 - island	0	0	9	78	50513645	50513663	19	50513645	50513661	17	2.7726089414395e-05	-0.0436903596377852	18689391	ATAAATACCAAAACCACCACAAAAACCTAACTCACAAAAATCATCCTCCA	51738455	ATAAATACCAAAACCACCACAAAAACCTAACTCGCAAAAATCGTCCTCCG	I	T	Red	CCAACCCCCTAGGTAGGTGCCAGGGCCACCACAGGAACCTGACTCGCAGGAGTCGTCCTC[CG]TCTCTACGCGAAGCGCCCCCTCGAGGTGGGCAGGGGGTGGCGGCGGCGACGGTGGCGGAG	37	CGGAGGACGACTCCTGCGAGTCAGGTTCCTGTGGTGGCCCTGGCACCTAC	1	50286248	R			NA	NA	ELAVL4	NM_001144777	TSS200	chr1:50513644-50514320	Island			NA	1:50286241-50286907			NA
cg21156129	0.0109080098060775	1	54941031	p	ACOT11	IGR	shore	IGR - shore	0	0	163	79	54940868	54941333	466	54941031	54941170	140	0.000119888865869065	-0.0330981872858008	31759358	CACCCTCTTCCCAAATAAAAACTTTATTTTTTCAACAAATAACATCCACC	NA		II			ACGTAATTTTTCACCCTCTTCCCAGGTGAAGACTTTATTTTTTCAACAGATGACATCCAC[CG]TTGTATCCTGAACCGGGGAATGTCAGTTGTAAGAGCCGGCAGTCTCTGTACCCACCACCT	37	CGGTGGATGTCATCTGTTGAAAAAATAAAGTCTTCACCTGGGAAGAGGGT	1	54713619	R			NA	NA				chr1:54940346-54940753	S_Shore			TRUE	1:54713619-54713742			TRUE
cg24834436	0.0289207655744871	1	54941132	p	ACOT11	IGR	shore	IGR - shore	0	0	163	79	54940868	54941333	466	54941031	54941170	140	0.000119888865869065	-0.108432207551013	29662376	CCACCACCTCCATTATAAAAATAAAACCACAACAACTCAAAAACAATACA	57804329	CCACCACCTCCATTATAAAAATAAAACCGCAACAACTCAAAAACGATACG	I	A	Red	CAGTCTCTGTACCCACCACCTCCATTGTAGAGATGGGGCCGCAGCAGCTCAGAGACGGTG[CG]GACCGTGTCGATCACACAGCGCATGAGAGGGAGGGGCGGGGTGAGAAACCCGGTTTGAAC	37	CCACCACCTCCATTGTAGAGATGGGGCCGCAGCAGCTCAGAGACGGTGCG	1	54713720	R			NA	NA				chr1:54940346-54940753	S_Shore			TRUE	1:54713619-54713742			TRUE
cg08106066	0.00634652124779887	1	54941170	p	ACOT11	IGR	shore	IGR - shore	0	0	163	79	54940868	54941333	466	54941031	54941170	140	0.000119888865869065	-0.123905905171704	38771462	CAAAAAATAATAATAAAATACTATAAAATTCAAACCRAATTTCTCACCCC	NA		II			CCGCAGCAGCTCAGAGACGGTGCGGACCGTGTCGATCACACAGCGCATGAGAGGGAGGGG[CG]GGGTGAGAAACCCGGTTTGAACCTCACAGCACCCCACCATCACCTCCTGCCTTGGAGCCG	37	AGGAGGTGATGGTGGGGTGCTGTGAGGTTCAAACCGGGTTTCTCACCCCG	1	54713758	F			TRUE	NA				chr1:54940346-54940753	S_Shore			TRUE				TRUE
cg08857729	0.0651514809915107	1	67217826	p	TCTEX1D1	TSS1500	shore	TSS1500 - shore	0	0	64	80	67217822	67217950	129	67217826	67217950	125	4.09206677236558e-05	-0.0743735035533732	48673480	AAACAAAAATAAAAAATACTACAATTTCCTAACACAAAAAATCCAAAACA	66608309	AAACAAAAATAAAAAATACTACGATTTCCTAACACAAAAAATCCGAAACG	I	C	Grn	GAACGTGCGAAGCAGCGTTAGGAGCCGGGAAAAGGGCAGGGCTACTTTACTTTGTCTTTG[CG]CTTCGGATTTCCTGTGCTAGGAAACCGCAGCACTTCCCACTCCTGCCCCTGATGTCTGCG	37	CGCTTCGGATTTCCTGTGCTAGGAAACCGCAGCACTTCCCACTCCTGCCC	1	66990414	F		rs61780944	NA	NA	TCTEX1D1	NM_152665	TSS1500	chr1:67218079-67218293	N_Shore			TRUE	1:66990357-66990961			NA
cg24110050	0.0156031206213577	1	67217853	p	TCTEX1D1	TSS1500	shore	TSS1500 - shore	0	0	64	80	67217822	67217950	129	67217826	67217950	125	4.09206677236558e-05	-0.146512884834955	61659384	AAACTACTTTACTTTATCTTTACRCTTCRAATTTCCTATACTAAAAAACC	NA		II			GGAAAAGGGCAGGGCTACTTTACTTTGTCTTTGCGCTTCGGATTTCCTGTGCTAGGAAAC[CG]CAGCACTTCCCACTCCTGCCCCTGATGTCTGCGGGAAAAGGAACTTGATGAGGGGCCCTA	37	GGCTACTTTACTTTGTCTTTGCGCTTCGGATTTCCTGTGCTAGGAAACCG	1	66990441	R			NA	TRUE	TCTEX1D1	NM_152665	TSS1500	chr1:67218079-67218293	N_Shore			TRUE	1:66990357-66990961			NA
cg14207728	0.00942475844146413	1	67217886	p	TCTEX1D1	TSS1500	shore	TSS1500 - shore	0	0	64	80	67217822	67217950	129	67217826	67217950	125	4.09206677236558e-05	-0.0994881642303119	68703328	AAACTAAAAACATTTACACCCCTAAAACCCCTCATCAAATTCCTTTTCCC	NA		II			CGCTTCGGATTTCCTGTGCTAGGAAACCGCAGCACTTCCCACTCCTGCCCCTGATGTCTG[CG]GGAAAAGGAACTTGATGAGGGGCCCTAGGGGTGCAAATGTCTTTAGTCCCAAATGTCTTC	37	CGGGAAAAGGAACTTGATGAGGGGCCCTAGGGGTGCAAATGTCTTTAGTC	1	66990474	F			NA	NA	TCTEX1D1	NM_152665	TSS1500	chr1:67218079-67218293	N_Shore			TRUE	1:66990357-66990961			NA
cg16996144	0.00709549539407851	1	67217950	p	TCTEX1D1	TSS200	shore	TSS200 - shore	0	0	18	80	67217822	67217950	129	67217826	67217950	125	4.09206677236558e-05	-0.129071963855374	21611422	AATAAAAAACCCTAAAAATACAAATATCTTTAATCCCAAATATCTTCCTC	NA		II			AAAAGGAACTTGATGAGGGGCCCTAGGGGTGCAAATGTCTTTAGTCCCAAATGTCTTCCT[CG]CTACACAATGAACCAGTTCCCCTCCAGCTCGCCGCCAACCCAGGACGCAGCCCGGCTCAG	37	ATGAGGGGCCCTAGGGGTGCAAATGTCTTTAGTCCCAAATGTCTTCCTCG	1	66990538	R			NA	NA	TCTEX1D1	NM_152665	TSS200	chr1:67218079-67218293	N_Shore			TRUE	1:66990357-66990961			NA
cg11132246	0.0530133554103757	1	67772972	p	IL12RB2	TSS200	shore	TSS200 - shore	0	0	18	81	67772955	67773293	339	67772972	67773175	204	4.33500567520354e-06	-0.0985117829897247	41733397	CTCATTTTTTAAACAACAAATACAAATAAAAATTCCAATATATTCTACCC	NA		II			TTAACTTTTTTCTCATTTTTTAGACAGCAAATACAAATGGAAGTTCCAGTATGTTCTGCC[CG]CACTCCAGTGGGCGGTCTTGTGCACAGCCCACTTGGGAGGCCTCGGCGCTCAGGTGTGGT	37	CGGGCAGAACATACTGGAACTTCCATTTGTATTTGCTGTCTAAAAAATGA	1	67545560	R			NA	NA	IL12RB2	NM_001559	TSS200	chr1:67773329-67773767	N_Shore			TRUE	1:67545560-67545792			NA
cg19745415	0.177674746848453	1	67772986	p	IL12RB2	TSS200	shore	TSS200 - shore	0	0	18	81	67772955	67773293	339	67772972	67773175	204	4.33500567520354e-06	-0.0616705089062046	51601407	AACAAATACAAATAAAAATTCCAATATATTCTACCCRCACTCCAATAAAC	NA		II			ATTTTTTAGACAGCAAATACAAATGGAAGTTCCAGTATGTTCTGCCCGCACTCCAGTGGG[CG]GTCTTGTGCACAGCCCACTTGGGAGGCCTCGGCGCTCAGGTGTGGTAAGAGCTGGGCGGT	37	CGCCCACTGGAGTGCGGGCAGAACATACTGGAACTTCCATTTGTATTTGC	1	67545574	R			NA	NA	IL12RB2	NM_001559	TSS200	chr1:67773329-67773767	N_Shore			TRUE	1:67545560-67545792			NA
cg00318756	0.0418709535679155	1	67773020	p	IL12RB2	TSS200	shore	TSS200 - shore	0	0	18	81	67772955	67773293	339	67772972	67773175	204	4.33500567520354e-06	-0.0721012651795607	38665362	CACACTCCAATAAACAATCTTATACACAACCCACTTAAAAAACCTCAACA	66756408	CGCACTCCAATAAACGATCTTATACACAACCCACTTAAAAAACCTCGACG	I	C	Grn	GTATGTTCTGCCCGCACTCCAGTGGGCGGTCTTGTGCACAGCCCACTTGGGAGGCCTCGG[CG]CTCAGGTGTGGTAAGAGCTGGGCGGTGCAGAGCACAGAGAAAGGACATCTGCGAGGAAAG	37	CGCCGAGGCCTCCCAAGTGGGCTGTGCACAAGACCGCCCACTGGAGTGCG	1	67545608	R			NA	NA	IL12RB2	NM_001559	TSS200	chr1:67773329-67773767	N_Shore			TRUE	1:67545560-67545792			NA
cg06952660	0.00869210844576868	1	67773044	p	IL12RB2	TSS200	shore	TSS200 - shore	0	0	18	81	67772955	67773293	339	67772972	67773175	204	4.33500567520354e-06	-0.125455702361733	17669423	ACACAACCCACTTAAAAAACCTCRACRCTCAAATATAATAAAAACTAAAC	NA		II			GGCGGTCTTGTGCACAGCCCACTTGGGAGGCCTCGGCGCTCAGGTGTGGTAAGAGCTGGG[CG]GTGCAGAGCACAGAGAAAGGACATCTGCGAGGAAAGTTCCCTGATGGCTGTCAACAAAGT	37	CGCCCAGCTCTTACCACACCTGAGCGCCGAGGCCTCCCAAGTGGGCTGTG	1	67545632	R			NA	NA	IL12RB2	NM_001559	TSS200	chr1:67773329-67773767	N_Shore		DMR	TRUE	1:67545560-67545792			NA
cg03975876	0.00743648927016607	1	67773073	p	IL12RB2	5'UTR	shore	5'UTR - shore	0	0	118	81	67772955	67773293	339	67772972	67773175	204	4.33500567520354e-06	-0.092975585315547	28623475	CAACCATAAAAACRTAACACTTTATTAACAACCATCAAAAAACTTTCCTC	NA		II			GCCTCGGCGCTCAGGTGTGGTAAGAGCTGGGCGGTGCAGAGCACAGAGAAAGGACATCTG[CG]AGGAAAGTTCCCTGATGGCTGTCAACAAAGTGCCACGTCTCTATGGCTGTGAACGCTGAG	37	AGCCATAGAGACGTGGCACTTTGTTGACAGCCATCAGGGAACTTTCCTCG	1	67545661	F	rs2307151		NA	NA	IL12RB2;IL12RB2	NM_001559;NM_001559	5'UTR;1stExon	chr1:67773329-67773767	N_Shore	low-CpG:67545661-67545704	DMR	TRUE	1:67545560-67545792			NA
cg27416067	0.0177769022731555	1	67773128	p	IL12RB2	5'UTR	shore	5'UTR - shore	0	0	118	81	67772955	67773293	339	67772972	67773175	204	4.33500567520354e-06	-0.12009506009432	27708405	AAATTCCCTAATAACTATCAACAAAATACCACRTCTCTATAACTATAAAC	NA		II			ATCTGCGAGGAAAGTTCCCTGATGGCTGTCAACAAAGTGCCACGTCTCTATGGCTGTGAA[CG]CTGAGCACACGATTTTATCGCGCCTATCATATCTTGGTGCATAAACGCACCTCACCTCGG	37	AGTTCCCTGATGGCTGTCAACAAAGTGCCACGTCTCTATGGCTGTGAACG	1	67545716	R		rs79371593	NA	TRUE	IL12RB2;IL12RB2	NM_001559;NM_001559	5'UTR;1stExon	chr1:67773329-67773767	N_Shore		DMR	TRUE	1:67545560-67545792	1:67773079-67773793	Promoter_Associated	NA
cg00993824	0.0266427471446349	1	67773175	p	IL12RB2	5'UTR	shore	5'UTR - shore	0	0	118	81	67772955	67773293	339	67772972	67773175	204	4.33500567520354e-06	-0.0488366749967201	43766476	ACACTAAACACACAATTTTATCACACCTATCATATCTTAATACATAAACA	12642303	ACGCTAAACACACGATTTTATCGCGCCTATCATATCTTAATACATAAACG	I	C	Grn	CTATGGCTGTGAACGCTGAGCACACGATTTTATCGCGCCTATCATATCTTGGTGCATAAA[CG]CACCTCACCTCGGTCAACCCTTGCTCCGTCTTATGAGACAGGCTTTATTATCCGCATTTT	37	ACGCTGAGCACACGATTTTATCGCGCCTATCATATCTTGGTGCATAAACG	1	67545763	R			NA	NA	IL12RB2;IL12RB2	NM_001559;NM_001559	5'UTR;1stExon	chr1:67773329-67773767	N_Shore		DMR	TRUE	1:67545560-67545792	1:67773079-67773793	Promoter_Associated	NA
cg00856273	0.0434671318289829	1	82165095	p	LPHN2	IGR	open sea	IGR - open sea	0	0	914	82	82164181	82166240	2060	82165095	82165326	232	0.000960274506537796	0.0697176572834741	51645418	CTAAACCCRACTAACTAAAATATAAAAACAATATCRAATTAAACAACACC	NA		II			CAATCCTGATTCAGCAAATAGGTATTTGCCAGTAGCAATGAGCATTGTGTACTACAATGA[CG]GTGCTGCTTAACTCGATACTGTTCCCACACCTCAGTTAGTCGGGCCCAGTGCGTGGGTAA	37	CGGTGCTGCTTAACTCGATACTGTTCCCACACCTCAGTTAGTCGGGCCCA	1	81937683	F	rs9729508		NA	NA								NA				NA
cg00759301	0.0281556483922048	1	82165110	p	LPHN2	IGR	open sea	IGR - open sea	0	0	914	82	82164181	82166240	2060	82165095	82165326	232	0.000960274506537796	0.0526034791387513	47676461	TACCAATAACAATAAACATTATATACTACAATAACRATACTACTTAACTC	NA		II			AAATAGGTATTTGCCAGTAGCAATGAGCATTGTGTACTACAATGACGGTGCTGCTTAACT[CG]ATACTGTTCCCACACCTCAGTTAGTCGGGCCCAGTGCGTGGGTAAATCATGAAGTCACTG	37	CGAGTTAAGCAGCACCGTCATTGTAGTACACAATGCTCATTGCTACTGGC	1	81937698	R			NA	NA								NA				NA
cg13471209	0.0219531651349955	1	82165326	p	LPHN2	IGR	open sea	IGR - open sea	0	0	914	82	82164181	82166240	2060	82165095	82165326	232	0.000960274506537796	0.0972259657207963	51708398	AATCACAATCACAACACTATTAAAATCCCAAACCTACCCTTCTATATTTC	NA		II			AATGTACCTGGCAACAAAATTCATGCCAATATGACACCTGTCTGCTTAGGAAATTCCTGA[CG]AAACACAGAAGGGCAGGCTTGGGATCTTAATAGTGTTGTGACTGTGATTTCCCCAGGAGC	37	ATCACAGTCACAACACTATTAAGATCCCAAGCCTGCCCTTCTGTGTTTCG	1	81937914	F			NA	NA								NA				NA
cg07807165	0.0225960072475224	1	84326610	p	TTLL7	IGR	island	IGR - island	0	0	83	83	84326527	84326752	226	84326610	84326669	60	0.000171101456232751	-0.0777027343978483	13781357	CAACCRAAATATAAATTCCACAACTTCACCCTTATCRATATAATATAAAC	NA		II			GTCCCCACCAGCCCGGGGTGGCAGGTTCTACTCGGGAAGCCTGTTTTATGTCTTCTTTCA[CG]CCCATATCACACCGACAAGGGTGAAGCTGTGGAACTTATACCTCGGCTGGGCCCCGCCGC	37	CGCCCATATCACACCGACAAGGGTGAAGCTGTGGAACTTATACCTCGGCT	1	84099198	F	rs6701161		NA	NA				chr1:84326267-84326838	Island	high-CpG:84098895-84099267	DMR	NA	1:84098856-84099426	1:84326044-84327053	Promoter_Associated_Cell_type_specific	NA
cg02531516	0.0199102711871956	1	84326624	p	TTLL7	IGR	island	IGR - island	0	0	83	83	84326527	84326752	226	84326610	84326669	60	0.000171101456232751	-0.0582118388927423	14687342	TTCTACTCRAAAAACCTATTTTATATCTTCTTTCACRCCCATATCACACC	NA		II			GGGGTGGCAGGTTCTACTCGGGAAGCCTGTTTTATGTCTTCTTTCACGCCCATATCACAC[CG]ACAAGGGTGAAGCTGTGGAACTTATACCTCGGCTGGGCCCCGCCGCCAACTCCTAGGGCA	37	CGGTGTGATATGGGCGTGAAAGAAGACATAAAACAGGCTTCCCGAGTAGA	1	84099212	R			NA	NA				chr1:84326267-84326838	Island	high-CpG:84098895-84099267	DMR	NA	1:84098856-84099426	1:84326044-84327053	Promoter_Associated_Cell_type_specific	NA
cg18116902	0.0727914920981014	1	84326666	p	TTLL7	IGR	island	IGR - island	0	0	83	83	84326527	84326752	226	84326610	84326669	60	0.000171101456232751	-0.0647722161410926	58765466	ATCACACCRACAAAAATAAAACTATAAAACTTATACCTCRACTAAACCCC	NA		II			TTCACGCCCATATCACACCGACAAGGGTGAAGCTGTGGAACTTATACCTCGGCTGGGCCC[CG]CCGCCAACTCCTAGGGCACGGGAACTGCGCACAGGCCGGGGTTCCGCGAGGGGCGGAGCT	37	CGGGGCCCAGCCGAGGTATAAGTTCCACAGCTTCACCCTTGTCGGTGTGA	1	84099254	R			NA	NA				chr1:84326267-84326838	Island	high-CpG:84098895-84099267		NA	1:84098856-84099426	1:84326044-84327053	Promoter_Associated_Cell_type_specific	NA
cg26347197	0.0212427882485907	1	84326669	p	TTLL7	IGR	island	IGR - island	0	0	83	83	84326527	84326752	226	84326610	84326669	60	0.000171101456232751	-0.0548606674635165	44749508	CACCAACAAAAATAAAACTATAAAACTTATACCTCAACTAAACCCCACCA	25677453	CACCGACAAAAATAAAACTATAAAACTTATACCTCGACTAAACCCCGCCG	I	C	Grn	ACGCCCATATCACACCGACAAGGGTGAAGCTGTGGAACTTATACCTCGGCTGGGCCCCGC[CG]CCAACTCCTAGGGCACGGGAACTGCGCACAGGCCGGGGTTCCGCGAGGGGCGGAGCTTCC	37	CGGCGGGGCCCAGCCGAGGTATAAGTTCCACAGCTTCACCCTTGTCGGTG	1	84099257	R			NA	NA				chr1:84326267-84326838	Island	high-CpG:84098895-84099267		NA	1:84098856-84099426	1:84326044-84327053	Promoter_Associated_Cell_type_specific	NA
cg17711365	0.00343306385735181	1	87617296	p	LOC339524	Body	island	Body - island	0	0	79	84	87617217	87617429	213	87617296	87617350	55	5.18689352416764e-06	-0.0980283643664466	69671498	AACAACTTAAACAAACAAACCRATAAACAAAAACCATAAATAACCACCTC	NA		II			TGACAATATGAAACAGCTTGAACAGGCAGGCCGGTGGGCAGAAGCCATAAATAGCCACCT[CG]GGGGGGCCCCCCTGGTCGCTGGGAGCGCCACGCTGCTCTGTTAATAAACATGCGCTCGCT	37	ACAGCTTGAACAGGCAGGCCGGTGGGCAGAAGCCATAAATAGCCACCTCG	1	87389884	R			NA	NA	LOC339524	NR_026989	Body	chr1:87617153-87617417	Island			NA	1:87389742-87390005	1:87616817-87618300	Unclassified	NA
cg09121047	0.00612865768309767	1	87617328	p	LOC339524	Body	island	Body - island	0	0	79	84	87617217	87617429	213	87617296	87617350	55	5.18689352416764e-06	-0.179798526314296	43742386	RAACCCCAAAATAAAAACTCCAACRAACRCATATTTATTAACAAAACAAC	NA		II			GGTGGGCAGAAGCCATAAATAGCCACCTCGGGGGGGCCCCCCTGGTCGCTGGGAGCGCCA[CG]CTGCTCTGTTAATAAACATGCGCTCGCTGGAGTCCTCATCCTGGGGCTCGCGGAAGCGCT	37	CGCTGCTCTGTTAATAAACATGCGCTCGCTGGAGTCCTCATCCTGGGGCT	1	87389916	F			NA	NA	LOC339524	NR_026989	Body	chr1:87617153-87617417	Island			NA	1:87389742-87390005	1:87616817-87618300	Unclassified	NA
cg02083836	0.000982107678911262	1	87617350	p	LOC339524	Body	island	Body - island	0	0	79	84	87617217	87617429	213	87617296	87617350	55	5.18689352416764e-06	-0.160549260155714	33772333	AACCCCCCTAATCACTAAAAACACCACACTACTCTATTAATAAACATACA	63781348	AACCCCCCTAATCGCTAAAAACGCCACGCTACTCTATTAATAAACATACG	I	C	Grn	CCACCTCGGGGGGGCCCCCCTGGTCGCTGGGAGCGCCACGCTGCTCTGTTAATAAACATG[CG]CTCGCTGGAGTCCTCATCCTGGGGCTCGCGGAAGCGCTGACTCAGCACCGGGGCAGGGAG	37	GGCCCCCCTGGTCGCTGGGAGCGCCACGCTGCTCTGTTAATAAACATGCG	1	87389938	R			NA	NA	LOC339524	NR_026989	Body	chr1:87617153-87617417	Island			NA	1:87389742-87390005	1:87616817-87618300	Unclassified	NA
cg12614667	0.818788456378887	1	89663868	p	GBP4	Body	open sea	Body - open sea	0	0	478	85	89663860	89664885	1026	89663868	89664782	915	0.0101269462030827	0.00456582900092078	19649410	CAAAATAATAAAAACAAAACTTTAAACTTTATCAACCAAACACAAACACA	54654438	CAAAATAATAAAAACGAAACTTTAAACTTTATCAACCAAACACAAACGCG	I	A	Red	TTAATTCTATCACAAGGTGATAGAAGCGGGGCTTTGGGCTTTATCAACCAGACACAAACG[CG]GGGGGCTCTGGGTGCTGTTAACCGGGCGAATTCCTGGGAACTGCGGGTATGGCTTGCCAC	37	CAAGGTGATAGAAGCGGGGCTTTGGGCTTTATCAACCAGACACAAACGCG	1	89436456	R			NA	NA	GBP4	NM_052941	Body					NA	1:89436454-89436502			NA
cg12058781	0.62546889151026	1	89663896	p	GBP4	Body	open sea	Body - open sea	0	0	478	85	89663860	89664885	1026	89663868	89664782	915	0.0101269462030827	-0.0132947686295769	66612396	TTAACTAATAAAATACTATAACAAACCATACCCRCAATTCCCAAAAATTC	NA		II			GGGCTTTGGGCTTTATCAACCAGACACAAACGCGGGGGGCTCTGGGTGCTGTTAACCGGG[CG]AATTCCTGGGAACTGCGGGTATGGCTTGCCACAGTACCTTATCAGTTAATTGCATTCTTG	37	TAACTGATAAGGTACTGTGGCAAGCCATACCCGCAGTTCCCAGGAATTCG	1	89436484	F	rs77037476		NA	NA	GBP4	NM_052941	Body					NA	1:89436454-89436502			NA
cg23978657	0.0915334020067604	1	89664260	p	GBP4	Body	open sea	Body - open sea	0	0	478	85	89663860	89664885	1026	89663868	89664782	915	0.0101269462030827	-0.0663484201704291	12665402	AACCCAAAAAAAAACAACACATCCTAAAAACACCAATACACCTCTAATCA	25729423	AACCCGAAAAAAAACAACGCATCCTAAAAACACCGATACGCCTCTAATCG	I	C	Grn	GCTCTGGGAGGAAGCCCGAGGAGGAGCAGCGCATCCTGGAGACACCGGTGCGCCTCTGGT[CG]CCGCCTGTGGACCGTCTAGAGACGCTGGGCCACACGGAGCAAAGCACTCAGGGGTTCAAG	37	AGCCCGAGGAGGAGCAGCGCATCCTGGAGACACCGGTGCGCCTCTGGTCG	1	89436848	R			NA	NA	GBP4	NM_052941	Body					NA	1:89436804-89436956			NA
cg02482460	0.00480912482365025	1	89664338	p	GBP4	Body	open sea	Body - open sea	0	0	478	85	89663860	89664885	1026	89663868	89664782	915	0.0101269462030827	-0.135911696248276	12778508	AACCACACRAAACAAAACACTCAAAAATTCAAACAACATCAAACTTCCCC	NA		II			TAGAGACGCTGGGCCACACGGAGCAAAGCACTCAGGGGTTCAAGCAGCATCAGACTTCCC[CG]CGAGGTTCCTCCACTGCCTTTGTCACCCGCCAGTGTGAAGTCTCCAACCCTCCCCGTGTG	37	CGGGGAAGTCTGATGCTGCTTGAACCCCTGAGTGCTTTGCTCCGTGTGGC	1	89436926	R			NA	NA	GBP4	NM_052941	Body				DMR	NA	1:89436804-89436956			NA
cg22221320	0.00619240522210611	1	89664340	p	GBP4	Body	open sea	Body - open sea	0	0	478	85	89663860	89664885	1026	89663868	89664782	915	0.0101269462030827	-0.0992781536125447	59632336	AAAATTAAAAACTTCACACTAACRAATAACAAAAACAATAAAAAAACCTC	NA		II			GAGACGCTGGGCCACACGGAGCAAAGCACTCAGGGGTTCAAGCAGCATCAGACTTCCCCG[CG]AGGTTCCTCCACTGCCTTTGTCACCCGCCAGTGTGAAGTCTCCAACCCTCCCCGTGTGCA	37	GGGTTGGAGACTTCACACTGGCGGGTGACAAAGGCAGTGGAGGAACCTCG	1	89436928	F			NA	NA	GBP4	NM_052941	Body				DMR	NA	1:89436804-89436956			NA
cg21365602	0.00286516216709869	1	89664407	p	GBP4	Body	open sea	Body - open sea	0	0	478	85	89663860	89664885	1026	89663868	89664782	915	0.0101269462030827	-0.0995311573477986	61654492	TACCTTTCAAATATATTTAAATTATAACAAACAACAACAAATTCCCAAAC	NA		II			CCTCCACTGCCTTTGTCACCCGCCAGTGTGAAGTCTCCAACCCTCCCCGTGTGCAGTCTG[CG]CTTGGGAATTTGTTGTTGTTTGTTATAACCCAAATATACTTGAAAGGTAAAGCTTAAGAG	37	ACCTTTCAAGTATATTTGGGTTATAACAAACAACAACAAATTCCCAAGCG	1	89436995	F			NA	TRUE	GBP4	NM_052941	Body					NA				NA
cg20410995	0.0121525394068551	1	89664545	p	GBP4	1stExon	open sea	1stExon - open sea	0	0	83	85	89663860	89664885	1026	89663868	89664782	915	0.0101269462030827	-0.0477451098249813	39639459	TATCTATAAATCCRACTAAACTTTCAACTTCTAAAAACAATCCRTTTCTC	NA		II			GGGCACTGCAGCGTGAAGAGTTCTCTCACCCATTGCTCTGTCCTCCTGCGCCTGGATCCT[CG]AGAAACGGACTGTTCTTAGAAGCTGAAAGTCCAGCCGGATTTACAGACATCCAAGTAAGA	37	GTCTGTAAATCCGGCTGGACTTTCAGCTTCTAAGAACAGTCCGTTTCTCG	1	89437133	F			NA	NA	GBP4;GBP4	NM_052941;NM_052941	1stExon;5'UTR					NA		1:89664424-89664565	Unclassified_Cell_type_specific	NA
cg14563196	0.00370554733169046	1	89664582	p	GBP4	1stExon	open sea	1stExon - open sea	0	0	83	85	89663860	89664885	1026	89663868	89664782	915	0.0101269462030827	-0.0870327516907539	16651447	TCCTTTCAATTTCRATTCTCACAAACTCTTACTTAAATATCTATAAATCC	NA		II			CTGTCCTCCTGCGCCTGGATCCTCGAGAAACGGACTGTTCTTAGAAGCTGAAAGTCCAGC[CG]GATTTACAGACATCCAAGTAAGAGTCTGTGAGAACCGAAATTGAAAGGACATGCACTTTG	37	CCTTTCAATTTCGGTTCTCACAGACTCTTACTTGGATGTCTGTAAATCCG	1	89437170	F			NA	NA	GBP4;GBP4	NM_052941;NM_052941	1stExon;5'UTR					NA				NA
cg27285720	0.0186559894079247	1	89664782	p	GBP4	TSS200	open sea	TSS200 - open sea	0	0	26	85	89663860	89664885	1026	89663868	89664782	915	0.0101269462030827	-0.14723184752307	20786478	AAAACTCAAATTTATTTATCCCTCTTCCACCCTTAACTTAAATATCTTTC	NA		II			ACCAGACTCCTGAAACTCAGGTTTGTTTGTCCCTCTTCCACCCTTAGCTTAGGTATCTTT[CG]CCTCCAAAATGAATATAGAGCAGCAGACATGAATGTTGTTTCATCTACCTGTCTCTCAGG	37	AAACTCAGGTTTGTTTGTCCCTCTTCCACCCTTAGCTTAGGTATCTTTCG	1	89437370	R			NA	TRUE	GBP4	NM_052941	TSS200					NA				NA
cg26568372	0.00441464764397611	1	91190173	p	BARHL2	IGR	shore	IGR - shore	0	0	163	86	91190088	91190529	442	91190173	91190493	321	1.47341226810765e-05	-0.0802308620480157	69642413	TATAAATAAAAAACTTATAACATAACCCACRATATTATTTCTATACCTAC	NA		II			GGTGGGCGATGTGTGGGTGGGGGACTTGTGGCATGGCCCACGGTGTTGTTTCTGTGCCTG[CG]ATGACACACGTATGTCTTGAGCTGTGGGCTCGCCTTCCTGGAGGTGCGCCCGACCGCATC	37	CGCAGGCACAGAAACAACACCGTGGGCCATGCCACAAGTCCCCCACCCAC	1	90962761	R			NA	NA				chr1:91190489-91192804	N_Shore			NA	1:90962698-90962840			NA
cg17480076	0.00297046052940724	1	91190251	p	BARHL2	IGR	shore	IGR - shore	0	0	163	86	91190088	91190529	442	91190173	91190493	321	1.47341226810765e-05	-0.0771818002241279	57792472	TTTACACATAAAAACCATTCTCTCAATTCTCCTAAAACACCCCAAACACA	42792449	TTTACACGTAAAAACCGTTCTCTCAATTCTCCTAAAACACCCCAAACACG	I	C	Grn	TTGAGCTGTGGGCTCGCCTTCCTGGAGGTGCGCCCGACCGCATCTGCTGGTGGGTCTGAG[CG]TGCTTGGGGTGTCCCAGGAGAACTGAGAGAACGGCTCCCACGTGCAAAGTTCCAAAGCAT	37	TTTGCACGTGGGAGCCGTTCTCTCAGTTCTCCTGGGACACCCCAAGCACG	1	90962839	F			NA	NA				chr1:91190489-91192804	N_Shore			NA	1:90962698-90962840			NA
cg05039548	0.0368697747432589	1	91190366	p	BARHL2	IGR	shore	IGR - shore	0	0	163	86	91190088	91190529	442	91190173	91190493	321	1.47341226810765e-05	-0.120533015991508	62782331	TACRCACCATTAAAAACACACTACRATTTTAATATAACCTAATTAATACC	NA		II			AAAGCATTAATATTTTCATCATATTATCATTATTCAATATAATAATATTTGTTCGGTTAG[CG]GCACTAATTAGGCCACATTAAAACCGTAGTGTGTCCCTAATGGTGCGTAATGTGCTCACA	37	CGGCACTAATTAGGCCACATTAAAACCGTAGTGTGTCCCTAATGGTGCGT	1	90962954	F			NA	NA				chr1:91190489-91192804	N_Shore		DMR	NA				NA
cg20634266	0.0301016793969343	1	91190493	p	BARHL2	IGR	island	IGR - island	0	0	83	86	91190088	91190529	442	91190173	91190493	321	1.47341226810765e-05	-0.106160200236902	12706370	CTATATATATTTATATACRTAATAAAAAACRTCACRCCCTAATCCAACCC	NA		II			ATTTTTCTCTCTGAGGATGGGCGGCTGCAGGCTGGTAGGGGAGGAGAGACAGGCAAGCGG[CG]GGCTGGATTAGGGCGTGACGCCCCCCACCACGCACACAAACATACACAGCCCACTGGATG	37	TGTGTATGTTTGTGTGCGTGGTGGGGGGCGTCACGCCCTAATCCAGCCCG	1	90963081	F			NA	NA				chr1:91190489-91192804	Island		DMR	NA	1:90963042-90963258			NA
cg00000165	0.059912476375119	1	91194674	p	BARHL2	IGR	shore	IGR - shore	0	0	163	87	91193417	91197887	4471	91194674	91196488	1815	7.69925493211917e-06	-0.143062989733592	12637463	CAAAATCTATTAATACAATAACTTTTAATAAAACAACTAAAACACACATC	NA		II			CTAAGTGCAGTCAGGATCTGTTAGTACAGTGGCTTTTGATGGAACAGCTGAGGCACACAT[CG]CCCGTGGCATGGACTCCGGGGCCGAACGCTCACGACCAAGACTTTTGCCCTTTTGAAATG	37	AGGATCTGTTAGTACAGTGGCTTTTGATGGAACAGCTGAGGCACACATCG	1	90967262	R			NA	NA				chr1:91190489-91192804	S_Shore		CDMR	TRUE	1:90967262-90967361			NA
cg13200838	0.0409823451449294	1	91194708	p	BARHL2	IGR	shore	IGR - shore	0	0	163	87	91193417	91197887	4471	91194674	91196488	1815	7.69925493211917e-06	-0.119854612374971	29608322	CTACAACTCCCCTATTTCTATTTCATTTCAAAAAAACAAAAATCTTAATC	NA		II			TTTGATGGAACAGCTGAGGCACACATCGCCCGTGGCATGGACTCCGGGGCCGAACGCTCA[CG]ACCAAGACTTTTGCCCTTTTGAAATGAAATAGAAATAGGGGAGCTGCAGGAAAACCGAAT	37	CGACCAAGACTTTTGCCCTTTTGAAATGAAATAGAAATAGGGGAGCTGCA	1	90967296	F			NA	NA				chr1:91190489-91192804	S_Shore		CDMR	TRUE	1:90967262-90967361			NA
cg12071888	0.00064217504988265	1	91195159	p	BARHL2	IGR	shelf	IGR - shelf	0	0	1742	87	91193417	91197887	4471	91194674	91196488	1815	7.69925493211917e-06	-0.0825260561432839	60747510	TAATACCCAAAAACTACAAACTCAAATCCCCAACCAAACAAAAAACTACA	71726483	TAATACCCAAAAACTACAAACTCGAATCCCCAACCAAACGAAAAACTACG	I	A	Red	CAGGAGCCCAATTGGTGCCCAGGAGCTGCAGGCTCGGGTCCCCAGCCAGGCGGGGGACTG[CG]GGCCGCCCGCGCTGCAGGGCCGCGGGTCACCGCAGGGGGCGCCGGGGCGCTACGGGTCCT	37	TGGTGCCCAGGAGCTGCAGGCTCGGGTCCCCAGCCAGGCGGGGGACTGCG	1	90967747	R			NA	NA				chr1:91190489-91192804	S_Shelf			TRUE	1:90967668-90967980			NA
cg00910518	0.0149639964388651	1	91195213	p	BARHL2	IGR	shelf	IGR - shelf	0	0	1742	87	91193417	91197887	4471	91194674	91196488	1815	7.69925493211917e-06	-0.036662619983976	66650414	AAAAACACAAACTCAAACAAAAACCAAAAAAAACCAAACCCAAAAACCCA	59804415	AAAAACGCGAACTCGAACAAAAACCGAAAAAAACCAAACCCGAAAACCCG	I	T	Red	GGACTGCGGGCCGCCCGCGCTGCAGGGCCGCGGGTCACCGCAGGGGGCGCCGGGGCGCTA[CG]GGTCCTCGGGCCTGGTCTTTTCCGGTCCCTGCCCGAGCCCGCGCCTTTCCCGCCTTTCGG	37	CGGGTCCTCGGGCCTGGTCTTTTCCGGTCCCTGCCCGAGCCCGCGCCTTT	1	90967801	F			NA	NA				chr1:91190489-91192804	S_Shelf		DMR	TRUE	1:90967668-90967980	1:91195180-91196040	Unclassified_Cell_type_specific	NA
cg04560225	0.161331032112002	1	91195336	p	BARHL2	IGR	shelf	IGR - shelf	0	0	1742	87	91193417	91197887	4471	91194674	91196488	1815	7.69925493211917e-06	-0.0402883177729764	34720429	AAAAAATACAAAAAATTTCTAAATATAAAACCCCCCTTTCCCAAACAACA	29780359	AAAAAATACGAAAAATTTCTAAATATAAAACCCCCCTTTCCCAAACGACG	I	A	Red	GGAGAAACCTGCCTGGACACTGGAACTGGGAGAAAGCAGCAGCCTAATTGCTCTTCCGAT[CG]TCGCTTGGGAAAGGGGGGCTTCACATTTAGAAACTTCTCGCACCTTTCTCTCTCGGTCTC	37	CGTCGCTTGGGAAAGGGGGGCTTCACATTTAGAAACTTCTCGCACCTTTC	1	90967924	F			NA	NA				chr1:91190489-91192804	S_Shelf		DMR	TRUE	1:90967668-90967980	1:91195180-91196040	Unclassified_Cell_type_specific	NA
cg08713568	0.0852887392967865	1	91195504	p	BARHL2	IGR	shelf	IGR - shelf	0	0	1742	87	91193417	91197887	4471	91194674	91196488	1815	7.69925493211917e-06	-0.0781923588973461	53642442	TTTCTTCCCAAATTTTTTACACRAAAACCACTAATTTAATATCAAACTCC	NA		II			TCCTCGGGCGTTGGAGCTGTATTAGGCAGCACTCGTAGATAATATTGATGAGAGCTTTGC[CG]GAGCCTGACATCAAATTAGTGGCCTTCGTGTAAAAAATCTGGGAAGAAATGTCTAACATG	37	TTCTTCCCAGATTTTTTACACGAAGGCCACTAATTTGATGTCAGGCTCCG	1	90968092	F			NA	NA				chr1:91190489-91192804	S_Shelf		RDMR	NA		1:91195180-91196040	Unclassified_Cell_type_specific	NA
cg04929932	0.167347681445098	1	91195683	p	BARHL2	IGR	shelf	IGR - shelf	0	0	1742	87	91193417	91197887	4471	91194674	91196488	1815	7.69925493211917e-06	-0.0504157536830497	58802460	AAAAAACTAAATCAAAACTTCAAACTCTCTCATTATAAAATATACCTAAC	NA		II			GGAGGGAAGGAAAAAGGCTAAGTCAAAACTTCAAGCTCTCTCATTATGAGGTATACCTGA[CG]GGGACACCGAAAGCCGCCTGTACTTCCTCTCATCAATACAGCAGAGCTTTTTGTCAGTAA	37	AAAGGCTAAGTCAAAACTTCAAGCTCTCTCATTATGAGGTATACCTGACG	1	90968271	R			NA	NA				chr1:91190489-91192804	S_Shelf		RDMR	NA		1:91195180-91196040	Unclassified_Cell_type_specific	NA
cg17170758	0.0630980462718463	1	91195895	p	BARHL2	IGR	shelf	IGR - shelf	0	0	1742	87	91193417	91197887	4471	91194674	91196488	1815	7.69925493211917e-06	-0.0215539788934554	57751420	AAAATTTCCTAAAACCTTTAACAAATACCAATACTAAAATCATTATTCAC	NA		II			CTTATCAGCTGAGGATTTCCTAGGACCTTTGACAGATACCAATACTAAAATCATTGTTCA[CG]TGTCAATTTAAAAGACCATTAAAGCAGCTTATTTTGGTTTTAATTGGAACCTCCTCCCTT	37	GGATTTCCTAGGACCTTTGACAGATACCAATACTAAAATCATTGTTCACG	1	90968483	R			NA	NA				chr1:91190489-91192804	S_Shelf		DMR	NA		1:91195180-91196040	Unclassified_Cell_type_specific	NA
cg27523527	0.0422353756378763	1	91196145	p	BARHL2	IGR	shelf	IGR - shelf	0	0	1742	87	91193417	91197887	4471	91194674	91196488	1815	7.69925493211917e-06	-0.0524950737071437	26630376	AACTAAACRTACTACTACCAATACTAAAATTTCTAAAAATTCRAAACTAC	NA		II			CCGCCGCAGCCGCAACCGCAGCCGCAGCCGCAGCCAACGCGGCCGCGGAGCGACGCAGTC[CG]CAGCCTCGAATTTCCAGAAATTCCAGCACTGGCAGCAGCACGTCTAGTTCGAACGCTTCC	37	CGCAGCCTCGAATTTCCAGAAATTCCAGCACTGGCAGCAGCACGTCTAGT	1	90968733	F	rs12042107		NA	NA				chr1:91190489-91192804	S_Shelf		DMR	NA	1:90968596-90968921			NA
cg14419975	0.29557759903825	1	91196332	p	BARHL2	IGR	shelf	IGR - shelf	0	0	1742	87	91193417	91197887	4471	91194674	91196488	1815	7.69925493211917e-06	-0.0235305777282153	47774444	CTAACCCAATAAAAACAAATACATAACATATTCATACACTAAACACACCA	33691427	CTAACCCGATAAAAACAAATACATAACATATTCATACGCTAAACACGCCG	I	A	Red	ACTCTCCCTAGCCTGACCCGGTGAAAACAGATGCATAACATATTCATGCGCTGAGCACGC[CG]AGCAGCCCAGCGCGGAACTTTTTTTTTTTTCTTCTTCTTCTTCTTCTTTTAAATAAAGCG	37	CGGCGTGCTCAGCGCATGAATATGTTATGCATCTGTTTTCACCGGGTCAG	1	90968920	R			NA	NA				chr1:91190489-91192804	S_Shelf		DMR	NA	1:90968596-90968921			NA
cg07158747	0.275481931032191	1	91196488	p	BARHL2	IGR	shelf	IGR - shelf	0	0	1742	87	91193417	91197887	4471	91194674	91196488	1815	7.69925493211917e-06	-0.0389195200012548	59767488	CAACAAAACTAATATATATAAATACTTTAAAACAATAATCTACTTACAAC	NA		II			GCTGGCAGATGCAGCAAAACTAATATGTGTAAATGCTTTAAAGCAATAATCTGCTTACAG[CG]ACACTTCCCCGAACGGCGGCAGGACTGAGGGGGAAAGAGAAGGCGCTTGGCAGCCAGGGG	37	CGCTGTAAGCAGATTATTGCTTTAAAGCATTTACACATATTAGTTTTGCT	1	90969076	R			NA	NA				chr1:91190489-91192804	S_Shelf		DMR	NA		1:91196422-91196888	Unclassified_Cell_type_specific	NA
cg04982834	0.00878127545015485	1	93258288	p	EVI5	TSS1500	open sea	TSS1500 - open sea	0	0	112	88	93258176	93258431	256	93258288	93258319	32	1.94791380280676e-06	0.104817487636284	20767320	TTCTAACCAATACCTCAACRTCRACACTCAAACACAATAACAATTATAAC	NA		II			CTCTTCCATCTTCCTTCTTCTGTCCCTCCTTCCTTCCTTCTATGACTTATCTCAGAATGA[CG]TTACAATTGTTATTGTGTTTGAGTGCCGACGCTGAGGCATTGGCTAGAAACTTCTATAAT	37	TCTAGCCAATGCCTCAGCGTCGGCACTCAAACACAATAACAATTGTAACG	1	93030876	F			NA	NA	EVI5	NM_005665	TSS1500					TRUE				NA
cg24699699	0.000279655829540193	1	93258316	p	EVI5	TSS1500	open sea	TSS1500 - open sea	0	0	112	88	93258176	93258431	256	93258288	93258319	32	1.94791380280676e-06	0.0784013827398703	51670440	ATATCAAAAAACACCTAATTATAAAAATTTCTAACCAATACCTCAACRTC	NA		II			CTTCCTTCCTTCTATGACTTATCTCAGAATGACGTTACAATTGTTATTGTGTTTGAGTGC[CG]ACGCTGAGGCATTGGCTAGAAACTTCTATAATTAGGTGTTTTCTGACACTAGACAAAATT	37	TGTCAGAAAACACCTAATTATAGAAGTTTCTAGCCAATGCCTCAGCGTCG	1	93030904	F			NA	NA	EVI5	NM_005665	TSS1500					TRUE				NA
cg00519208	0.00139402081044962	1	93258319	p	EVI5	TSS1500	open sea	TSS1500 - open sea	0	0	112	88	93258176	93258431	256	93258288	93258319	32	1.94791380280676e-06	0.0991614281933937	17796341	CTAATATCAAAAAACACCTAATTATAAAAATTTCTAACCAATACCTCAAC	NA		II			CCTTCCTTCTATGACTTATCTCAGAATGACGTTACAATTGTTATTGTGTTTGAGTGCCGA[CG]CTGAGGCATTGGCTAGAAACTTCTATAATTAGGTGTTTTCTGACACTAGACAAAATTATT	37	CGCTGAGGCATTGGCTAGAAACTTCTATAATTAGGTGTTTTCTGACACTA	1	93030907	F			NA	TRUE	EVI5	NM_005665	TSS1500					TRUE				NA
cg14417407	0.0442356537450638	1	94313600	p	MIR760	IGR	island	IGR - island	0	0	83	89	94313582	94313908	327	94313600	94313745	146	0.000518866795828564	-0.0223669104751641	47702458	CTAAAAAAATAATCAACACAACACACACAAAACATAAACATATTTTCTCA	45700378	CTAAAAAAATAATCAACACAACGCACGCAAAACGTAAACGTATTTTCTCG	I	T	Red	GGCCCGGGTCTCGGGTGACACCCCCACGCCTTGAGCGGGACTGTGGTTGCGAGGGAGGGA[CG]AGAAAACACGCCTACGCCCTGCGTGCGCTGTGCTGACTACCTCTCCAGCATGGAGGCTTC	37	CTGGAGAGGTAGTCAGCACAGCGCACGCAGGGCGTAGGCGTGTTTTCTCG	1	94086188	F			NA	NA				chr1:94313317-94313628	Island			NA	1:94085922-94086285			TRUE
cg20063837	0.0258491317082515	1	94313627	p	MIR760	IGR	island	IGR - island	0	0	83	89	94313582	94313908	327	94313600	94313745	146	0.000518866795828564	-0.0535043726492885	19755382	AATATCTACTCATCTAAAAACCTCCATACTAAAAAAATAATCAACACAAC	NA		II			GCCTTGAGCGGGACTGTGGTTGCGAGGGAGGGACGAGAAAACACGCCTACGCCCTGCGTG[CG]CTGTGCTGACTACCTCTCCAGCATGGAGGCTTCCAGATGAGCAGACACCCGAATCCCAGC	37	GTGTCTGCTCATCTGGAAGCCTCCATGCTGGAGAGGTAGTCAGCACAGCG	1	94086215	F			NA	NA				chr1:94313317-94313628	Island			NA	1:94085922-94086285			TRUE
cg22602831	0.01315782212877	1	94313745	p	MIR760	IGR	shore	IGR - shore	0	0	163	89	94313582	94313908	327	94313600	94313745	146	0.000518866795828564	-0.0279893486099102	38702308	CRTCAAAAATAAAAATTTCTACCRTCACTCTAAAACTCTTAATTCRATCC	NA		II			CAGCGGGAGCCCGTCAAAAATGGAGATTTCTGCCGTCACTCTGGGACTCTTAATTCGGTC[CG]TCTGGGGTGGGGCCCAGGAATCTGCATTTCTGATAAGGTCACCCGCTCCCCTCCCCCATT	37	CGGACCGAATTAAGAGTCCCAGAGTGACGGCAGAAATCTCCATTTTTGAC	1	94086333	R			NA	NA				chr1:94311844-94313086	S_Shore			NA				TRUE
cg09022943	0.0176153429741582	1	98511210	p	MIR2682	IGR	island	IGR - island	0	0	83	90	98511127	98511341	215	98511210	98511258	49	0.000834660802967285	-0.0351062405260319	65670459	CACAAATAAAACACCAAAACTAAACAAAAAATCACTAAAAACTACCTCCA	66601473	CGCGAATAAAACGCCGAAACTAAACAAAAAATCGCTAAAAACTACCTCCG	I	C	Grn	GAAGTCACGCGCTTCCGCAGGCTTGCGGGGGCACCTTCGCCCACGGACACGCCCTTTCTG[CG]GAGGCAGCCCCCAGCGACCCTCTGCCCAGCTTCGGCGCCTCACTCGCGACGCTCCCAAAC	37	CGGAGGCAGCCCCCAGCGACCCTCTGCCCAGCTTCGGCGCCTCACTCGCG	1	98283798	F			NA	NA				chr1:98510966-98511710	Island			TRUE	1:98283336-98284381	1:98511058-98512138	Unclassified_Cell_type_specific	NA
cg04282138	0.0493437069660082	1	98511226	p	MIR137HG	IGR	island	IGR - island	0	0	83	90	98511127	98511341	215	98511210	98511258	49	0.000834660802967285	-0.0234071888754427	34774461	AACAATTTAAAAACATCACAAATAAAACACCAAAACTAAACAAAAAATCA	18632474	AACAATTTAAAAACGTCGCGAATAAAACGCCGAAACTAAACAAAAAATCG	I	C	Grn	GCAGGCTTGCGGGGGCACCTTCGCCCACGGACACGCCCTTTCTGCGGAGGCAGCCCCCAG[CG]ACCCTCTGCCCAGCTTCGGCGCCTCACTCGCGACGCTCCCAAACTGCTCAAGGCCTTTCA	37	AGCAGTTTGGGAGCGTCGCGAGTGAGGCGCCGAAGCTGGGCAGAGGGTCG	1	98283814	F			NA	NA				chr1:98510966-98511710	Island			TRUE	1:98283336-98284381	1:98511058-98512138	Unclassified_Cell_type_specific	NA
cg04763554	0.0269252505456082	1	98511258	p	MIR137HG	IGR	island	IGR - island	0	0	83	90	98511127	98511341	215	98511210	98511258	49	0.000834660802967285	-0.131748308714212	50738505	TTTTCTAAAATTAAAAACRACTAAAAAACCTTAAACAATTTAAAAACRTC	NA		II			ACGCCCTTTCTGCGGAGGCAGCCCCCAGCGACCCTCTGCCCAGCTTCGGCGCCTCACTCG[CG]ACGCTCCCAAACTGCTCAAGGCCTTTCAGTCGTTCCCAACTTTAGAAAATCGCCCCGTCC	37	TTTCTAAAGTTGGGAACGACTGAAAGGCCTTGAGCAGTTTGGGAGCGTCG	1	98283846	F			NA	NA				chr1:98510966-98511710	Island			TRUE	1:98283336-98284381	1:98511058-98512138	Unclassified_Cell_type_specific	NA
cg00066671	0.185874559501698	1	102462590	p	OLFM3	5'UTR	open sea	5'UTR - open sea	0	0	260	91	102462396	102462916	521	102462590	102462877	288	0.0110378322795842	-0.0119141032447654	15662308	CCACCCTAAAAAACAATCATTCCACAAACATTCTCAAAACTAAAAATCCA	74703339	CCGCCCTAAAAAACGATCATTCCGCAAACATTCTCAAAACTAAAAATCCG	I	A	Red	CAGCGGCGGCAGCCGCCCTGGGGGGCGATCATTCCGCAGGCATTCTCAGAGCTAGGAGTC[CG]GGAGCTCTAGAGAGTGGGTTGGGCTGCAGTGGGCGCTGGCCGCGGTGCTGAAGCGCCTCC	37	CCGCCCTGGGGGGCGATCATTCCGCAGGCATTCTCAGAGCTAGGAGTCCG	1	102235178	R			NA	NA	OLFM3;OLFM3	NM_058170;NM_058170	5'UTR;1stExon			low-CpG:102235131-102235380		NA	1:102234949-102235249			NA
cg09801936	0.262463899198253	1	102462632	p	OLFM3	5'UTR	open sea	5'UTR - open sea	0	0	260	91	102462396	102462916	521	102462590	102462877	288	0.0110378322795842	-0.0173536501141404	71613358	AAAATCCAAAAACTCTAAAAAATAAATTAAACTACAATAAACACTAACCA	38658334	AAAATCCGAAAACTCTAAAAAATAAATTAAACTACAATAAACGCTAACCG	I	C	Grn	TTCTCAGAGCTAGGAGTCCGGGAGCTCTAGAGAGTGGGTTGGGCTGCAGTGGGCGCTGGC[CG]CGGTGCTGAAGCGCCTCCAACCCGCGCGCCCCAGTTTACCCTCTCCCCCGCTGCTATATA	37	CGGCCAGCGCCCACTGCAGCCCAACCCACTCTCTAGAGCTCCCGGACTCC	1	102235220	R			NA	NA	OLFM3;OLFM3	NM_058170;NM_058170	5'UTR;1stExon			low-CpG:102235131-102235380		NA	1:102234949-102235249			NA
cg02861071	0.0187431712734304	1	102462656	p	OLFM3	5'UTR	open sea	5'UTR - open sea	0	0	260	91	102462396	102462916	521	102462590	102462877	288	0.0110378322795842	-0.0231345614827225	42682327	AATTAAACTACAATAAACACTAACCACAATACTAAAACACCTCCAACCCA	67686473	AATTAAACTACAATAAACGCTAACCGCGATACTAAAACGCCTCCAACCCG	I	C	Grn	CTCTAGAGAGTGGGTTGGGCTGCAGTGGGCGCTGGCCGCGGTGCTGAAGCGCCTCCAACC[CG]CGCGCCCCAGTTTACCCTCTCCCCCGCTGCTATATAGCTAGCCCACCTCAAAAGTTTTGA	37	GGTTGGGCTGCAGTGGGCGCTGGCCGCGGTGCTGAAGCGCCTCCAACCCG	1	102235244	R			NA	NA	OLFM3;OLFM3	NM_058170;NM_058170	5'UTR;1stExon			low-CpG:102235131-102235380	DMR	NA	1:102234949-102235249			NA
cg21809447	0.809365495836898	1	102462682	p	OLFM3	5'UTR	open sea	5'UTR - open sea	0	0	260	91	102462396	102462916	521	102462590	102462877	288	0.0110378322795842	-0.00710052394019517	31789355	TATCTATTCCTTAAATCAAAACTTTTAAAATAAACTAACTATATAACAAC	NA		II			GGGCGCTGGCCGCGGTGCTGAAGCGCCTCCAACCCGCGCGCCCCAGTTTACCCTCTCCCC[CG]CTGCTATATAGCTAGCCCACCTCAAAAGTTTTGACCCAAGGAATAGATAAAGGGATTAAC	37	ATCTATTCCTTGGGTCAAAACTTTTGAGGTGGGCTAGCTATATAGCAGCG	1	102235270	F			NA	NA	OLFM3;OLFM3	NM_058170;NM_058170	5'UTR;1stExon			low-CpG:102235131-102235380		NA				NA
cg23631062	0.0107099397515395	1	102462806	p	OLFM3	TSS200	open sea	TSS200 - open sea	0	0	26	91	102462396	102462916	521	102462590	102462877	288	0.0110378322795842	-0.145804731167009	59726493	ATAAAAACCTAAACAACRAATATAACATCACTACAACTCCTAAAAATTTC	NA		II			CTGAGAGAGGTGTGGAGACCTGGACAACGGATATGACATCACTACAGCTCCTGGGGGTTT[CG]GGGGGATATTTTGCGGGGAATTTGTTAACCAAACAAGGATTGACTCTCGTGCTCCAGTTC	37	TGGAGACCTGGACAACGGATATGACATCACTACAGCTCCTGGGGGTTTCG	1	102235394	R			NA	NA	OLFM3	NM_058170	TSS200					NA				NA
cg14973421	0.00265329453272018	1	102462821	p	OLFM3	TSS200	open sea	TSS200 - open sea	0	0	26	91	102462396	102462916	521	102462590	102462877	288	0.0110378322795842	-0.117731822483244	43715399	TACTAAACTAAAACACRAAAATCAATCCTTATTTAATTAACAAATTCCCC	NA		II			AGACCTGGACAACGGATATGACATCACTACAGCTCCTGGGGGTTTCGGGGGGATATTTTG[CG]GGGAATTTGTTAACCAAACAAGGATTGACTCTCGTGCTCCAGTTCAGCATTTGCCGGCAA	37	CGGGGAATTTGTTAACCAAACAAGGATTGACTCTCGTGCTCCAGTTCAGC	1	102235409	F			NA	NA	OLFM3	NM_058170	TSS200					NA				NA
cg16510022	0.051515398945395	1	102462855	p	OLFM3	TSS200	open sea	TSS200 - open sea	0	0	26	91	102462396	102462916	521	102462590	102462877	288	0.0110378322795842	-0.0884821684221977	57716483	TCTTTACTTCTCTACAACTCAAATTACCRACAAATACTAAACTAAAACAC	NA		II			CCTGGGGGTTTCGGGGGGATATTTTGCGGGGAATTTGTTAACCAAACAAGGATTGACTCT[CG]TGCTCCAGTTCAGCATTTGCCGGCAACTTGAGCTGCAGAGAAGTAAAGAGTCAGCTAAAT	37	CGTGCTCCAGTTCAGCATTTGCCGGCAACTTGAGCTGCAGAGAAGTAAAG	1	102235443	F			NA	NA	OLFM3	NM_058170	TSS200					NA				NA
cg09864076	0.232379789859022	1	102462877	p	OLFM3	TSS200	open sea	TSS200 - open sea	0	0	26	91	102462396	102462916	521	102462590	102462877	288	0.0110378322795842	-0.0348719435714738	44695319	CATAATCCTATATTTAACTAACTCTTTACTTCTCTACAACTCAAATTACC	NA		II			TTTGCGGGGAATTTGTTAACCAAACAAGGATTGACTCTCGTGCTCCAGTTCAGCATTTGC[CG]GCAACTTGAGCTGCAGAGAAGTAAAGAGTCAGCTAAATACAGGATTATGAAACAAATAGT	37	CGGCAACTTGAGCTGCAGAGAAGTAAAGAGTCAGCTAAATACAGGATTAT	1	102235465	F			NA	NA	OLFM3	NM_058170	TSS200					NA				NA
cg26436330	0.0449652820610084	1	103573700	p	COL11A1	1stExon	open sea	1stExon - open sea	0	0	83	92	103573512	103574249	738	103573700	103574097	398	0.000149764223030142	-0.0305580171125732	42624489	ATACAAAACTCAAAAATAAAACCATAATCCTCTAAATAAAAAACAAAACA	22766368	ATACGAAACTCGAAAATAAAACCGTAATCCTCTAAATAAAAAACGAAACG	I	A	Red	TCTCTAGCTTGGAAGAGGAAGGTCAATGCGAGGGTTGTTACGGTGAAATCCCAGAGCCAC[CG]TTTCGTTTTCCACCTAGAGGACCACGGCTCCATCTCCGAGCCCCGCACTCACAACTGTGA	37	GTGCGGGGCTCGGAGATGGAGCCGTGGTCCTCTAGGTGGAAAACGAAACG	1	103346288	F	rs12025888		NA	NA	COL11A1;COL11A1;COL11A1;COL11A1	NM_001854;NM_080629;NM_001168249;NM_080630	1stExon;1stExon;1stExon;1stExon				DMR	NA	1:103346256-103347121			NA
cg20847625	0.0317023344073682	1	103573772	p	COL11A1	5'UTR	open sea	5'UTR - open sea	0	0	260	92	103573512	103574249	738	103573700	103574097	398	0.000149764223030142	-0.0207012517097466	54778315	CCCTAACAATACCTTAAAAAAAACAAAATTAATCTACAATCACAATTTCA	40728435	CCCTAACGATACCTTAAAAAAAACGAAATTAATCTACAATCGCAATTTCG	I	T	Red	CACCTAGAGGACCACGGCTCCATCTCCGAGCCCCGCACTCACAACTGTGAACTCAACCCA[CG]AAATTGCGACTGCAGACCAACTTCGTCCTTTCCAAGGTATCGCCAGGGATGTTTGCTACA	37	CCCTGGCGATACCTTGGAAAGGACGAAGTTGGTCTGCAGTCGCAATTTCG	1	103346360	F	rs12025921		NA	NA	COL11A1;COL11A1;COL11A1;COL11A1;COL11A1;COL11A1;COL11A1;COL11A1	NM_080629;NM_080630;NM_080629;NM_001168249;NM_001168249;NM_080630;NM_001854;NM_001854	5'UTR;5'UTR;1stExon;5'UTR;1stExon;1stExon;5'UTR;1stExon					NA	1:103346256-103347121			NA
cg12884406	0.0368101737158472	1	103573989	p	COL11A1	5'UTR	open sea	5'UTR - open sea	0	0	260	92	103573512	103574249	738	103573700	103574097	398	0.000149764223030142	-0.171460787191945	45630391	AACTTATTAATAAAAACCCCTCATCTACCTTCATTCTAAAAACAAAACCC	NA		II			CTCTGAGTTGGCCCCACCGGCCGGGACCCTCCGGCCGCGACCCTCTGATCCTTCCTCTGC[CG]GGCCCTGCCTTCAGAATGAAGGCAGATGAGGGGCTTCCACCAACAAGCTGAGAGTACTGT	37	CGGGCCCTGCCTTCAGAATGAAGGCAGATGAGGGGCTTCCACCAACAAGC	1	103346577	F			NA	TRUE	COL11A1;COL11A1;COL11A1;COL11A1;COL11A1;COL11A1;COL11A1;COL11A1	NM_080629;NM_080630;NM_080629;NM_001168249;NM_001168249;NM_080630;NM_001854;NM_001854	5'UTR;5'UTR;1stExon;5'UTR;1stExon;1stExon;5'UTR;1stExon					NA	1:103346256-103347121			NA
cg00325149	0.103593357005782	1	103574072	p	COL11A1	TSS200	open sea	TSS200 - open sea	0	0	26	92	103573512	103574249	738	103573700	103574097	398	0.000149764223030142	-0.0817270042383162	47645446	ACTTCCACCAACAAACTAAAAATACTATATACCCCTAAAAACTTCATACC	NA		II			GCAGATGAGGGGCTTCCACCAACAAGCTGAGAGTACTGTGTGCCCCTAAAGGCTTCATGC[CG]TCAGTGGGCTGGACGAGTGGCTCCGGGCAGCCCCCTCCTCCGCCCACTCCCCTCCCTGCT	37	CGGCATGAAGCCTTTAGGGGCACACAGTACTCTCAGCTTGTTGGTGGAAG	1	103346660	R			NA	NA	COL11A1;COL11A1;COL11A1;COL11A1	NM_080630;NM_001854;NM_001168249;NM_080629	TSS200;TSS200;TSS200;TSS200					NA	1:103346256-103347121			NA
cg24495344	0.0274149759580452	1	103574097	p	COL11A1	TSS200	open sea	TSS200 - open sea	0	0	26	92	103573512	103574249	738	103573700	103574097	398	0.000149764223030142	-0.155391772957636	22717451	TATATACCCCTAAAAACTTCATACCRTCAATAAACTAAACRAATAACTCC	NA		II			GCTGAGAGTACTGTGTGCCCCTAAAGGCTTCATGCCGTCAGTGGGCTGGACGAGTGGCTC[CG]GGCAGCCCCCTCCTCCGCCCACTCCCCTCCCTGCTCCCAGCTCCCCCTCCCAGGGCGAAA	37	GTGTGCCCCTAAAGGCTTCATGCCGTCAGTGGGCTGGACGAGTGGCTCCG	1	103346685	R			NA	NA	COL11A1;COL11A1;COL11A1;COL11A1	NM_080630;NM_001854;NM_001168249;NM_080629	TSS200;TSS200;TSS200;TSS200					NA	1:103346256-103347121			NA
cg11065458	0.0292011070233287	1	110654514	p	UBL4B	TSS1500	open sea	TSS1500 - open sea	0	0	112	93	110654507	110658509	4003	110654514	110656508	1995	6.04026388564743e-05	0.0611204129286802	52728307	TTACCCACAATAACAACCTACTCATAAATACACRTTTTAATTTCCCTCCC	NA		II			TAACATACTAGTTGCCCACAATGGCAACCTGCTCATGAATGCACGTTTTGATTTCCCTCC[CG]TCCTCATCTCACATCCTCACTCCCCTCCTGGTGCCTCCTGGGATCACCTCCTAATTGAGT	37	CGGGAGGGAAATCAAAACGTGCATTCATGAGCAGGTTGCCATTGTGGGCA	1	110456037	R			NA	NA	UBL4B	NM_203412	TSS1500					NA				NA
cg10241097	0.0172378544393571	1	110654660	p	UBL4B	TSS1500	open sea	TSS1500 - open sea	0.01	0	112	93	110654507	110658509	4003	110654514	110656508	1995	6.04026388564743e-05	0.0925104361676024	45616464	CTACCTTCATAACACTTTCACACTAATAAACTAACTAACATTTATCAAAC	NA		II			GTGTCTGCTGCTGGAAAGCCCAATCCAAAAGAGCGTGTAAAGTGCTTGACAGAAAGAGGA[CG]CTTGATAAATGCTAGCCAGCTCACTAGTGTGAAAGTGTCATGAAGGCAGAAGTCATCCAT	37	CGCTTGATAAATGCTAGCCAGCTCACTAGTGTGAAAGTGTCATGAAGGCA	1	110456183	F			NA	TRUE	UBL4B	NM_203412	TSS1500					NA				NA
cg02049829	0.0019530399998813	1	110655000	p	UBL4B	TSS200	open sea	TSS200 - open sea	0	0	26	93	110654507	110658509	4003	110654514	110656508	1995	6.04026388564743e-05	0.0635309943632023	64639488	CCCAAAAAACCAAAAACCCAACTTAAACAAACAACCATTAACTAATACAC	NA		II			CTTTGCTGTCCCAAAAGTTCCACTCTGGAAATGAGCCCCCCCGCAGCATTGTGACATCAC[CG]TGCACTAGCCAATGGCTGCCTGCCTAAGCTGGGTCCCTGGTCTCCTGGGACTACTAGCCC	37	CCAGGAGACCAGGGACCCAGCTTAGGCAGGCAGCCATTGGCTAGTGCACG	1	110456523	F			NA	NA	UBL4B	NM_203412	TSS200					NA				NA
cg24493115	0.516400769094822	1	110655091	p	UBL4B	5'UTR	open sea	5'UTR - open sea	0	0	260	93	110654507	110658509	4003	110654514	110656508	1995	6.04026388564743e-05	0.0158920115379206	17659500	CAAAAAAAATCCATACTCTAAAAACTACCCTAAAAATTAAAAAATCCTAC	NA		II			TGGGTCCCTGGTCTCCTGGGACTACTAGCCCTTTGTTGATAGGGAGAAGCCAACATCTCC[CG]CAGGACCCCCTAATCTTCAGGGCAGCTCCCAGAGCATGGATCCCTCCTGATTCCACTCAG	37	AGGAGGGATCCATGCTCTGGGAGCTGCCCTGAAGATTAGGGGGTCCTGCG	1	110456614	F		rs34623488	NA	NA	UBL4B;UBL4B	NM_203412;NM_203412	5'UTR;1stExon					NA				NA
cg24346637	0.00406649170060823	1	110655292	p	UBL4B	1stExon	open sea	1stExon - open sea	0	0	83	93	110654507	110658509	4003	110654514	110656508	1995	6.04026388564743e-05	0.0747465698333311	28746323	AATATCCAAACRACTAAAAATACCTAAAAAACAACAACACCTACTTTTCC	NA		II			CTGAAGAGACTGGTGTCCAGGCGGCTGAAGGTGCCTGAGGAGCAGCAGCACCTGCTTTTC[CG]TGGCCAGCTCCTGGAGGATGACAAGCACCTCTCTGACTACTGCATTGGGCCCAATGCCTC	37	CGGAAAAGCAGGTGCTGCTGCTCCTCAGGCACCTTCAGCCGCCTGGACAC	1	110456815	R			NA	TRUE	UBL4B	NM_203412	1stExon					NA				NA
cg09826973	0.0158077938652797	1	110656508	p	UBL4B	3'UTR	open sea	3'UTR - open sea	0	0	2001	93	110654507	110658509	4003	110654514	110656508	1995	6.04026388564743e-05	0.0527652176709527	28795456	ATCACCACTTTACTTTTCACATATATAACAACTCTCTACATCTAAACTAC	NA		II			CAAGGCTCCCTGGAAGGAAAAATGGTATCTGTCAATGAGGATCCTTGCCCTCACAGAGCA[CG]CAGCCTAGATGCAGAGAGCTGCTATACATGTGAAAAGTAAAGTGGTGACATGAAACTAGA	37	CGCAGCCTAGATGCAGAGAGCTGCTATACATGTGAAAAGTAAAGTGGTGA	1	110458031	F			NA	NA	UBL4B;UBL4B	NM_203412;NM_203412	3'UTR;1stExon					NA				NA
cg21220708	0.0149820272590141	1	111747228	p	DENND2D	IGR	island	IGR - island	0	0	83	94	111747161	111747487	327	111747228	111747324	97	0.000121705991813895	-0.250842524942125	25713447	CTAAATCAAACCTCCCCAAAAACCCCACAAAAAATAAAAACAAAATAACA	23626490	CTAAATCAAACCTCCCCGAAAACCCCACGAAAAATAAAAACGAAATAACG	I	C	Grn	CCCTGGGCAGGGCAGCGTGGGGTGGAAGAGGGCGCTCGACGCGCGTCCGGGACTGGGCGG[CG]CCACCTCGTTCCCACCCTCCGTGGGGCTCCCGGGGAGGCTTGACTTAGCGAACACCCTGC	37	CTAAGTCAAGCCTCCCCGGGAGCCCCACGGAGGGTGGGAACGAGGTGGCG	1	111548751	F			NA	NA				chr1:111746337-111747303	Island			TRUE	1:111547873-111548818	1:111746088-111747983	Unclassified	TRUE
cg26115312	0.0581635434269136	1	111747236	p	DENND2D	IGR	island	IGR - island	0	0	83	94	111747161	111747487	327	111747228	111747324	97	0.000121705991813895	-0.132523869238454	46721439	AATATTCACTAAATCAAACCTCCCCAAAAACCCCACAAAAAATAAAAACA	34696453	AATATTCGCTAAATCAAACCTCCCCGAAAACCCCACGAAAAATAAAAACG	I	A	Red	AGGGCAGCGTGGGGTGGAAGAGGGCGCTCGACGCGCGTCCGGGACTGGGCGGCGCCACCT[CG]TTCCCACCCTCCGTGGGGCTCCCGGGGAGGCTTGACTTAGCGAACACCCTGCAGTCCGCA	37	GGTGTTCGCTAAGTCAAGCCTCCCCGGGAGCCCCACGGAGGGTGGGAACG	1	111548759	F			NA	NA				chr1:111746337-111747303	Island			TRUE	1:111547873-111548818	1:111746088-111747983	Unclassified	TRUE
cg14519917	0.0173031943799044	1	111747302	p	DENND2D	IGR	island	IGR - island	0	0	83	94	111747161	111747487	327	111747228	111747324	97	0.000121705991813895	-0.265778628206654	51648446	AAAATTCRTTTAAAACCACCTAAAAAACRATAATTTCAACCAAAACATAC	NA		II			CACCCTCCGTGGGGCTCCCGGGGAGGCTTGACTTAGCGAACACCCTGCAGTCCGCAAAAG[CG]CATGTCCTGGCTGAAATCACCGTCTTCCAGGTGGCCCCAAACGAATCCCAAAAGGGGCAG	37	CGCATGTCCTGGCTGAAATCACCGTCTTCCAGGTGGCCCCAAACGAATCC	1	111548825	F	rs58162500		NA	NA				chr1:111746337-111747303	Island			TRUE		1:111746088-111747983	Unclassified	TRUE
cg25722212	0.0312545585644629	1	111747324	p	DENND2D	IGR	shore	IGR - shore	0	0	163	94	111747161	111747487	327	111747228	111747324	97	0.000121705991813895	-0.20928734139637	72703358	AACTAAAAACTCTACCCCTTTTAAAATTCRTTTAAAACCACCTAAAAAAC	NA		II			GAGGCTTGACTTAGCGAACACCCTGCAGTCCGCAAAAGCGCATGTCCTGGCTGAAATCAC[CG]TCTTCCAGGTGGCCCCAAACGAATCCCAAAAGGGGCAGAGTTTTCAGTCCTCACACCTCT	37	ACTGAAAACTCTGCCCCTTTTGGGATTCGTTTGGGGCCACCTGGAAGACG	1	111548847	F	rs80140138		NA	NA				chr1:111746337-111747303	S_Shore			TRUE		1:111746088-111747983	Unclassified	TRUE
cg21920775	0.0308376759564608	1	114696641	p	SYT6	TSS200	island	TSS200 - island	0	0	9	95	114696634	114696762	129	114696641	114696698	58	1.79036899715272e-05	-0.10321607489286	39626354	CRCCCCCTCTACACTCAAAAACTAACCTAAATCCRAAAAATAAAAATTTC	NA		II			CGCCTCGCGGCCGCCCCCTCTACACTCAGGGACTGGCCTGAGTCCGGGGGGTGGGGGTTT[CG]AGGCGGGAAGCCGGGCTGTCCCGAATCTCGGAGGGTGCAAGGCCAGGAAAGAGTCCGGGT	37	GCCCCCTCTACACTCAGGGACTGGCCTGAGTCCGGGGGGTGGGGGTTTCG	1	114498164	R			NA	NA	SYT6	NM_205848	TSS200	chr1:114695136-114696672	Island		DMR	TRUE	1:114496376-114498289	1:114696480-114696850	Unclassified_Cell_type_specific	NA
cg01567634	0.00568824786195144	1	114696671	p	SYT6	TSS200	island	TSS200 - island	0	0	9	95	114696634	114696762	129	114696641	114696698	58	1.79036899715272e-05	-0.118307120862884	49624415	AATAAATACAAAATAAAAACCCAAACTCTTTCCTAACCTTACACCCTCCA	34624312	AATAAATACGAAATAAAAACCCGAACTCTTTCCTAACCTTACACCCTCCG	I	A	Red	GACTGGCCTGAGTCCGGGGGGTGGGGGTTTCGAGGCGGGAAGCCGGGCTGTCCCGAATCT[CG]GAGGGTGCAAGGCCAGGAAAGAGTCCGGGTTCCCACTCCGCATTCACTGCCTGGTGTGAC	37	CGGAGGGTGCAAGGCCAGGAAAGAGTCCGGGTTCCCACTCCGCATTCACT	1	114498194	F			NA	NA	SYT6	NM_205848	TSS200	chr1:114695136-114696672	Island		DMR	TRUE	1:114496376-114498289	1:114696480-114696850	Unclassified_Cell_type_specific	NA
cg03514545	0.000533430193404144	1	114696698	p	SYT6	TSS1500	shore	TSS1500 - shore	0	0	64	95	114696634	114696762	129	114696641	114696698	58	1.79036899715272e-05	-0.143742672528704	66753497	CTCAAAAACRCCCAAAATCACACCAAACAATAAATACRAAATAAAAACCC	NA		II			TTTCGAGGCGGGAAGCCGGGCTGTCCCGAATCTCGGAGGGTGCAAGGCCAGGAAAGAGTC[CG]GGTTCCCACTCCGCATTCACTGCCTGGTGTGACCTTGGGCGTCTCTGAGCCTCAATTTTC	37	CGGGTTCCCACTCCGCATTCACTGCCTGGTGTGACCTTGGGCGTCTCTGA	1	114498221	F			NA	NA	SYT6	NM_205848	TSS1500	chr1:114696886-114697185	N_Shore		DMR	TRUE	1:114496376-114498289	1:114696480-114696850	Unclassified_Cell_type_specific	NA
cg14565725	0.00792628302430136	1	119532044	p	TBX15	1stExon	island	1stExon - island	0	0	45	96	119532011	119532101	91	119532044	119532093	50	9.44410609021416e-05	-0.120250741494665	11760509	ACCAATCAAAAACAACAAAAAACCCCCAAATACAAAAAAAACTCAAACCA	18787319	ACCGATCGAAAACGACAAAAAACCCCCGAATACAAAAAAAACTCAAACCG	I	A	Red	CCAAGTTACGCCACCGGTCGAGGACGGCAGGAGACCCCCGAGTGCAGAGAAAGCTCAAAC[CG]GCAGCGAAGTCGGTCCTAGCCAAGCTGAAAAAACGTCTCGGATTTCGCGGACAGCGGCCT	37	ACCGGTCGAGGACGGCAGGAGACCCCCGAGTGCAGAGAAAGCTCAAACCG	1	119333567	R			NA	NA	TBX15;TBX15	NM_152380;NM_152380	1stExon;5'UTR	chr1:119531991-119532196	Island			TRUE	1:119333515-119333932			NA
cg24884142	0.00720720216587447	1	119532056	p	TBX15	1stExon	island	1stExon - island	0	0	45	96	119532011	119532101	91	119532044	119532093	50	9.44410609021416e-05	-0.0665571180842092	30781436	AAACCACTATCCACAAAATCCAAAACATTTTTTCAACTTAACTAAAACCA	13765474	AAACCGCTATCCGCGAAATCCGAAACGTTTTTTCAACTTAACTAAAACCG	I	A	Red	ACCGGTCGAGGACGGCAGGAGACCCCCGAGTGCAGAGAAAGCTCAAACCGGCAGCGAAGT[CG]GTCCTAGCCAAGCTGAAAAAACGTCTCGGATTTCGCGGACAGCGGCCTAGACACAGCCCG	37	CGGTCCTAGCCAAGCTGAAAAAACGTCTCGGATTTCGCGGACAGCGGCCT	1	119333579	F	rs75870087		NA	NA	TBX15;TBX15	NM_152380;NM_152380	1stExon;5'UTR	chr1:119531991-119532196	Island			TRUE	1:119333515-119333932			NA
cg07892597	0.0251417916311782	1	119532093	p	TBX15	1stExon	island	1stExon - island	0	0	45	96	119532011	119532101	91	119532044	119532093	50	9.44410609021416e-05	-0.0943538107129055	50660416	CRACCAAAACACTAAAACTAAAAAATCRAACTATATCTAAACCRCTATCC	NA		II			AAAGCTCAAACCGGCAGCGAAGTCGGTCCTAGCCAAGCTGAAAAAACGTCTCGGATTTCG[CG]GACAGCGGCCTAGACACAGCCCGATCTTCCAGTCCTAGTGCCCTGGTCGAGACGGTTCTA	37	GACCAGGGCACTAGGACTGGAAGATCGGGCTGTGTCTAGGCCGCTGTCCG	1	119333616	F	rs75552845	rs75870087	NA	NA	TBX15;TBX15	NM_152380;NM_152380	1stExon;5'UTR	chr1:119531991-119532196	Island			TRUE	1:119333515-119333932			NA
cg24035245	0.00901212194094955	1	119535928	p	WARS2	IGR	island	IGR - island	0	0	83	97	119535901	119536227	327	119535928	119536064	137	1.11117120052265e-05	-0.102251942459676	69714456	CATCCTACATCCTACAAAAACAAACAAAACCAAAACTAACACCTAAAACA	61681408	CATCCTACATCCTACGAAAACAAACAAAACCGAAACTAACGCCTAAAACG	I	A	Red	TTTCCCCACGGCGTTTCGTGCAACGCCGCAGCCCGACCTTCGACTGCAGGGTGCGCCCGC[CG]TTCCAGGCGCCAGCTCCGGTCCTGCCTGCCTTCGCAGGATGCAGGATGCGTAACTTCGAG	37	CATCCTGCATCCTGCGAAGGCAGGCAGGACCGGAGCTGGCGCCTGGAACG	1	119337451	F			NA	NA				chr1:119535666-119535987	Island		DMR	NA	1:119337142-119337742			NA
cg24041917	0.0145799925880369	1	119535986	p	WARS2	IGR	island	IGR - island	0	0	83	97	119535901	119536227	327	119535928	119536064	137	1.11117120052265e-05	-0.104372642446961	44791422	TAACCTAAAACAAACTCCTCCCTCATACTCAATAAACTCAACTCAAACTC	NA		II			GCCGTTCCAGGCGCCAGCTCCGGTCCTGCCTGCCTTCGCAGGATGCAGGATGCGTAACTT[CG]AGCCTGAGCTGAGCCCACTGAGCATGAGGGAGGAGCCTGCCTCAGGTTACCAAGGCGGAA	37	CGAGCCTGAGCTGAGCCCACTGAGCATGAGGGAGGAGCCTGCCTCAGGTT	1	119337509	F	rs79703564		NA	NA				chr1:119535666-119535987	Island		DMR	NA	1:119337142-119337742			NA
cg19300924	0.000384185832200632	1	119536064	p	WARS2	IGR	shore	IGR - shore	0	0	163	97	119535901	119536227	327	119535928	119536064	137	1.11117120052265e-05	-0.0998773666143401	38691477	AAAAAAAACCTACCTCAAATTACCAAAACRAAAAAACAAACCTTAAATAC	NA		II			ACTGAGCATGAGGGAGGAGCCTGCCTCAGGTTACCAAGGCGGAAAGACAGGCCTTGGGTG[CG]AGGTGAAGGGGCTTCCTGGGAAGCCCTCCAGCCCCTCTCCTTTGCCTTGCTTCCGCAATG	37	CGCACCCAAGGCCTGTCTTTCCGCCTTGGTAACCTGAGGCAGGCTCCTCC	1	119337587	R			TRUE	NA				chr1:119535666-119535987	S_Shore		DMR	NA	1:119337142-119337742			NA
cg25386234	0.0321644422493615	1	119542159	p	WARS2	IGR	shore	IGR - shore	0	0	163	98	119541996	119542458	463	119542159	119542295	137	0.000279019383564742	-0.0737202631281964	24630318	CATCTCTTCRTCAAAAACAAATAAAACCTAACCTCCTACCTAAATTAACC	NA		II			ATCGCCCCCAGCATCTCTTCGTCAAAGACAAATAAAGCCTAGCCTCCTGCCTGGGTTGAC[CG]GTTCTCCGGTGGAGGGGAAGAGAGAGAGAGAGAGTGAGAACGAACGAGAACGCTGGCGAA	37	CGGTCAACCCAGGCAGGAGGCTAGGCTTTATTTGTCTTTGACGAAGAGAT	1	119343682	R			NA	NA				chr1:119543056-119543454	N_Shore		CDMR	TRUE	1:119343682-119343838			NA
cg13107768	0.00578784037932513	1	119542229	p	WARS2	IGR	shore	IGR - shore	0	0	163	98	119541996	119542458	463	119542159	119542295	137	0.000279019383564742	-0.172352999404813	55638315	CCRAAACTAAATAAAAACACCATACACATCTATTCACCCRAATTTACAAC	NA		II			GTGGAGGGGAAGAGAGAGAGAGAGAGTGAGAACGAACGAGAACGCTGGCGAAGAGGAATG[CG]CTGCAAACCCGGGTGAACAGATGTGCATGGTGCCCTCACCCAGCCCCGGCATGGCCTAGA	37	CGCTGCAAACCCGGGTGAACAGATGTGCATGGTGCCCTCACCCAGCCCCG	1	119343752	F	rs79519242		NA	NA				chr1:119543056-119543454	N_Shore		CDMR	TRUE	1:119343682-119343838			NA
cg24434800	0.0345766484241143	1	119542295	p	WARS2	IGR	shore	IGR - shore	0	0	163	98	119541996	119542458	463	119542159	119542295	137	0.000279019383564742	-0.0792689851091355	31715488	ACAAATATACATAATACCCTCACCCAACCCCAACATAACCTAAACAACCA	40705474	ACAAATATACATAATACCCTCACCCAACCCCGACATAACCTAAACAACCG	I	C	Grn	AAACCCGGGTGAACAGATGTGCATGGTGCCCTCACCCAGCCCCGGCATGGCCTAGACAAC[CG]CTGCTCAGCCCTGCGCCCGTGAAATTACATTATTTTCTCCCCGGCCCAATCATCGTTTTA	37	ACAGATGTGCATGGTGCCCTCACCCAGCCCCGGCATGGCCTAGACAACCG	1	119343818	R			NA	NA				chr1:119543056-119543454	N_Shore		CDMR	TRUE	1:119343682-119343838			NA
cg06814792	0.048534026163928	1	120174570	p	ZNF697	5'UTR	open sea	5'UTR - open sea	0	0	260	99	120174541	120175061	521	120174570	120174873	304	4.67933141368499e-05	-0.0605451340861351	40689486	AACCTTTTAAACCRCAAACTAAAATTATTTTTCCAACRCTCTACCCAATC	NA		II			CCCTGCCCACCACTATTTCCCAAGGGAGCGCTTCCATAGCAGAGTCCAGGCGGGGACACC[CG]ATTGGGTAGAGCGCTGGAAAAACAATTTCAGCCTGCGGTTCAAAAGGCTGAACTCATGAC	37	GCCTTTTGAACCGCAGGCTGAAATTGTTTTTCCAGCGCTCTACCCAATCG	1	119976093	F			NA	NA	ZNF697	NM_001080470	5'UTR				DMR	TRUE				TRUE
cg17501774	0.00473664919309451	1	120174801	p	ZNF697	5'UTR	open sea	5'UTR - open sea	0	0	260	99	120174541	120175061	521	120174570	120174873	304	4.67933141368499e-05	-0.0855911962547432	57604438	TATAAAATACTTACCCCTTACTCAATAAAAACATCCCCTACAAATATAAC	NA		II			CTGCCTCCTCACTGCTAAGTTTATGGTCAAAAGGAACCCAAAGGGCAAAGAAAGCCACCT[CG]CCATATTTGCAGGGGATGCCTCTACTGAGCAAGGGGTAAGCACCTTACACAGAATGTGTC	37	CGCCATATTTGCAGGGGATGCCTCTACTGAGCAAGGGGTAAGCACCTTAC	1	119976324	F			NA	NA	ZNF697	NM_001080470	5'UTR				RDMR	TRUE				NA
cg15513620	0.000871624734630944	1	120174873	p	ZNF697	5'UTR	open sea	5'UTR - open sea	0	0	260	99	120174541	120175061	521	120174570	120174873	304	4.67933141368499e-05	-0.109646642608116	16657341	CTACTAAACAAAAAATAAACACCTTACACAAAATATATCCACAACCAAAC	NA		II			AGGGGATGCCTCTACTGAGCAAGGGGTAAGCACCTTACACAGAATGTGTCCACAACCAAA[CG]TGGCAGGCGAACTTCCCCTCAGCTGGCTTGGCCAGGCACAAACCCAGACTGCCCAACCCA	37	TACTGAGCAAGGGGTAAGCACCTTACACAGAATGTGTCCACAACCAAACG	1	119976396	R			NA	NA	ZNF697	NM_001080470	5'UTR				RDMR	TRUE				NA
cg20064151	0.0821979883856317	1	145438865	q	TXNIP	1stExon	open sea	1stExon - open sea	0	0	83	100	145438803	145439759	957	145438865	145439281	417	0.000152350366622636	-0.0653364877391686	21674467	AAAAATCAAATCTTTTAAAATAATCTTTAACAACCCTAAAAAAATATACA	24733452	AAAAATCAAATCTTTTAAAATAATCTTTAACGACCCTAAAAAAATATACG	I	A	Red	GGTGATGTTCAAGAAGATCAAGTCTTTTGAGGTGGTCTTTAACGACCCTGAAAAGGTGTA[CG]GCAGTGGCGAGAAGGTGGCTGGCCGGGTGATAGTGGAGGTGTGTGAAGTTACTCGTGTCA	37	GAAGATCAAGTCTTTTGAGGTGGTCTTTAACGACCCTGAAAAGGTGTACG	1	144150222	R			NA	NA	TXNIP	NM_006472	1stExon					NA	1:144150222-144150307			NA
cg17175624	0.0231591169269685	1	145438920	q	TXNIP	1stExon	open sea	1stExon - open sea	0	0	83	100	145438803	145439759	957	145438865	145439281	417	0.000152350366622636	-0.170799935589533	43668308	CAAAACACTTTAACCACTCCACAAACCAAAATCCTAACAACTTTAACACA	42721406	CAAAACACTTTAACCACTCCGCAAACCAAAATCCTAACGACTTTAACACG	I	A	Red	GTGTACGGCAGTGGCGAGAAGGTGGCTGGCCGGGTGATAGTGGAGGTGTGTGAAGTTACT[CG]TGTCAAAGCCGTTAGGATCCTGGCTTGCGGAGTGGCTAAAGTGCTTTGGATGCAGGGATC	37	CGTGTCAAAGCCGTTAGGATCCTGGCTTGCGGAGTGGCTAAAGTGCTTTG	1	144150277	F			NA	NA	TXNIP	NM_006472	1stExon					NA	1:144150222-144150307			NA
cg04280493	0.0538804495149215	1	145438949	q	TXNIP	1stExon	open sea	1stExon - open sea	0	0	83	100	145438803	145439759	957	145438865	145439281	417	0.000152350366622636	-0.210885971582957	58656397	ATCTATTTACACTACTAAAATCCCTACATCCAAAACACTTTAACCACTCC	NA		II			CCGGGTGATAGTGGAGGTGTGTGAAGTTACTCGTGTCAAAGCCGTTAGGATCCTGGCTTG[CG]GAGTGGCTAAAGTGCTTTGGATGCAGGGATCCCAGCAGTGCAAACAGACTTCGGAGTACC	37	CGGAGTGGCTAAAGTGCTTTGGATGCAGGGATCCCAGCAGTGCAAACAGA	1	144150306	F			NA	NA	TXNIP	NM_006472	1stExon					NA	1:144150222-144150307			NA
cg19389852	0.0321553105713233	1	145439013	q	TXNIP	1stExon	open sea	1stExon - open sea	0	0	83	100	145438803	145439759	957	145438865	145439281	417	0.000152350366622636	-0.117360994496483	29635371	ACTTTAAATACAAAAATCCCAACAATACAAACAAACTTCRAAATACCTAC	NA		II			GTGGCTAAAGTGCTTTGGATGCAGGGATCCCAGCAGTGCAAACAGACTTCGGAGTACCTG[CG]CTATGAAGACACGCTTCTTCTGGAAGACCAGCCAACAGGTAAGCGGCCCAATTCATTGTT	37	CGCAGGTACTCCGAAGTCTGTTTGCACTGCTGGGATCCCTGCATCCAAAG	1	144150370	R			NA	TRUE	TXNIP	NM_006472	1stExon					NA				NA
cg01728667	0.0467401076747253	1	145439281	q	TXNIP	Body	open sea	Body - open sea	0	0	478	100	145438803	145439759	957	145438865	145439281	417	0.000152350366622636	-0.182768186404114	64630417	AAAAAATAAACAACTTATACACACATAAAACTTTAACTACCCRAAACAAC	NA		II			AAAAAAGGGTGATTTGTACAATTTTTTATGGTGCTGTGTCCTAAAGGGGATCCTGAGGGG[CG]TTGCCTCGGGTAGTTAAAGTCTTATGTGTGCATAAGTTGCTTATTCTTTGTCTACTTCCT	37	AAGAATAAGCAACTTATGCACACATAAGACTTTAACTACCCGAGGCAACG	1	144150638	F	rs2791749		NA	NA	TXNIP	NM_006472	Body					NA		1:145439272-145439297	Promoter_Associated	NA
cg11787626	0.0431367029764487	1	147233738	q	GJA5	5'UTR	open sea	5'UTR - open sea	0	0	260	101	147233478	147234147	670	147233738	147233887	150	0.00119298955263053	0.0361381580109886	10682392	ACCTTTCCTATCATTTATAATCAAACATCTACCCCATTTCCTTAAATAAC	NA		II			CAGGTCTTGAGGCCTTTCCTGTCATTTGTGATCAGACATCTGCCCCATTTCCTTAGGTGG[CG]AAGCGCCCCCTCTTTCAGCCTCCAAATGTGGAAAATTGTGGAGCATGTGCTCAAAAGGAA	37	CGCCACCTAAGGAAATGGGGCAGATGTCTGATCACAAATGACAGGAAAGG	1	145700362	R			NA	NA	GJA5;GJA5	NM_005266;NM_181703	5'UTR;TSS1500					NA				NA
cg21267551	0.0404778209746264	1	147233743	q	GJA5	5'UTR	open sea	5'UTR - open sea	0	0.01	260	101	147233478	147234147	670	147233738	147233887	150	0.00119298955263053	0.0434188868434653	65653456	TCCTATCATTTATAATCAAACATCTACCCCATTTCCTTAAATAACRAAAC	NA		II			CTTGAGGCCTTTCCTGTCATTTGTGATCAGACATCTGCCCCATTTCCTTAGGTGGCGAAG[CG]CCCCCTCTTTCAGCCTCCAAATGTGGAAAATTGTGGAGCATGTGCTCAAAAGGAAAATGG	37	CCTGTCATTTGTGATCAGACATCTGCCCCATTTCCTTAGGTGGCGAAGCG	1	145700367	R			NA	NA	GJA5;GJA5	NM_005266;NM_181703	5'UTR;TSS1500					NA				NA
cg12740910	0.0259264857465473	1	147233887	q	GJA5	5'UTR	open sea	5'UTR - open sea	0	0	260	101	147233478	147234147	670	147233738	147233887	150	0.00119298955263053	0.0976262713833428	46711386	TCTTCTAAACACATATACAATATTCAACACCTTCAAAATCAACCACACAC	NA		II			TGTCTGTCCTCTCTTCTGGGCACATGTACAGTGTTCAGCACCTTCAGGGTCAGCCACACA[CG]TGCAGTGACTGAACTATGGTAAATGTCTGAGAAAAAGAGGGAGGGAGAGAAGGGGAGGAA	37	CTTCTGGGCACATGTACAGTGTTCAGCACCTTCAGGGTCAGCCACACACG	1	145700511	R			NA	NA	GJA5;GJA5	NM_005266;NM_181703	5'UTR;TSS1500					NA				NA
cg13471424	0.00534757555069454	1	149223500	q	LOC388692	IGR	shore	IGR - shore	0	0	163	102	149223337	149223797	461	149223500	149223634	135	4.48641603972878e-05	-0.0344576546906341	71710330	CACATTTCAACCAAAACAAATAAAACTACAATTTTAACCTACAAACCTCA	20713384	CGCATTTCGACCAAAACAAATAAAACTACGATTTTAACCTACGAACCTCG	I	A	Red	GGAGGATCGCAGCGCATTTCGGCCAAGACAGGTGAGACTGCGGTTTTGACCTGCGGGCCT[CG]ATGAATTGCGTTAGGACACCTGGGCTCCGGGAGAGCCGTTCCACTCCGCAAAGTAAGCGT	37	CGAGGCCCGCAGGTCAAAACCGCAGTCTCACCTGTCTTGGCCGAAATGCG	1	147490124	R		rs80186167	NA	NA				chr1:149224358-149224642	N_Shore		DMR	NA	1:147490049-147490545	1:149223106-149224208	Unclassified	TRUE
cg19868404	0.018967417552244	1	149223559	q	LOC388692	IGR	shore	IGR - shore	0	0	163	102	149223337	149223797	461	149223500	149223634	135	4.48641603972878e-05	-0.054346426641226	35797320	AAAACCTTTAAAACTCTTAACRCRTCCCCRTTAAATTATAAACATAACAC	NA		II			TCGATGAATTGCGTTAGGACACCTGGGCTCCGGGAGAGCCGTTCCACTCCGCAAAGTAAG[CG]TGTTATGTCTACAACCCAACGGGGACGCGCTAAGAGCCCTAAAGGCCCTGCTTTCATCCC	37	GGGCCTTTAGGGCTCTTAGCGCGTCCCCGTTGGGTTGTAGACATAACACG	1	147490183	F	rs75347672		NA	NA				chr1:149224358-149224642	N_Shore		DMR	NA	1:147490049-147490545	1:149223106-149224208	Unclassified	TRUE
cg27546834	0.00438494612332285	1	149223634	q	LOC388692	IGR	shore	IGR - shore	0	0	163	102	149223337	149223797	461	149223500	149223634	135	4.48641603972878e-05	-0.0376668262059301	11641319	ACAAAAAATATATTCTCACCTCATAAAACCAACTACAAACTACACAAACA	17624301	ACGAAAAATATATTCTCACCTCATAAAACCGACTACAAACTACGCAAACG	I	A	Red	ACCCAACGGGGACGCGCTAAGAGCCCTAAAGGCCCTGCTTTCATCCCAAAGAACAGCCCC[CG]CCTGCGTAGTTTGTAGCCGGCTCTATGAGGTGAGAACACATTCCCCGCTAGCACAGAAAT	37	GCGGGGAATGTGTTCTCACCTCATAGAGCCGGCTACAAACTACGCAGGCG	1	147490258	F	rs3881950	rs4276967	NA	NA				chr1:149224358-149224642	N_Shore		DMR	NA	1:147490049-147490545	1:149223106-149224208	Unclassified	TRUE
cg24629122	0.0391276681805142	1	149889330	q	SV2A	5'UTR	open sea	5'UTR - open sea	0	0	260	103	149889070	149889624	555	149889330	149889544	215	0.000119774001910452	-0.072550482123372	68668502	AAATCTCACCTAATCTAAATTCCCCAAATAAAAAATCCCAAACAAAAACA	55648425	AAATCTCACCTAATCTAAATTCCCCGAATAAAAAATCCCGAACGAAAACG	I	A	Red	CGACTGAGAAAGGGGTCTCACCTGGTCTAGGTTCCCCGGGTAAGGAGTCCCGGGCGAGGA[CG]GGGGTCCCGGCCGCGGGCGGAGGCGGCAGCGGCGACTGCTCCCGGCACCAGGGAAGCGGC	37	GGGTCTCACCTGGTCTAGGTTCCCCGGGTAAGGAGTCCCGGGCGAGGACG	1	148155954	R			NA	NA	SV2A;SV2A	NM_014849;NM_014849	5'UTR;1stExon					NA	1:148155944-148155999	1:149889008-149889514	Unclassified_Cell_type_specific	TRUE
cg11085602	0.0242587201745005	1	149889339	q	SV2A	5'UTR	open sea	5'UTR - open sea	0	0	260	103	149889070	149889624	555	149889330	149889544	215	0.000119774001910452	-0.0652029341599795	74736438	CTAATCTAAATTCCCCAAATAAAAAATCCCAAACAAAAACAAAAATCCCA	43749463	CTAATCTAAATTCCCCGAATAAAAAATCCCGAACGAAAACGAAAATCCCG	I	A	Red	AAGGGGTCTCACCTGGTCTAGGTTCCCCGGGTAAGGAGTCCCGGGCGAGGACGGGGGTCC[CG]GCCGCGGGCGGAGGCGGCAGCGGCGACTGCTCCCGGCACCAGGGAAGCGGCAATGCAGAC	37	CTGGTCTAGGTTCCCCGGGTAAGGAGTCCCGGGCGAGGACGGGGGTCCCG	1	148155963	R		rs12131104	NA	NA	SV2A;SV2A	NM_014849;NM_014849	5'UTR;1stExon					NA	1:148155944-148155999	1:149889008-149889514	Unclassified_Cell_type_specific	TRUE
cg04927502	0.0402302940504151	1	149889361	q	SV2A	5'UTR	open sea	5'UTR - open sea	0	0	260	103	149889070	149889624	555	149889330	149889544	215	0.000119774001910452	-0.0384394831202607	71630337	AAAATAACAAATCTACATTACCACTTCCCTAATACCAAAAACAATCACCA	14627302	AAAATAACAAATCTACATTACCGCTTCCCTAATACCGAAAACAATCGCCG	I	C	Grn	TTCCCCGGGTAAGGAGTCCCGGGCGAGGACGGGGGTCCCGGCCGCGGGCGGAGGCGGCAG[CG]GCGACTGCTCCCGGCACCAGGGAAGCGGCAATGCAGACCTGCCACCCCCCTTCCACCACT	37	CGGCGACTGCTCCCGGCACCAGGGAAGCGGCAATGCAGACCTGCCACCCC	1	148155985	F			NA	NA	SV2A;SV2A	NM_014849;NM_014849	5'UTR;1stExon					NA	1:148155944-148155999	1:149889008-149889514	Unclassified_Cell_type_specific	TRUE
cg01705587	0.0370983897022878	1	149889364	q	SV2A	5'UTR	open sea	5'UTR - open sea	0	0	260	103	149889070	149889624	555	149889330	149889544	215	0.000119774001910452	-0.0666242017609169	11806374	AAAAAAAATAACAAATCTACATTACCRCTTCCCTAATACCRAAAACAATC	NA		II			CCCGGGTAAGGAGTCCCGGGCGAGGACGGGGGTCCCGGCCGCGGGCGGAGGCGGCAGCGG[CG]ACTGCTCCCGGCACCAGGGAAGCGGCAATGCAGACCTGCCACCCCCCTTCCACCACTCCA	37	AGGGGGGTGGCAGGTCTGCATTGCCGCTTCCCTGGTGCCGGGAGCAGTCG	1	148155988	F	rs2292312		NA	TRUE	SV2A;SV2A	NM_014849;NM_014849	5'UTR;1stExon					NA	1:148155944-148155999	1:149889008-149889514	Unclassified_Cell_type_specific	NA
cg05467523	0.0847099834865552	1	149889544	q	SV2A	TSS200	open sea	TSS200 - open sea	0	0	26	103	149889070	149889624	555	149889330	149889544	215	0.000119774001910452	-0.0402283014355725	40672444	AACCTAAAAAAAACTAAATACCATTTCCAACTATTCTTATAACAACCTCC	NA		II			GGGAGAGGAGAAAAGAGGATGGGGAGGGAGTCAGGGCACGGGGAGAAATGATGAAAGGGC[CG]GAGGTTGTCACAAGAACAGCTGGAAATGGCACCCAGCCCTTCCCAGGCCCTTCCTAGTAA	37	GCCTGGGAAGGGCTGGGTGCCATTTCCAGCTGTTCTTGTGACAACCTCCG	1	148156168	F			NA	NA	SV2A	NM_014849	TSS200					NA				NA
cg01427957	0.00879956167007101	1	151689979	q	TNRC4	TSS1500	open sea	TSS1500 - open sea	0	0	112	104	151689867	151690118	252	151689979	151690075	97	0.0145881534598357	-0.128046233583388	60762392	AATTAAACRATATCCTAATCTTCAAAAAACTTACAAATAAAAACRCCCRC	NA		II			TCTCCCTCTGGGGGGTTTGTGTGTATAAGTGCGTGGGCAGGGAGGCCGCGGAGGCGGCGC[CG]CGGGCGCTCTCACTTGTAAGCTCCTTGAAGACCAGGACACCGTTTAATTCAGCATCTTAC	37	ATTAAACGGTGTCCTGGTCTTCAAGGAGCTTACAAGTGAGAGCGCCCGCG	1	149956603	F			NA	NA	TNRC4	NM_007185	TSS1500					NA		1:151689852-151690035	Unclassified_Cell_type_specific	TRUE
cg00295744	0.0113676424899763	1	151689985	q	TNRC4	TSS1500	open sea	TSS1500 - open sea	0	0	112	104	151689867	151690118	252	151689979	151690075	97	0.0145881534598357	-0.162779903004492	31651402	ATACTAAATTAAACRATATCCTAATCTTCAAAAAACTTACAAATAAAAAC	NA		II			TCTGGGGGGTTTGTGTGTATAAGTGCGTGGGCAGGGAGGCCGCGGAGGCGGCGCCGCGGG[CG]CTCTCACTTGTAAGCTCCTTGAAGACCAGGACACCGTTTAATTCAGCATCTTACTGTTCA	37	TGCTGAATTAAACGGTGTCCTGGTCTTCAAGGAGCTTACAAGTGAGAGCG	1	149956609	F			NA	NA	TNRC4	NM_007185	TSS1500					NA		1:151689852-151690035	Unclassified_Cell_type_specific	TRUE
cg11157584	0.0223307953726604	1	151690021	q	TNRC4	TSS1500	shelf	TSS1500 - shelf	0	0	97	104	151689867	151690118	252	151689979	151690075	97	0.0145881534598357	-0.052389528929149	62809439	AAACAAAACAAAATACTAAACACTATAAACAATAAAATACTAAATTAAAC	NA		II			AGGCCGCGGAGGCGGCGCCGCGGGCGCTCTCACTTGTAAGCTCCTTGAAGACCAGGACAC[CG]TTTAATTCAGCATCTTACTGTTCACAGTGTCTAGCACCCTGTCTTGCTCATGCGTAGCAG	37	AGCAAGACAGGGTGCTAGACACTGTGAACAGTAAGATGCTGAATTAAACG	1	149956645	F			NA	NA	TNRC4	NM_007185	TSS1500	chr1:151693991-151694282	N_Shelf			NA		1:151689852-151690035	Unclassified_Cell_type_specific	NA
cg26093148	0.609094419135382	1	151690075	q	TNRC4	TSS1500	shelf	TSS1500 - shelf	0	0	97	104	151689867	151690118	252	151689979	151690075	97	0.0145881534598357	-0.0207852509502717	69733329	AATTCAACATCTTACTATTCACAATATCTAACACCCTATCTTACTCATAC	NA		II			GGACACCGTTTAATTCAGCATCTTACTGTTCACAGTGTCTAGCACCCTGTCTTGCTCATG[CG]TAGCAGGAGCTTAACAAACACTCCATGCAAACAACCTCTGACAACAGTGGATTCCTGATT	37	CGCATGAGCAAGACAGGGTGCTAGACACTGTGAACAGTAAGATGCTGAAT	1	149956699	R			NA	TRUE	TNRC4	NM_007185	TSS1500	chr1:151693991-151694282	N_Shelf			NA				NA
cg09820519	0.000458852489124019	1	151693199	q	C1orf230	TSS1500	shore	TSS1500 - shore	0	0	64	105	151693135	151693325	191	151693199	151693261	63	6.7828729364368e-07	-0.106785735497429	56744319	AAACAACCTCCCTTTTTTCTCCTACTTCTCAAAAAACCTCTACTAAACAC	NA		II			CAAATCTGAAAAGACAGCCTCCCTTTTTTCTCCTGCTTCTCAGAAGGCCTCTGCTGAGCA[CG]ATCTCTGTGGGGGTAGGAGCTCGGCATGTGTGTATTGACAGACAGGCTCATGCCCTTTCT	37	CGTGCTCAGCAGAGGCCTTCTGAGAAGCAGGAGAAAAAAGGGAGGCTGTC	1	149959823	R			NA	NA	C1orf230	NM_001144956	TSS1500	chr1:151693991-151694282	N_Shore			TRUE		1:151692962-151694475	Unclassified	TRUE
cg24158160	0.000543683588441684	1	151693222	q	C1orf230	TSS1500	shore	TSS1500 - shore	0	0	64	105	151693135	151693325	191	151693199	151693261	63	6.7828729364368e-07	-0.180211817801971	61674499	ACTTCTCAAAAAACCTCTACTAAACACRATCTCTATAAAAATAAAAACTC	NA		II			TTTTTTCTCCTGCTTCTCAGAAGGCCTCTGCTGAGCACGATCTCTGTGGGGGTAGGAGCT[CG]GCATGTGTGTATTGACAGACAGGCTCATGCCCTTTCTCGTGGCTATTTTCAGCTCTCTGG	37	CTTCTCAGAAGGCCTCTGCTGAGCACGATCTCTGTGGGGGTAGGAGCTCG	1	149959846	R			NA	NA	C1orf230	NM_001144956	TSS1500	chr1:151693991-151694282	N_Shore			TRUE		1:151692962-151694475	Unclassified	TRUE
cg16096311	0.00427969083771523	1	151693261	q	C1orf230	TSS1500	shore	TSS1500 - shore	0	0	64	105	151693135	151693325	191	151693199	151693261	63	6.7828729364368e-07	-0.0956252177984236	40637451	AATAAAAACTCRACATATATATATTAACAAACAAACTCATACCCTTTCTC	NA		II			ATCTCTGTGGGGGTAGGAGCTCGGCATGTGTGTATTGACAGACAGGCTCATGCCCTTTCT[CG]TGGCTATTTTCAGCTCTCTGGCTTTATGTTTCACTTTCTCTTCTTAATTAGATACTAGAA	37	GTAGGAGCTCGGCATGTGTGTATTGACAGACAGGCTCATGCCCTTTCTCG	1	149959885	R			NA	NA	C1orf230	NM_001144956	TSS1500	chr1:151693991-151694282	N_Shore			TRUE		1:151692962-151694475	Unclassified	TRUE
cg15015892	0.000873209967926078	1	151810887	q	C2CD4D	Body	island	Body - island	0	0	79	106	151810808	151810983	176	151810887	151810904	18	3.67679066381802e-08	-0.22617360591685	57689339	CTCACACATAAACCACAACTAACAACACAAAAAATCCAAATAAAAAAACA	11674304	CTCGCGCGTAAACCGCAACTAACAACACAAAAAATCCAAATAAAAAAACG	I	A	Red	GCGCAGCACGCTCTCGCGCGTGGGCCGCAGCTGGCAGCACAGGAAGTCCAGGTGGAAGAG[CG]GCGGCGTGGGCGGCCCGGCGCGGCGCGGCGAGTGCGGGCTGGTATCGGCCGAGCTCGCTT	37	CTCGCGCGTGGGCCGCAGCTGGCAGCACAGGAAGTCCAGGTGGAAGAGCG	1	150077511	R			NA	NA	C2CD4D;LOC100132111	NM_001136003;NR_024237	Body;TSS200	chr1:151810460-151811684	Island	high-CpG:150077310-150077568		NA	1:150077049-150078380			NA
cg05021743	0.00057892520975113	1	151810893	q	C2CD4D	Body	island	Body - island	0	0	79	106	151810808	151810983	176	151810887	151810904	18	3.67679066381802e-08	-0.171346249951176	52674329	CATAAACCACAACTAACAACACAAAAAATCCAAATAAAAAAACAACAACA	15665338	CGTAAACCGCAACTAACAACACAAAAAATCCAAATAAAAAAACGACGACG	I	T	Red	CACGCTCTCGCGCGTGGGCCGCAGCTGGCAGCACAGGAAGTCCAGGTGGAAGAGCGGCGG[CG]TGGGCGGCCCGGCGCGGCGCGGCGAGTGCGGGCTGGTATCGGCCGAGCTCGCTTTTTCTG	37	CGCCGCCGCTCTTCCACCTGGACTTCCTGTGCTGCCAGCTGCGGCCCACG	1	150077517	R			NA	NA	C2CD4D;LOC100132111	NM_001136003;NR_024237	Body;TSS200	chr1:151810460-151811684	Island	high-CpG:150077310-150077568		NA	1:150077049-150078380			NA
cg10781408	0.00298830804748647	1	151810899	q	C2CD4D	Body	island	Body - island	0	0	79	106	151810808	151810983	176	151810887	151810904	18	3.67679066381802e-08	-0.189817436595773	42757338	CCACAACTAACAACACAAAAAATCCAAATAAAAAAACAACAACATAAACA	30695376	CCGCAACTAACAACACAAAAAATCCAAATAAAAAAACGACGACGTAAACG	I	A	Red	CTCGCGCGTGGGCCGCAGCTGGCAGCACAGGAAGTCCAGGTGGAAGAGCGGCGGCGTGGG[CG]GCCCGGCGCGGCGCGGCGAGTGCGGGCTGGTATCGGCCGAGCTCGCTTTTTCTGGGGACA	37	CCGCAGCTGGCAGCACAGGAAGTCCAGGTGGAAGAGCGGCGGCGTGGGCG	1	150077523	R			NA	NA	C2CD4D;LOC100132111	NM_001136003;NR_024237	Body;TSS200	chr1:151810460-151811684	Island	high-CpG:150077310-150077568		NA	1:150077049-150078380			NA
cg04296699	0.0029963259067129	1	151810904	q	C2CD4D	Body	island	Body - island	0	0	79	106	151810808	151810983	176	151810887	151810904	18	3.67679066381802e-08	-0.180988754854538	53777481	ACTAACAACACAAAAAATCCAAATAAAAAAACAACAACATAAACAACCCA	58781304	ACTAACAACACAAAAAATCCAAATAAAAAAACGACGACGTAAACGACCCG	I	A	Red	GCGTGGGCCGCAGCTGGCAGCACAGGAAGTCCAGGTGGAAGAGCGGCGGCGTGGGCGGCC[CG]GCGCGGCGCGGCGAGTGCGGGCTGGTATCGGCCGAGCTCGCTTTTTCTGGGGACAGAGAG	37	GCTGGCAGCACAGGAAGTCCAGGTGGAAGAGCGGCGGCGTGGGCGGCCCG	1	150077528	R			NA	NA	C2CD4D;LOC100132111	NM_001136003;NR_024237	Body;TSS200	chr1:151810460-151811684	Island	high-CpG:150077310-150077568		NA	1:150077049-150078380			NA
cg22616525	0.000332384534512673	1	152669985	q	LCE2A	TSS1500	open sea	TSS1500 - open sea	0	0	112	107	152669706	152673708	4003	152669985	152671707	1723	7.66681280210238e-05	0.128949838839435	57602416	AAAAACAAAAACTAAATATTATCCATTTTTCTATCTCACACACTACCCTC	NA		II			ATAAAATTTTCAAAGACAGGGACTGAATATTGTCCATTTTTCTGTCTCACACACTGCCCT[CG]TTCTTTTAAAAAATGACATTGTTTAAGTGTCTTCCTTGTGCCTTATCATGTGCAAAAGCC	37	CGAGGGCAGTGTGTGAGACAGAAAAATGGACAATATTCAGTCCCTGTCTT	1	150936609	R			NA	NA	LCE2A	NM_178428	TSS1500					NA				NA
cg13974761	0.0868265530684261	1	152670598	q	LCE2A	TSS1500	open sea	TSS1500 - open sea	0	0	112	107	152669706	152673708	4003	152669985	152671707	1723	7.66681280210238e-05	0.0324706645161447	28703425	TAAACCTTTATCCAAACACAAACTCCTTAAAAATCCCCTAACAACTCCAC	NA		II			AAGTCACTCTTTGAGCCTTTGTCCAGGCACAAGCTCCTTAAGAATCCCCTGGCAGCTCCA[CG]GGGACCAGCCTGGGGGGGGCTGTGACTGGTTAAAGCTCCTTTAGACCCCCTTCCCAGAGG	37	GAGCCTTTGTCCAGGCACAAGCTCCTTAAGAATCCCCTGGCAGCTCCACG	1	150937222	R			NA	NA	LCE2A	NM_178428	TSS1500					NA				NA
cg13705774	0.0626347819795056	1	152670764	q	LCE2A	TSS200	open sea	TSS200 - open sea	0	0	26	107	152669706	152673708	4003	152669985	152671707	1723	7.66681280210238e-05	0.0482584117342831	51703490	AATATAAAAAATAACCCAACACRTACCTAATTATACAAAAACCACTTCCC	NA		II			GGAGGCAGGGGAATGTGAGGAATGACCCAGCACGTGCCTGGTTGTGCAAGAGCCACTTCC[CG]CTCTTCCCAGAGCCAAGCCTGAGCCTATAAAAGACATATTCAGCTCCAGCACCTCATCTG	37	CGGGAAGTGGCTCTTGCACAACCAGGCACGTGCTGGGTCATTCCTCACAT	1	150937388	R			NA	NA	LCE2A	NM_178428	TSS200					NA				NA
cg13697387	0.424444120347259	1	152670843	q	LCE2A	1stExon	open sea	1stExon - open sea	0	0	83	107	152669706	152673708	4003	152669985	152671707	1723	7.66681280210238e-05	0.0142160705658232	35602304	AAAAAACATATTCAACTCCAACACCTCATCTACTCTAACTTCCCCAAAAC	NA		II			CCTGAGCCTATAAAAGACATATTCAGCTCCAGCACCTCATCTGCTCTGACTTCCCCAGGA[CG]TGTCTGTGCTCCTGTGTGTGACCAGGGTGAGTGGCAACCTGGGAGCCAGAGGGCACAGGG	37	CGTCCTGGGGAAGTCAGAGCAGATGAGGTGCTGGAGCTGAATATGTCTTT	1	150937467	R			NA	TRUE	LCE2A;LCE2A	NM_178428;NM_178428	1stExon;5'UTR					NA				NA
cg08166767	0.000447986145901273	1	152671348	q	LCE2A	5'UTR	open sea	5'UTR - open sea	0	0	260	107	152669706	152673708	4003	152669985	152671707	1723	7.66681280210238e-05	0.0909757433022125	61629319	AATAAAATTACCATCCTTAATTTTTCACAACTAAAAAATTTAACTATTTC	NA		II			GTTTTAAAAGAGATAAAATTGCCATCCTTGGTTTTTCACAGCTAAAGGGTTTGACTATTT[CG]AATTTCAGGTTGAAAAAGTCGCACTGAGATGTCCTGCCAGCAAAACCAGCAGCAGTGCCA	37	ATAAAATTGCCATCCTTGGTTTTTCACAGCTAAAGGGTTTGACTATTTCG	1	150937972	R			NA	NA	LCE2A	NM_178428	5'UTR					NA				NA
cg16354520	0.0170118853851807	1	152671707	q	LCE2A	3'UTR	open sea	3'UTR - open sea	0	0	2001	107	152669706	152673708	4003	152669985	152671707	1723	7.66681280210238e-05	0.0655599520630057	25766444	AAACAAATCCTAATTACAAATTTCTCCATAAAAATTACTCTATAATATTC	NA		II			TGAACCTTCTGGGGGCTCTGGCTGCTGCCACAGCTCTGGGGACTGCTGCTGACCAGACCT[CG]AACATCACAGAGCAACCCTTATGGAGAAACTTGCAACCAGGACCTGTCCCAGAGTGATGC	37	GACAGGTCCTGGTTGCAAGTTTCTCCATAAGGGTTGCTCTGTGATGTTCG	1	150938331	F			NA	NA	LCE2A	NM_178428	3'UTR					NA				NA
cg19602452	0.00500293725455486	1	152943306	q	SPRR4	5'UTR	open sea	5'UTR - open sea	0	0	260	108	152942809	152946811	4003	152943306	152944810	1505	0.000194597217367951	0.0438427416854837	33669309	CTTCCATCCTTAAATAATCAAAAAAATAACACAAATCTTCTAACAATTAC	NA		II			GCCAAGATCCTCTTCCATCCTTGGGTAATCAGGGAAGTGACACAAGTCTTCTGACAATTG[CG]GAAATGGCACACTAATCGGTACTTAGAAAGTTTAATCTCCATTCCGCACCATTGCTCAGT	37	TTCCATCCTTGGGTAATCAGGGAAGTGACACAAGTCTTCTGACAATTGCG	1	151209930	R			NA	NA	SPRR4	NM_173080	5'UTR					NA				NA
cg09902062	0.0316061894558903	1	152944334	q	SPRR4	5'UTR	open sea	5'UTR - open sea	0	0	260	108	152942809	152946811	4003	152943306	152944810	1505	0.000194597217367951	0.0359062262735192	15765489	AAAATATTAAAAAACTACTTTTTAACACCCTTCTCATAATATCCCTACCC	NA		II			TCTTTTTAAAAAGGGTGTTAAAAGGCTACTTTTTAACACCCTTCTCATGGTGTCCCTGCC[CG]GTTTCCTTTAGGCTCACCTGTTCCTAGAGCAATGTCTTCCCAGCAGCAGCAGCGGCAGCA	37	CGGGCAGGGACACCATGAGAAGGGTGTTAAAAAGTAGCCTTTTAACACCC	1	151210958	R			NA	NA	SPRR4	NM_173080	5'UTR					NA				NA
cg18805469	0.0225006639134973	1	152944810	q	SPRR4	3'UTR	open sea	3'UTR - open sea	0	0	2001	108	152942809	152946811	4003	152943306	152944810	1505	0.000194597217367951	0.0516825713268617	64621366	TAAAACCTACAAAAAATAAAATCTCTCTCACACCCACCTAAAAAAACATC	NA		II			ATTTCTTCCCATCGTACCCTTCCCCACACATACCACCTTGGCTTCTTCTATATCCCACCC[CG]ATGCTCTCCCAGGTGGGTGTGAGAGAGACCTCATTCTCTGCAGGCTCCAGCGTGGCCACA	37	GGAGCCTGCAGAGAATGAGGTCTCTCTCACACCCACCTGGGAGAGCATCG	1	151211434	F			NA	NA	SPRR4	NM_173080	3'UTR					NA				NA
cg04505023	0.0302529104918837	1	152956186	q	SPRR1A	TSS1500	open sea	TSS1500 - open sea	0	0	112	109	152956101	152960103	4003	152956186	152958102	1917	0.00232506047305303	0.0771687602172194	47622420	TATTAAAACCTTACCACCTACTATCCTTATCATTAAAATAATTATTCCCC	NA		II			CTGCTCCCCCTCCCTTTCCCACCTATTCATGTGTGCAAGAGTGCCCTGTCCCACAGAACA[CG]GGGAACAACCATCTCAATGACAAGGACAGCAGGTGGCAAGGCCTCAACAGGACTCAGATG	37	CGGGGAACAACCATCTCAATGACAAGGACAGCAGGTGGCAAGGCCTCAAC	1	151222810	F			NA	TRUE	SPRR1A	NM_005987	TSS1500					NA				NA
cg04546999	0.00984518597622647	1	152956429	q	SPRR1A	TSS200	open sea	TSS200 - open sea	0	0	26	109	152956101	152960103	4003	152956186	152958102	1917	0.00232506047305303	0.0908177734681009	28636372	CCAATACCAAAAAATATCAAATAATATTCATCAAAAAAACTAAACCAACC	NA		II			TTTTCAGCCAGCCAGTGCCAAAAAATATCAGGTGGTGTTCATCAAAAAAGCTGAGCCAAC[CG]GTGATGAGGATGGTAGTGTGAGTCATGTGTGACAGGTGAGGAATGAAAACAGAGTGCCCG	37	CAGTGCCAAAAAATATCAGGTGGTGTTCATCAAAAAAGCTGAGCCAACCG	1	151223053	R		rs1611755	NA	NA	SPRR1A	NM_005987	TSS200					NA				NA
cg27569034	0.163731570083721	1	152957018	q	SPRR1A	5'UTR	open sea	5'UTR - open sea	0	0	260	109	152956101	152960103	4003	152956186	152958102	1917	0.00232506047305303	0.0546317089841419	32666416	ATTCCATTTAAAACAATATACTAAACACTTTAAACAAATCAATACCTAAC	NA		II			ACTGAGCATTTATTCCATTTAAGGCAGTATGCTAGGCACTTTGGACAAATCAATGCCTAA[CG]TACTTACTTAACAAACATAAAACCTAGCAGGAAGGTAATACATATATATAAATAAATGAA	37	TTCCATTTAAGGCAGTATGCTAGGCACTTTGGACAAATCAATGCCTAACG	1	151223642	R			NA	NA	SPRR1A	NM_005987	5'UTR					NA				NA
cg07909128	0.493310580983327	1	152957379	q	SPRR1A	5'UTR	open sea	5'UTR - open sea	0	0	260	109	152956101	152960103	4003	152956186	152958102	1917	0.00232506047305303	0.0306316734820784	25724448	ATTCTAAAAAAATACCCTACTAAAACTAACTTCTAAAAAACATAAAATCC	NA		II			TTCTACATGGTACTAGGAGAGGAAAGTGGTCTGATGCCATTTTCCAAAAGACCTAATATG[CG]GACCTCATGTCCCTCAGAAGCCAGCTTTAGTAGGGCATTTTTCCAGAACAGATATAAGTT	37	CGGACCTCATGTCCCTCAGAAGCCAGCTTTAGTAGGGCATTTTTCCAGAA	1	151224003	F	rs35930071		NA	NA	SPRR1A	NM_005987	5'UTR					NA				NA
cg04841371	0.0401596486413412	1	152958102	q	SPRR1A	3'UTR	open sea	3'UTR - open sea	0	0	2001	109	152956101	152960103	4003	152956186	152958102	1917	0.00232506047305303	0.0648593530643943	56746470	ATTTACCTATTAACCCTACAATTAACATACTATCACCCTAAATCATAATC	NA		II			TTATGAATCCCATTTGCCTATTGACCCTGCAGTTAGCATGCTGTCACCCTGAATCATAAT[CG]CTCCTTTGCACCTCTAAAAAGATGTCCCTTACCCTCATTCTGGAGGGCTCCTGAGCCTCT	37	TTTGCCTATTGACCCTGCAGTTAGCATGCTGTCACCCTGAATCATAATCG	1	151224726	R			NA	NA	SPRR1A	NM_005987	3'UTR					NA				NA
cg19820029	0.00451757411497459	1	154516508	q	TDRD10	Body	open sea	Body - open sea	0	0	478	110	154516030	154517195	1166	154516508	154516717	210	0.000122026846808553	0.0777640960015815	33650461	TCCTAAAAAAATACTTCCRAAACCTAAACTAACTAACACTCATCCATAAC	NA		II			CCTGGTGCTGCTCCTGAGGGAATGCTTCCGAGACCTGAGCTGGCTGGCACTCATCCATAG[CG]TCCGTGGGGAGGCGGGGCTGCTGGTGACGAGTATCGTCCCGAAGACCCCGTTTTTCTGGG	37	CGCTATGGATGAGTGCCAGCCAGCTCAGGTCTCGGAAGCATTCCCTCAGG	1	152783132	R			NA	NA	TDRD10;TDRD10	NM_182499;NM_001098475	Body;Body					NA	1:152783132-152783414			NA
cg12590411	0.044757684428222	1	154516659	q	TDRD10	Body	open sea	Body - open sea	0	0	478	110	154516030	154517195	1166	154516508	154516717	210	0.000122026846808553	0.0463467838579424	46600469	TCAAACTCCTATACCTTCCTACRTAACCTCCCTAAAATAAACATAATAAC	NA		II			TGTTGGCCCCCTCAGGCTCCTGTGCCTTCCTGCGTGGCCTCCCTAGGGTGGGCATGGTGA[CG]GGGCCGGTCAGTGGTGGAGATGCAGGGTAACTACGGTCTGATCCTGGGTTCAGTCTCGTT	37	CAGGCTCCTGTGCCTTCCTGCGTGGCCTCCCTAGGGTGGGCATGGTGACG	1	152783283	R			NA	NA	TDRD10;TDRD10	NM_182499;NM_001098475	Body;Body					NA	1:152783132-152783414			NA
cg22509057	0.00972290780298946	1	154516717	q	TDRD10	Body	open sea	Body - open sea	0	0	478	110	154516030	154517195	1166	154516508	154516717	210	0.000122026846808553	0.0816095691460088	62697312	TCAATAATAAAAATACAAAATAACTACRATCTAATCCTAAATTCAATCTC	NA		II			GACGGGGCCGGTCAGTGGTGGAGATGCAGGGTAACTACGGTCTGATCCTGGGTTCAGTCT[CG]TTCTCTCTCCCACCTCATACCTGATGGCCTTGGGACGGATTAGCGGTGCTAACATAACAG	37	CGAGACTGAACCCAGGATCAGACCGTAGTTACCCTGCATCTCCACCACTG	1	152783341	R			NA	NA	TDRD10;TDRD10	NM_182499;NM_001098475	Body;Body					NA	1:152783132-152783414			NA
cg21858764	0.0049927456174487	1	156123352	q	SEMA4A	TSS200	open sea	TSS200 - open sea	0	0	26	111	156123151	156123760	610	156123352	156123500	149	5.93124767093438e-05	0.113783618174003	23669314	AATACCCATCATACCAAAACCAACACTAAAAACTCTAAACCAAAAAAACC	NA		II			TCCCAATCCACCAACTTCCGCCCAAGCCAGGATCTGTCACAACTCGAGAGGTGGAAATTC[CG]GTTTCCCTGGCCTAGAGCTCCCAGTGCTGGCTTTGGCATGATGGGCACCTGGAGGGCCGC	37	CGGTTTCCCTGGCCTAGAGCTCCCAGTGCTGGCTTTGGCATGATGGGCAC	1	154389976	F			NA	NA	SEMA4A	NM_022367	TSS200					NA				TRUE
cg15983538	0.00245432238314703	1	156123411	q	SEMA4A	5'UTR	open sea	5'UTR - open sea	0	0	260	111	156123151	156123760	610	156123352	156123500	149	5.93124767093438e-05	0.0999067443569418	38804398	AACCTAAAACTCCCAATACTAACTTTAACATAATAAACACCTAAAAAACC	NA		II			CCGGTTTCCCTGGCCTAGAGCTCCCAGTGCTGGCTTTGGCATGATGGGCACCTGGAGGGC[CG]CACTCCCGTTCCAGCCAGGCTGAGCCTTCTGTCCCCTGCCTCTGGGGCCTGGGAACCCCC	37	CGGCCCTCCAGGTGCCCATCATGCCAAAGCCAGCACTGGGAGCTCTAGGC	1	154390035	R			NA	TRUE	SEMA4A;SEMA4A	NM_022367;NM_022367	5'UTR;1stExon					NA				NA
cg02774334	0.0389069746096071	1	156123500	q	SEMA4A	5'UTR	open sea	5'UTR - open sea	0	0	260	111	156123151	156123760	610	156123352	156123500	149	5.93124767093438e-05	0.0447996597996259	70808393	ATACCCTTAAACCAACCACAATAAAAAACTCRATATCTAAATTCTAAAAC	NA		II			TCTGTCCCCTGCCTCTGGGGCCTGGGAACCCCCCTTCTTCTTTCTCCTGAATGGCACCCC[CG]CCCTAGAATCCAGACACCGAGTTTCCCACTGTGGCTGGTTCAAGGGTATGTGAGGTGAGA	37	TACCCTTGAACCAGCCACAGTGGGAAACTCGGTGTCTGGATTCTAGGGCG	1	154390124	F			NA	NA	SEMA4A;SEMA4A	NM_022367;NM_022367	5'UTR;1stExon					NA				TRUE
cg10434261	0.0269822480254826	1	156358059	q	C1orf61	IGR	island	IGR - island	0	0	83	112	156357976	156358202	227	156358059	156358119	61	0.00109650282538742	-0.136004503292163	74757347	AATCCCAATAACAAAAAATCTCAAACCTTTCCCAAACTACACAAAATTCA	54712466	AATCCCAATAACGAAAAATCTCAAACCTTTCCCAAACTACGCGAAATTCG	I	A	Red	AGAGCCCCCTCGGCCAGGAGTTAGAAGCTGCTCCTCTGACCTCTGGAGGACCCGGCACTC[CG]AACCCCGCGCAGCCTGGGAAAGGCCTGAGATTCCCCGCTATTGGGATTCACATCACGACG	37	AATCCCAATAGCGGGGAATCTCAGGCCTTTCCCAGGCTGCGCGGGGTTCG	1	154624683	F			NA	NA				chr1:156358050-156358252	Island		DMR	NA	1:154624633-154625187	1:156357585-156358088	Unclassified_Cell_type_specific	TRUE
cg21966075	0.0478115470147429	1	156358066	q	C1orf61	IGR	island	IGR - island	0	0	83	112	156357976	156358202	227	156358059	156358119	61	0.00109650282538742	-0.115297760834356	52766413	RTAATATAAATCCCAATAACRAAAAATCTCAAACCTTTCCCAAACTACRC	NA		II			CCTCGGCCAGGAGTTAGAAGCTGCTCCTCTGACCTCTGGAGGACCCGGCACTCCGAACCC[CG]CGCAGCCTGGGAAAGGCCTGAGATTCCCCGCTATTGGGATTCACATCACGACGCGGCGGC	37	CGCGCAGCCTGGGAAAGGCCTGAGATTCCCCGCTATTGGGATTCACATCA	1	154624690	F			NA	NA				chr1:156358050-156358252	Island			NA	1:154624633-154625187	1:156357585-156358088	Unclassified_Cell_type_specific	TRUE
cg24361162	0.161146775794699	1	156358116	q	C1orf61	IGR	island	IGR - island	0	0	83	112	156357976	156358202	227	156358059	156358119	61	0.00109650282538742	-0.0324613626308035	72650400	CACAACCTAAAAAAAACCTAAAATTCCCCACTATTAAAATTCACATCACA	42770471	CGCAACCTAAAAAAAACCTAAAATTCCCCGCTATTAAAATTCACATCACG	I	A	Red	CTCCGAACCCCGCGCAGCCTGGGAAAGGCCTGAGATTCCCCGCTATTGGGATTCACATCA[CG]ACGCGGCGGCCCCAACTCGGGGAGGAATTAGACACGGCGTGAGTGTCCCAAGTGCGGGGC	37	CGCAGCCTGGGAAAGGCCTGAGATTCCCCGCTATTGGGATTCACATCACG	1	154624740	R			NA	NA				chr1:156358050-156358252	Island		DMR	NA	1:154624633-154625187			TRUE
cg09989644	0.0233841893223712	1	156358119	q	C1orf61	IGR	island	IGR - island	0	0	83	112	156357976	156358202	227	156358059	156358119	61	0.00109650282538742	-0.0546355599018519	38668460	CAACCTAAAAAAAACCTAAAATTCCCCRCTATTAAAATTCACATCACRAC	NA		II			CGAACCCCGCGCAGCCTGGGAAAGGCCTGAGATTCCCCGCTATTGGGATTCACATCACGA[CG]CGGCGGCCCCAACTCGGGGAGGAATTAGACACGGCGTGAGTGTCCCAAGTGCGGGGCGGT	37	AGCCTGGGAAAGGCCTGAGATTCCCCGCTATTGGGATTCACATCACGACG	1	154624743	R			NA	NA				chr1:156358050-156358252	Island		DMR	NA	1:154624633-154625187			TRUE
cg26073933	0.725050470127191	1	156390102	q	C1orf61	5'UTR	shore	5'UTR - shore	0	0	118	113	156390006	156390368	363	156390102	156390240	139	0.00980607657835152	-0.00452512399550065	47806451	AAAAATAAAAATAACCCCATACACTACACAAAAAAACCCAAAAAAAACCA	38707480	GAAAATAAAAATAACCCCATACACTACGCAAAAAAACCCGAAAAAAACCG	I	A	Red	GCTGGTCAGTCCTCGCGGCTCTAGCCCCTCGCTCAAGCCTCTCCCTCCCGCCCGTGAGGC[CG]GCTTTCCCCGGGCCCCTCTGCGCAGTGTATGGGGTTATTTTTACTTTCGGTTATCTAGCT	37	GAAAGTAAAAATAACCCCATACACTGCGCAGAGGGGCCCGGGGAAAGCCG	1	154656726	F			NA	NA	C1orf61	NM_006365	5'UTR	chr1:156390403-156391581	N_Shore			NA	1:154656714-154656749	1:156389952-156390228	Unclassified	NA
cg09938227	0.00276025389602821	1	156390124	q	C1orf61	5'UTR	shore	5'UTR - shore	0	0	118	113	156390006	156390368	363	156390102	156390240	139	0.00980607657835152	-0.0842996287658908	35614412	AATCTTCATAAAACTAAATAACCRAAAATAAAAATAACCCCATACACTAC	NA		II			AGCCCCTCGCTCAAGCCTCTCCCTCCCGCCCGTGAGGCCGGCTTTCCCCGGGCCCCTCTG[CG]CAGTGTATGGGGTTATTTTTACTTTCGGTTATCTAGCTTTATGAAGACTCCACACCACTC	37	GTCTTCATAAAGCTAGATAACCGAAAGTAAAAATAACCCCATACACTGCG	1	154656748	F			NA	NA	C1orf61	NM_006365	5'UTR	chr1:156390403-156391581	N_Shore		DMR	NA	1:154656714-154656749	1:156389952-156390228	Unclassified	NA
cg07234865	0.0364554127452622	1	156390220	q	MIR9-1	Body	shore	Body - shore	0	0	148	113	156390006	156390368	363	156390102	156390240	139	0.00980607657835152	-0.0279858763808448	20804470	AACTCCACACCACTCATACAACTAAATAACCAAAAATAACAACCAACCCC	NA		II			AGCTTTATGAAGACTCCACACCACTCATACAGCTAGATAACCAAAGATAACAACCAACCC[CG]CCTCCTGGCTGCTGTCGCCGCCTCTTCCACGCAGCCTCCCGGCCGCCGCCGCCGCCAGCA	37	CGGGGTTGGTTGTTATCTTTGGTTATCTAGCTGTATGAGTGGTGTGGAGT	1	154656844	R			NA	NA	MIR9-1;C1orf61	NR_029691;NM_006365	Body;5'UTR	chr1:156390403-156391581	N_Shore		DMR	NA	1:154656844-154658343	1:156389952-156390228	Unclassified	NA
cg20582655	0.00661214702479899	1	156390237	q	MIR9-1	TSS200	shore	TSS200 - shore	0	0	18	113	156390006	156390368	363	156390102	156390240	139	0.00980607657835152	-0.0657867886654876	63641400	ACAACTAAATAACCAAAAATAACAACCAACCCCRCCTCCTAACTACTATC	NA		II			ACACCACTCATACAGCTAGATAACCAAAGATAACAACCAACCCCGCCTCCTGGCTGCTGT[CG]CCGCCTCTTCCACGCAGCCTCCCGGCCGCCGCCGCCGCCAGCACCTCCGCAGCTTCCCGG	37	CAGCTAGATAACCAAAGATAACAACCAACCCCGCCTCCTGGCTGCTGTCG	1	154656861	R			NA	NA	MIR9-1;C1orf61	NR_029691;NM_006365	TSS200;5'UTR	chr1:156390403-156391581	N_Shore		DMR	NA	1:154656844-154658343			NA
cg26371731	0.0737641964119951	1	156390240	q	MIR9-1	TSS200	shore	TSS200 - shore	0	0	18	113	156390006	156390368	363	156390102	156390240	139	0.00980607657835152	0.0214947326113095	12765447	TACAAAAATACTAACAACAACAACAACCAAAAAACTACATAAAAAAAACA	48772456	TACGAAAATACTAACGACGACGACGACCGAAAAACTACGTAAAAAAAACG	I	A	Red	CCACTCATACAGCTAGATAACCAAAGATAACAACCAACCCCGCCTCCTGGCTGCTGTCGC[CG]CCTCTTCCACGCAGCCTCCCGGCCGCCGCCGCCGCCAGCACCTCCGCAGCTTCCCGGTCG	37	TGCGGAGGTGCTGGCGGCGGCGGCGGCCGGGAGGCTGCGTGGAAGAGGCG	1	154656864	F			NA	NA	MIR9-1;C1orf61	NR_029691;NM_006365	TSS200;5'UTR	chr1:156390403-156391581	N_Shore		DMR	NA	1:154656844-154658343			NA
cg14177914	0.00198991626225696	1	156400432	q	C1orf61	TSS1500	open sea	TSS1500 - open sea	0	0	112	114	156400427	156403911	3485	156400432	156402678	2247	2.34033267170465e-05	-0.119623084640638	66674301	ATAAACTCTAACCTTAACCCTCAAAATCCCTCATTCAAAACTTAAAAATC	NA		II			TCAACTGGGGGCGGGAGGCTGTCTTCTCCCTGGTGCCTTCCCAGCCACCTTCTGGCCTGG[CG]ATCCCTAAGCTCTGAATGAGGGATTCTGAGGGCTAAGGTCAGAGTCTATAGACCGGGTCC	37	TAGACTCTGACCTTAGCCCTCAGAATCCCTCATTCAGAGCTTAGGGATCG	1	154667056	F			NA	NA	C1orf61	NM_006365	TSS1500					TRUE				NA
cg15016597	0.0641839559099808	1	156401319	q	C1orf61	IGR	shelf	IGR - shelf	0	0	1742	114	156400427	156403911	3485	156400432	156402678	2247	2.34033267170465e-05	-0.0652643186354024	40744465	AAACCCCCATCTCTTAAACCTACTAAAATATTTCAAAAAACRCTACCTAC	NA		II			TGTGCCAGGAGACTGAGGCATGAGGAGCAGGTTTGGGGAAGAGGACTCCACTTCCTCTCC[CG]CAGGCAGCGCCTTCTGAAACATCTCAGCAGGCCTAAGAGATGGGGGCTTCCTGTTCCTAC	37	AGCCCCCATCTCTTAGGCCTGCTGAGATGTTTCAGAAGGCGCTGCCTGCG	1	154667943	F			NA	NA				chr1:156405160-156406350	N_Shelf			NA				NA
cg01518279	0.154761724649103	1	156401601	q	C1orf61	IGR	shelf	IGR - shelf	0	0	1742	114	156400427	156403911	3485	156400432	156402678	2247	2.34033267170465e-05	-0.0388460684362653	36643396	AACCTCTCTTTATTAAAACACACTCCCTTACAAATCCCAACTCTTCAAAC	NA		II			TCATTCAGGCATGTCTTCCCGCCTCCAAAGTAGCTTCAAAACACAAGAGGGGTAGCTGAA[CG]TCTGAAGAGCTGGGATCTGTAAGGGAGTGTGTTCTAACAAAGAGAGGCTCATAGGTTTAG	37	CGTCTGAAGAGCTGGGATCTGTAAGGGAGTGTGTTCTAACAAAGAGAGGC	1	154668225	F			NA	NA				chr1:156405160-156406350	N_Shelf			NA				NA
cg24545421	0.000637067309165119	1	156402169	q	C1orf61	IGR	shelf	IGR - shelf	0	0	1742	114	156400427	156403911	3485	156400432	156402678	2247	2.34033267170465e-05	-0.0960270982703362	63797397	CTACTCTCTATAAACTACAATTCTATCCCTCTTATCTCTATCATTACTTC	NA		II			GCGGGCAGGAGGGGACAGACAGAGACCTGAAAACAGAGACAGATGAAGCCAGAAAAGCTT[CG]AAGCAATGACAGAGACAAGAGGGACAGAACTGCAGCTCACAGAGAGTAGGGGAACCAGAG	37	CGAAGCAATGACAGAGACAAGAGGGACAGAACTGCAGCTCACAGAGAGTA	1	154668793	F			NA	NA				chr1:156405160-156406350	N_Shelf		CDMR	NA				NA
cg21165064	0.0185496892667924	1	156402678	q	C1orf61	IGR	shelf	IGR - shelf	0	0	1742	114	156400427	156403911	3485	156400432	156402678	2247	2.34033267170465e-05	-0.051341872272348	53641418	TATAAATTCATTCTTAAACTCCACAACCAAATCACCACAAAATACCTCCA	66775439	TATAAATTCATTCTTAAACTCCGCAACCGAATCGCCACAAAATACCTCCG	I	T	Red	TAAGCTACCTTCTGTAGGTTCATTCTTAGGCTCCGCAGCCGGATCGCCACAGGGTGCCTC[CG]TATCTAAGGAGTCGCTTCACTGCCTACCTTTTCGTACTCCAACCCTCTCTTACTCAGACA	37	CGGAGGCACCCTGTGGCGATCCGGCTGCGGAGCCTAAGAATGAACCTACA	1	154669302	R			NA	NA				chr1:156405160-156406350	N_Shelf		CDMR	NA				NA
cg15722977	0.371698859129446	1	159171213	q	CADM3	3'UTR	open sea	3'UTR - open sea	0	0	2001	117	159170619	159174621	4003	159171213	159174610	3398	0.00158135559128413	0.0395860185643268	53742326	CAAAACAACTTCCCAAACTTCTCCAAAAACCCAAAAACRAAATAATTATC	NA		II			AGCCTCTACAACAGAGCAGCTTCCCAGACTTCTCCAGGAACCCAGAAACGGGATGGTTGT[CG]GCAAAGGTTGGGAGTGGCTTTTCCTCTGGTAGCCACACACCTGAGCACTACGGACAGGGA	37	AGAGCAGCTTCCCAGACTTCTCCAGGAACCCAGAAACGGGATGGTTGTCG	1	157437837	R			NA	NA	CADM3;CADM3	NM_001127173;NM_021189	3'UTR;3'UTR					NA				NA
cg20944283	0.0296121820323552	1	159172620	q	CADM3	3'UTR	open sea	3'UTR - open sea	0	0	2001	117	159170619	159174621	4003	159171213	159174610	3398	0.00158135559128413	0.0497856763077223	22620415	CAAACCTAAAACCCCAAAACTCTCTTACTATTATAAAAAAAATAAACCCC	NA		II			TGTGAATCTTCCAGCCGCTGGTTAGGGCCTTGGGCACCACAGGCAGCCCCTCACCTAAGC[CG]GGGCCTACTCCTCTTACAACAGCAAGAGAGCCCTGGGGCCCCAGGCCTGTTGAGCTTCTT	37	CGGGGCCTACTCCTCTTACAACAGCAAGAGAGCCCTGGGGCCCCAGGCCT	1	157439244	F			NA	NA	CADM3;CADM3	NM_001127173;NM_021189	3'UTR;3'UTR					NA				NA
cg10808936	0.00792758244924438	1	159173216	q	DARC	TSS1500	open sea	TSS1500 - open sea	0	0	112	117	159170619	159174621	4003	159171213	159174610	3398	0.00158135559128413	0.0404840379349781	20654348	TAATATCTAATAATACTCTACAAAATAAAATTAATAACATCTCCATCRCC	NA		II			TGGGGGGCATCTGACTGCTTCCCCCCACCCTCTGCCAGGCATTGCTGGAGAATGTTAAGA[CG]GCGATGGAGATGCCATCAACCCCACCCTGCAGAGCATCACCAGACACCACCAGACCAAAT	37	CGGCGATGGAGATGCCATCAACCCCACCCTGCAGAGCATCACCAGACACC	1	157439840	F			NA	NA	DARC	NM_002036	TSS1500					NA				NA
cg23018689	0.00249909705302669	1	159173540	q	DARC	TSS1500	open sea	TSS1500 - open sea	0	0	112	117	159170619	159174621	4003	159171213	159174610	3398	0.00158135559128413	0.0683570855846979	55728460	ACCAACCCTTTCTATCTCATTATTCTAACTTAAACACRCCATAACTCACC	NA		II			AGCGTCCCCTAACCAGCCCTTTCTATCTCATTGTTCTGACTTGGACACGCCATGGCTCAC[CG]CTCCCAAAGTCCCCACTATGTCTCCCTAGCTGAGGAAATAAAAGCAGAGAGGGGTGATGA	37	CCAGCCCTTTCTATCTCATTGTTCTGACTTGGACACGCCATGGCTCACCG	1	157440164	R	rs36003596	rs3027008	NA	NA	DARC	NM_002036	TSS1500					NA				NA
cg27232482	0.643215522421661	1	159174001	q	DARC	TSS1500	open sea	TSS1500 - open sea	0	0	112	117	159170619	159174621	4003	159171213	159174610	3398	0.00158135559128413	0.00790489533039868	64601417	ACTAAACAAACACCCAATAACTCCCTAAAATAACTTCATTATACAACCTC	NA		II			GCCCATAGGTGGCTAGGCAAACACCCAATAGCTCCCTGAAATGGCTTCATTATGCAGCCT[CG]ACAGCCACCCCAACCCTCCCACTCTCACACTGAAACACCCAGACCTAGAGATAGCTAGAC	37	CGAGGCTGCATAATGAAGCCATTTCAGGGAGCTATTGGGTGTTTGCCTAG	1	157440625	R	rs55753017	rs56242452	NA	NA	DARC;DARC	NM_001122951;NM_002036	TSS1500;TSS1500					NA				NA
cg23507131	0.352458959473675	1	159174156	q	DARC	TSS1500	open sea	TSS1500 - open sea	0	0	112	117	159170619	159174621	4003	159171213	159174610	3398	0.00158135559128413	0.0162333277245472	72605441	AATAATACACAACAAACRTACACAAAATTCAATACACACAAAAAACTCAC	NA		II			GATATGTGCACAATGATACACAGCAAACGTACACAGAGTTCAGTACACACAAAGAGCTCA[CG]CCCACGTGCACACACCCCTCAGTTGGGACAGAGTTGACCACCACCACCTTTCTCCCAAAC	37	ATGATACACAGCAAACGTACACAGAGTTCAGTACACACAAAGAGCTCACG	1	157440780	R			NA	TRUE	DARC;DARC	NM_001122951;NM_002036	TSS1500;TSS1500					NA				NA
cg07202479	0.0843677459913037	1	159174162	q	DARC	TSS1500	open sea	TSS1500 - open sea	0	0	112	117	159170619	159174621	4003	159171213	159174610	3398	0.00158135559128413	0.0342630763952724	74635468	CACAACAAACATACACAAAATTCAATACACACAAAAAACTCACACCCACA	47775382	CACAACAAACGTACACAAAATTCAATACACACAAAAAACTCACGCCCACG	I	T	Red	TGCACAATGATACACAGCAAACGTACACAGAGTTCAGTACACACAAAGAGCTCACGCCCA[CG]TGCACACACCCCTCAGTTGGGACAGAGTTGACCACCACCACCTTTCTCCCAAACACATGG	37	CGTGGGCGTGAGCTCTTTGTGTGTACTGAACTCTGTGTACGTTTGCTGTG	1	157440786	R			NA	NA	DARC;DARC	NM_001122951;NM_002036	TSS1500;TSS1500					NA				NA
cg18552413	0.0163584527479788	1	159174610	q	DARC	TSS1500	open sea	TSS1500 - open sea	0	0	112	117	159170619	159174621	4003	159171213	159174610	3398	0.00158135559128413	0.0299664599871662	29679453	ACCCAAAACCAATAACCCCCATAAACCTAAAACTTATACAAACAATAAAC	NA		II			AAAACAGGAAGACCCAAGGCCAGTGACCCCCATAGGCCTGAGGCTTGTGCAGGCAGTGGG[CG]TGGGGTAAGGCTTCCTGATGCCCCCTGTCCCTGCCCAGAACCTGATGGCCCTCATTAGTC	37	CGCCCACTGCCTGCACAAGCCTCAGGCCTATGGGGGTCACTGGCCTTGGG	1	157441234	R		rs72547266	NA	TRUE	DARC;DARC;DARC	NM_001122951;NM_002036;NM_002036	TSS1500;5'UTR;1stExon					NA				NA
cg04275881	0.0295313212866944	1	159796434	q	SLAMF8	TSS200	open sea	TSS200 - open sea	0	0	26	118	159796357	159796918	562	159796434	159796658	225	7.70143805681739e-05	-0.149458182065419	74610355	ACAAATTCTTATAAATCAACCTCTTTCACATACACATAATTAACTAACAC	NA		II			CAGGAAGGCCAGCGAGATCCAGCAAGGAGGATGTGGCTTGTGTGGGGGCTGTTGTCGCCA[CG]TGTTAGCCAACCATGTGCATGTGAAAGAGGCTGACTTACAAGAATCTGCTCCTGTAAGCC	37	CAGATTCTTGTAAGTCAGCCTCTTTCACATGCACATGGTTGGCTAACACG	1	158063058	F			NA	TRUE	SLAMF8	NM_020125	TSS200					NA		1:159796274-159796620	Unclassified	NA
cg07625783	0.00634293526893773	1	159796617	q	SLAMF8	5'UTR	open sea	5'UTR - open sea	0	0	260	118	159796357	159796918	562	159796434	159796658	225	7.70143805681739e-05	-0.210758615114271	42622311	AATTCCTCCTTCTAAACATAAAACTTTCCAAAAAAACCACAACTCCTCCC	NA		II			TTCTGAGTCAAGATTCCTCCTTCTGAACATGGGACTTTCCAGAAGGACCACAGCTCCTCC[CG]TGCATCCACTCGGCCTGGGAGGTTCTGGATTTTGGCTGTCGAGGGAGTTTGCCTGCCTCT	37	CGGGAGGAGCTGTGGTCCTTCTGGAAAGTCCCATGTTCAGAAGGAGGAAT	1	158063241	R			NA	NA	SLAMF8;SLAMF8	NM_020125;NM_020125	5'UTR;1stExon			low-CpG:158063106-158063308		NA		1:159796274-159796620	Unclassified	NA
cg06764092	0.0056610239840198	1	159796658	q	SLAMF8	5'UTR	open sea	5'UTR - open sea	0	0	260	118	159796357	159796918	562	159796434	159796658	225	7.70143805681739e-05	-0.104992430778531	69693461	CTCCTCCCATACATCCACTCAACCTAAAAAATTCTAAATTTTAACTATCA	57653361	CTCCTCCCGTACATCCACTCGACCTAAAAAATTCTAAATTTTAACTATCG	I	A	Red	GAAGGACCACAGCTCCTCCCGTGCATCCACTCGGCCTGGGAGGTTCTGGATTTTGGCTGT[CG]AGGGAGTTTGCCTGCCTCTCCAGAGAAAGATGGTCATGAGGCCCCTGTGGAGTCTGCTTC	37	CTCCTCCCGTGCATCCACTCGGCCTGGGAGGTTCTGGATTTTGGCTGTCG	1	158063282	R		rs59322471	NA	NA	SLAMF8;SLAMF8	NM_020125;NM_020125	5'UTR;1stExon			low-CpG:158063106-158063308		NA				NA
cg01551350	0.197416167836909	1	160951675	q	F11R	IGR	open sea	IGR - open sea	0	0	914	119	160950993	160953617	2625	160951675	160952703	1029	0.000543462843053337	-0.0450186390029817	59726406	AAAATATCAAAAATAAAATCAAAACAAAAAACACAACTTACAATAAACCA	26633453	AAAATATCAAAAATAAAATCGAAACAAAAAACGCAACTTACAATAAACCG	I	A	Red	CGCAGTCGCTGCAAGGTATCAGAAATGGGGTCGGGACAGGAGGCGCAGCTTGCAGTGAGC[CG]AGATAGCGCCACTGCACTCCAGCCTGGGCGAAAAAGCGAGACTCCATTTCAAAAAAAAGA	37	CGGCTCACTGCAAGCTGCGCCTCCTGTCCCGACCCCATTTCTGATACCTT	1	159218299	R			NA	NA								TRUE				NA
cg08901901	0.0257961199584464	1	160951907	q	F11R	IGR	open sea	IGR - open sea	0	0	914	119	160950993	160953617	2625	160951675	160952703	1029	0.000543462843053337	-0.14636738835428	13683306	TCTAAAAAAATATAAATTCCAAATCTTTTTATACAAAATAACTCAACCCC	NA		II			GTCCCCGCTGCCCCGCTTCAAGCCTAGCGCATGGCTCCTCCCCGTGCCTTGAAGATGCCA[CG]GGGCTGAGCCACCTTGCACAAAAAGATTTGGAACCCACACCTTCTTAGAATCAAGGCCTG	37	CGGGGCTGAGCCACCTTGCACAAAAAGATTTGGAACCCACACCTTCTTAG	1	159218531	F			NA	NA								NA	1:159218410-159219026	1:160951821-160951960	Unclassified_Cell_type_specific	NA
cg02769145	0.0294642598468251	1	160952126	q	F11R	IGR	open sea	IGR - open sea	0	0	914	119	160950993	160953617	2625	160951675	160952703	1029	0.000543462843053337	-0.153300302739183	62774425	ACCAATCTAACCCTAAAAAAAAACRCTAAAACCAAAAAACCTACTATACC	NA		II			TCGGGGCTCAGCCAGACCGCGAGGTCTTGGTGTTCGTTCCTCCCTAACTTGGCCGTGGGG[CG]GCACAGCAGGCTTCCTGGCCCCAGCGCTTCCCCTTAGGGCCAGATTGGCCTCCGAGTGTA	37	CCAATCTGGCCCTAAGGGGAAGCGCTGGGGCCAGGAAGCCTGCTGTGCCG	1	159218750	F			NA	NA								NA	1:159218410-159219026			NA
cg01071265	0.0866893161235911	1	160952651	q	F11R	IGR	open sea	IGR - open sea	0	0	914	119	160950993	160953617	2625	160951675	160952703	1029	0.000543462843053337	0.0762537924762962	28678447	TCTCACAAAACTAACCAAACCTCTAACTAAAAACTACATCAACTAATTCA	71677389	TCTCACGAAACTAACCGAACCTCTAACTAAAAACTACGTCAACTAATTCG	I	C	Grn	TTGGAGGCAGAAATTGGGCATAAGACGATATGAGGGGTGGTCTCCTCCCTTAGGAGGAAG[CG]AATTAGCTGACGTAGTCTCCAGCCAGAGGCTCGGCTAGCTCCGTGAGAAGCGATCCCCGT	37	TCTCACGGAGCTAGCCGAGCCTCTGGCTGGAGACTACGTCAGCTAATTCG	1	159219275	F	rs11801586		NA	NA								NA	1:159219275-159219328			NA
cg24645681	0.0468641676170634	1	160952703	q	F11R	IGR	open sea	IGR - open sea	0	0	914	119	160950993	160953617	2625	160951675	160952703	1029	0.000543462843053337	0.0691724433278393	31673420	TTAACTAACATAATCTCCAACCAAAAACTCAACTAACTCCATAAAAAACA	13802426	TTAACTAACGTAATCTCCAACCAAAAACTCGACTAACTCCGTAAAAAACG	I	A	Red	GGAGGAAGCGAATTAGCTGACGTAGTCTCCAGCCAGAGGCTCGGCTAGCTCCGTGAGAAG[CG]ATCCCCGTGGGATCTTAAGAACACCCTCGAGGCCGGGCGTGGTGGCACGCCCCTGTAATC	37	CGCTTCTCACGGAGCTAGCCGAGCCTCTGGCTGGAGACTACGTCAGCTAA	1	159219327	R			NA	NA								NA	1:159219275-159219328			NA
cg12081303	0.0457615766200412	1	161039681	q	ARHGAP30	1stExon	open sea	1stExon - open sea	0	0	83	120	161039598	161039778	181	161039681	161039695	15	0.000978682924412856	-0.0808173485022471	27711423	AACCCTAACAAAAAATTATATCCTATATCTCRTAACCCAACCTAACACTC	NA		II			GAAGCTACCAGGACCCTGGCAAGAAATTGTGTCCTGTGTCTCGTGGCCCAGCCTGGCACT[CG]CCCTCCTCGCCCCGCTCAGCTTTAGGGGGCAGGAAGCAGTGCAGCTCCTTAACCCACTTC	37	ACCCTGGCAAGAAATTGTGTCCTGTGTCTCGTGGCCCAGCCTGGCACTCG	1	159306305	R			NA	NA	ARHGAP30;ARHGAP30;ARHGAP30;ARHGAP30	NM_181720;NM_001025598;NM_181720;NM_001025598	1stExon;5'UTR;5'UTR;1stExon			low-CpG:159305854-159306397		TRUE		1:161039416-161040257	Promoter_Associated	NA
cg00045607	0.0179587815567787	1	161039690	q	ARHGAP30	1stExon	open sea	1stExon - open sea	0	0	83	120	161039598	161039778	181	161039681	161039695	15	0.000978682924412856	-0.0959775885094469	69663486	AATAAATTAAAAAACTACACTACTTCCTACCCCCTAAAACTAAACRAAAC	NA		II			AGGACCCTGGCAAGAAATTGTGTCCTGTGTCTCGTGGCCCAGCCTGGCACTCGCCCTCCT[CG]CCCCGCTCAGCTTTAGGGGGCAGGAAGCAGTGCAGCTCCTTAACCCACTTCCTGTTAGAG	37	CGCCCCGCTCAGCTTTAGGGGGCAGGAAGCAGTGCAGCTCCTTAACCCAC	1	159306314	F			NA	NA	ARHGAP30;ARHGAP30;ARHGAP30;ARHGAP30	NM_181720;NM_001025598;NM_181720;NM_001025598	1stExon;5'UTR;5'UTR;1stExon			low-CpG:159305854-159306397		TRUE		1:161039416-161040257	Promoter_Associated	NA
cg03089651	0.0416003562723608	1	161039695	q	ARHGAP30	1stExon	open sea	1stExon - open sea	0	0	83	120	161039598	161039778	181	161039681	161039695	15	0.000978682924412856	-0.0813485780185402	26734471	CAAAAAATAAATTAAAAAACTACACTACTTCCTACCCCCTAAAACTAAAC	NA		II			CCTGGCAAGAAATTGTGTCCTGTGTCTCGTGGCCCAGCCTGGCACTCGCCCTCCTCGCCC[CG]CTCAGCTTTAGGGGGCAGGAAGCAGTGCAGCTCCTTAACCCACTTCCTGTTAGAGCATCT	37	AGGAAGTGGGTTAAGGAGCTGCACTGCTTCCTGCCCCCTAAAGCTGAGCG	1	159306319	F			NA	NA	ARHGAP30;ARHGAP30;ARHGAP30;ARHGAP30	NM_181720;NM_001025598;NM_181720;NM_001025598	1stExon;5'UTR;5'UTR;1stExon			low-CpG:159305854-159306397		TRUE		1:161039416-161040257	Promoter_Associated	NA
cg10841756	0.00679051621990148	1	161059267	q	PVRL4	5'UTR	open sea	5'UTR - open sea	0	0	260	121	161059007	161059527	521	161059267	161059458	192	0.000106552134072845	0.105007564535196	38676408	CTCTAAAAAAACTCAAAACTCCCAATCACAACTTCTTAAAAATAACTACA	42794504	CTCTAAAAAAACTCGAAACTCCCGATCACGACTTCTTAAAAATAACTACG	I	A	Red	GCACTTGGGTCTCCACTAGGGGACCCAGCCCCAGCCCCGGCCCCGTTCTACACACCCAGC[CG]TAGCTACCCCCAAGAAGCCGTGATCGGGAGCTCCGAGCTCCCCCAGAGCTGCTTCCCACG	37	CTCTGGGGGAGCTCGGAGCTCCCGATCACGGCTTCTTGGGGGTAGCTACG	1	159325891	F			NA	NA	PVRL4;PVRL4	NM_030916;NM_030916	5'UTR;1stExon					NA				NA
cg22585988	0.289786345089201	1	161059327	q	PVRL4	5'UTR	open sea	5'UTR - open sea	0	0	260	121	161059007	161059527	521	161059267	161059458	192	0.000106552134072845	0.0352310450240791	10662412	TAACCTACTAAACAAATTCCCAAATTTCTACCRTCRTTATTAACCACAAC	NA		II			CGTAGCTACCCCCAAGAAGCCGTGATCGGGAGCTCCGAGCTCCCCCAGAGCTGCTTCCCA[CG]CTGTGGCCAACAACGACGGCAGAAACCTGGGAACCTGCTCAGCAGGTCAGAACAGGTGCG	37	CGCTGTGGCCAACAACGACGGCAGAAACCTGGGAACCTGCTCAGCAGGTC	1	159325951	F	rs41270011		NA	TRUE	PVRL4;PVRL4	NM_030916;NM_030916	5'UTR;1stExon					NA				NA
cg16557111	0.0142324697234086	1	161059429	q	PVRL4	TSS200	open sea	TSS200 - open sea	0	0	26	121	161059007	161059527	521	161059267	161059458	192	0.000106552134072845	0.0574210116352983	49664492	ACAAATACRTCTCTAAAAACTAAACCTAACACRAAAACTCAACAACCACC	NA		II			AGCAGGTCAGAACAGGTGCGTCTCTGGGGGCTGGGCCTGGCACGGAGACTCAGCAGCCAC[CG]CCCCCATGGCCTGGGCTAGCTAATAGGCGCCAGGGAGGGAGGGAAGGAGGGAAGGACCTG	37	CAGGTGCGTCTCTGGGGGCTGGGCCTGGCACGGAGACTCAGCAGCCACCG	1	159326053	R			NA	NA	PVRL4	NM_030916	TSS200					NA				NA
cg14158583	0.000607008630757565	1	161059458	q	PVRL4	TSS200	open sea	TSS200 - open sea	0	0	26	121	161059007	161059527	521	161059267	161059458	192	0.000106552134072845	0.118398310096572	54692406	ACAAAAACTCAACAACCACCACCCCCATAACCTAAACTAACTAATAAACA	14656305	ACGAAAACTCAACAACCACCGCCCCCATAACCTAAACTAACTAATAAACG	I	C	Grn	GCTGGGCCTGGCACGGAGACTCAGCAGCCACCGCCCCCATGGCCTGGGCTAGCTAATAGG[CG]CCAGGGAGGGAGGGAAGGAGGGAAGGACCTGGGTGGGGGCGGTGGGGTCCCATCCTCAGC	37	ACGGAGACTCAGCAGCCACCGCCCCCATGGCCTGGGCTAGCTAATAGGCG	1	159326082	R			NA	NA	PVRL4	NM_030916	TSS200					NA				NA
cg11687863	0.031515120127249	1	162337248	q	NOS1AP	Body	island	Body - island	0	0	79	122	162337194	162337556	363	162337248	162337375	128	0.000435290421157821	0.0703419645607867	48645443	TAAATATCCTACAAAAACAAAAACTAAACRACRACCTAAATAATAAAATC	NA		II			GCCGCGCCTGCTGAATGTCCTGCAGAGGCAGGAACTGGGCGACGGCCTGGATGATGAGAT[CG]CCGTGTAGGTGCCGAGGGCGAGGAGATGGAGGCGGCGGCGTGGCTGGAGGGGCCGTGTCT	37	GAATGTCCTGCAGAGGCAGGAACTGGGCGACGGCCTGGATGATGAGATCG	1	160603872	R			NA	NA	NOS1AP;NOS1AP;NOS1AP	NM_014697;NM_001126060;NM_001164757	Body;Body;Body	chr1:162336876-162337321	Island			NA	1:160603506-160603913			NA
cg12486795	0.0212384038116904	1	162337320	q	NOS1AP	3'UTR	island	3'UTR - island	0	0	73	122	162337194	162337556	363	162337248	162337375	128	0.000435290421157821	0.140134924320406	68670396	AAAATAAAAACAACAACATAACTAAAAAAACCATATCTAACTACTACCCA	24671358	AAAATAAAAACGACGACGTAACTAAAAAAACCGTATCTAACTACTACCCG	I	A	Red	GCCGAGGGCGAGGAGATGGAGGCGGCGGCGTGGCTGGAGGGGCCGTGTCTGGCTGCTGCC[CG]GGTAGGGGATGCCCAGTGAATGTGCACTGCCGAGGAGAATGCCAGCCAGGGCCCGGGAGA	37	CGGGCAGCAGCCAGACACGGCCCCTCCAGCCACGCCGCCGCCTCCATCTC	1	160603944	R			NA	NA	NOS1AP;NOS1AP;NOS1AP	NM_014697;NM_001164757;NM_001126060	3'UTR;3'UTR;3'UTR	chr1:162336876-162337321	Island			NA				NA
cg26813162	0.0187917258236968	1	162337375	q	NOS1AP	3'UTR	shore	3'UTR - shore	0	0	181	122	162337194	162337556	363	162337248	162337375	128	0.000435290421157821	0.0940411357793339	32608411	AAAAATACCCAATAAATATACACTACCRAAAAAAATACCAACCAAAACCC	NA		II			CTGCCCGGGTAGGGGATGCCCAGTGAATGTGCACTGCCGAGGAGAATGCCAGCCAGGGCC[CG]GGAGAGTGTGAGGTTTCAGGAAAGTATTGAGATTCTGCTTTGGAGGGTAAAGTGGGGAAG	37	CGGGCCCTGGCTGGCATTCTCCTCGGCAGTGCACATTCACTGGGCATCCC	1	160603999	R			NA	NA	NOS1AP;NOS1AP;NOS1AP	NM_014697;NM_001164757;NM_001126060	3'UTR;3'UTR;3'UTR	chr1:162336876-162337321	S_Shore			NA				NA
cg25212701	0.000809597422138898	1	162351664	q	C1orf226	5'UTR	open sea	5'UTR - open sea	0	0	260	123	162351498	162352501	1004	162351664	162352023	360	9.27748692551332e-05	0.0868207680285985	35638465	ACTATATTCAAATTCTCAAACATACCRTAATCAACTATAAACAAAAAAAC	NA		II			AGGAAAAACTGAATGATAGAGCACAGGTACCGCTCCCCTTTCCTCATCATGCCTCTCTGT[CG]CCTCTTTGTTCATAGTTGACCACGGCATGTTTGAGAATTTGAACACAGCCCTCACTCCAA	37	CGCCTCTTTGTTCATAGTTGACCACGGCATGTTTGAGAATTTGAACACAG	1	160618288	F			NA	NA	C1orf226;C1orf226;C1orf226	NM_001085375;NM_001135240;NM_001085375	5'UTR;Body;1stExon					NA				NA
cg21547763	0.0451974003461195	1	162351976	q	C1orf226	Body	open sea	Body - open sea	0	0	478	123	162351498	162352501	1004	162351664	162352023	360	9.27748692551332e-05	0.0352639441539838	17745493	TAACAAAAATCAACAAAACTACAAAAACACAACTAACCAATAAAACTAAC	NA		II			CAGTGTGGGTGTGACAGAGATCAACAAGACTGCAGGAGCACAGCTGGCCAGTGGGACTGA[CG]CGGCTCCAGAGGCTTGGCTAGAGGATGAAAGGTGAGCCCCTCACCCGCCCAACATCCATG	37	GACAGAGATCAACAAGACTGCAGGAGCACAGCTGGCCAGTGGGACTGACG	1	160618600	R			NA	NA	C1orf226;C1orf226	NM_001135240;NM_001085375	Body;1stExon					NA				NA
cg11342789	0.0263896721033928	1	162352023	q	C1orf226	Body	open sea	Body - open sea	0	0	478	123	162351498	162352501	1004	162351664	162352023	360	9.27748692551332e-05	0.0977103644189659	15690502	TATCCCTATACCTTTTCAAATAAATCCACAAAAAAACATAAATATTAAAC	NA		II			CCAGTGGGACTGACGCGGCTCCAGAGGCTTGGCTAGAGGATGAAAGGTGAGCCCCTCACC[CG]CCCAACATCCATGCCCCTCTGTGGACCCACTTGAAAAGGTACAGGGACAAACTGCAGTGT	37	CGCCCAACATCCATGCCCCTCTGTGGACCCACTTGAAAAGGTACAGGGAC	1	160618647	F			NA	NA	C1orf226;C1orf226	NM_001085375;NM_001135240	Body;Body					NA				NA
cg22627981	0.00184169775121391	1	165204410	q	LMX1A	Body	shore	Body - shore	0	0	148	124	165204262	165204558	297	165204410	165204512	103	7.70632922175339e-05	-0.083501685844452	43655367	ATTTAATCCTAACTCCCRAATCTTCTAAATACTATACTACAAATACCATC	NA		II			GATTTCTCAAGGTTGGGGCATGAAGGAGAGACAGTTAGAGCGTATAGGGGGCGATGCAGT[CG]ATGGTATCTGTAGCACAGTACCCAGAAGACCCGGGAGCTAGGACCAAACCAGGAGTCAGC	37	TTTGGTCCTAGCTCCCGGGTCTTCTGGGTACTGTGCTACAGATACCATCG	1	163471034	F			NA	NA	LMX1A	NM_177398	Body	chr1:165204501-165205507	N_Shore		CDMR	NA				NA
cg18206481	0.0301997319612428	1	165204502	q	LMX1A	Body	island	Body - island	0	0	79	124	165204262	165204558	297	165204410	165204512	103	7.70632922175339e-05	-0.0840475037300046	16751477	AACCAAACCAAAAATCAACTCAATCCAAAAAAAATCAAAATTCAAATAAC	NA		II			CCGGGAGCTAGGACCAAACCAGGAGTCAGCTCAGTCCAAAGGAAATCAGGGTTCAGGTAG[CG]ACGGTGTCCGTGCGTTTCTTCACTAGTGCATGTGCGAGGAGGGCTGGAGGCATGAGCGAA	37	CGCTACCTGAACCCTGATTTCCTTTGGACTGAGCTGACTCCTGGTTTGGT	1	163471126	R			NA	NA	LMX1A	NM_177398	Body	chr1:165204501-165205507	Island		CDMR	TRUE	1:163471126-163471563			NA
cg09317884	0.0155518840613681	1	165204512	q	LMX1A	Body	island	Body - island	0	0	79	124	165204262	165204558	297	165204410	165204512	103	7.70632922175339e-05	-0.0877680618668014	71774431	AAAATCAACTCAATCCAAAAAAAATCAAAATTCAAATAACRACRATATCC	NA		II			GGACCAAACCAGGAGTCAGCTCAGTCCAAAGGAAATCAGGGTTCAGGTAGCGACGGTGTC[CG]TGCGTTTCTTCACTAGTGCATGTGCGAGGAGGGCTGGAGGCATGAGCGAAAGAGGGAAGG	37	CGGACACCGTCGCTACCTGAACCCTGATTTCCTTTGGACTGAGCTGACTC	1	163471136	R			NA	NA	LMX1A	NM_177398	Body	chr1:165204501-165205507	Island		CDMR	TRUE	1:163471126-163471563			NA
cg17495466	0.129572684756341	1	165512980	q	LOC400794	Body	open sea	Body - open sea	0	0	478	125	165512775	165513731	957	165512980	165513716	737	4.34710395733045e-05	0.0496414828329338	32735449	CAAATTAAAAAATCCAATATCACCTAATCTACTACAACTCCATAAAAAAC	NA		II			TCTATGGCCTGCAGATTAGGGGGTCCAATGTCACCTAATCTACTACAGCTCCATGGGGAG[CG]GGTACAGATACTATACACATCCACACACTGAACCCAGCCTGGTCTCCAACACACACATGC	37	AGATTAGGGGGTCCAATGTCACCTAATCTACTACAGCTCCATGGGGAGCG	1	163779604	R			NA	NA	LOC400794;LRRC52	NR_026744;NM_001005214	Body;TSS1500					TRUE				NA
cg16509443	0.0452832061115214	1	165513253	q	LOC400794	Body	open sea	Body - open sea	0	0	478	125	165512775	165513731	957	165512980	165513716	737	4.34710395733045e-05	-0.0288061390938809	36701329	CTAAAAACTTACCCACTTAACAACTTTAAAAAATCTCACCCTTTCCCTAC	NA		II			GGTGTCAACTGGCAACCTCATTGTCATGTGGCTCTCCCCTGGCTCCCCTTCACTTGCAAA[CG]CAGGGAAAGGGTGAGACCTTTCAAAGCTGCCAAGTGGGCAAGCTTCCAGCAGCAGTCTGG	37	CGCAGGGAAAGGGTGAGACCTTTCAAAGCTGCCAAGTGGGCAAGCTTCCA	1	163779877	F	rs77806608		NA	NA	LOC400794;LRRC52	NR_026744;NM_001005214	Body;TSS1500					TRUE				NA
cg00986742	0.14216671261911	1	165513318	q	LOC400794	Body	open sea	Body - open sea	0	0	478	125	165512775	165513731	957	165512980	165513716	737	4.34710395733045e-05	-0.0940386683741947	40731324	AACCTTTCAAAACTACCAAATAAACAAACTTCCAACAACAATCTAAAAAC	NA		II			GGAAAGGGTGAGACCTTTCAAAGCTGCCAAGTGGGCAAGCTTCCAGCAGCAGTCTGGGAG[CG]AGCGACAGAGCCACCAAGCTGGGCGGCAGGGCATTGAGCCTCGCGTTTCAATTTCTGTTC	37	CGCTCCCAGACTGCTGCTGGAAGCTTGCCCACTTGGCAGCTTTGAAAGGT	1	163779942	R			NA	NA	LOC400794;LRRC52	NR_026744;NM_001005214	Body;TSS200					TRUE				NA
cg10842229	0.0851255105094036	1	165513322	q	LOC400794	Body	open sea	Body - open sea	0	0	478	125	165512775	165513731	957	165512980	165513716	737	4.34710395733045e-05	-0.0978310830506538	12714447	TTTCAAAACTACCAAATAAACAAACTTCCAACAACAATCTAAAAACRAAC	NA		II			AGGGTGAGACCTTTCAAAGCTGCCAAGTGGGCAAGCTTCCAGCAGCAGTCTGGGAGCGAG[CG]ACAGAGCCACCAAGCTGGGCGGCAGGGCATTGAGCCTCGCGTTTCAATTTCTGTTCAGTT	37	CGCTCGCTCCCAGACTGCTGCTGGAAGCTTGCCCACTTGGCAGCTTTGAA	1	163779946	R			NA	NA	LOC400794;LRRC52	NR_026744;NM_001005214	Body;TSS200					TRUE				NA
cg09550041	0.254174154921523	1	165513343	q	LOC400794	Body	open sea	Body - open sea	0	0	478	125	165512775	165513731	957	165512980	165513716	737	4.34710395733045e-05	-0.0540676384039191	44702366	ATTACAAAAAAACTAAACAAAAATTAAAACRCRAAACTCAATACCCTACC	NA		II			GCCAAGTGGGCAAGCTTCCAGCAGCAGTCTGGGAGCGAGCGACAGAGCCACCAAGCTGGG[CG]GCAGGGCATTGAGCCTCGCGTTTCAATTTCTGTTCAGTTCTCCTGTAATGGAAAATTGCT	37	TTACAGGAGAACTGAACAGAAATTGAAACGCGAGGCTCAATGCCCTGCCG	1	163779967	F			NA	NA	LOC400794;LRRC52	NR_026744;NM_001005214	Body;TSS200					TRUE				NA
cg20964423	0.124884935461441	1	165513361	q	LOC400794	Body	open sea	Body - open sea	0	0	478	125	165512775	165513731	957	165512980	165513716	737	4.34710395733045e-05	-0.0621340480472616	65658425	TAAAAACRAACRACAAAACCACCAAACTAAACRACAAAACATTAAACCTC	NA		II			CAGCAGCAGTCTGGGAGCGAGCGACAGAGCCACCAAGCTGGGCGGCAGGGCATTGAGCCT[CG]CGTTTCAATTTCTGTTCAGTTCTCCTGTAATGGAAAATTGCTTTGCACAAAGCTAAAGTG	37	GGGAGCGAGCGACAGAGCCACCAAGCTGGGCGGCAGGGCATTGAGCCTCG	1	163779985	R			NA	NA	LOC400794;LRRC52	NR_026744;NM_001005214	Body;TSS200					TRUE				NA
cg15328271	0.00976395419004266	1	165513699	q	LRRC52	1stExon	open sea	1stExon - open sea	0	0	83	125	165512775	165513731	957	165512980	165513716	737	4.34710395733045e-05	0.0686907253432235	29795400	ATACATTACTAACAAACTAATAATTCTATTCTCRTTCAAAAACAACCTCC	NA		II			GAAGTAATCTGCACAGGGAAGCAGTTAACCGAATACCCCCTTGACATACCCCTGAACACC[CG]GAGGCTGTTCCTGAACGAGAACAGAATCACTAGTTTGCCAGCAATGCATCTAGGACTCCT	37	TGCATTGCTGGCAAACTAGTGATTCTGTTCTCGTTCAGGAACAGCCTCCG	1	163780323	F			NA	NA	LRRC52;LOC400794	NM_001005214;NR_026744	1stExon;Body					TRUE				NA
cg18168448	0.0108436599991615	1	165513716	q	LRRC52	1stExon	open sea	1stExon - open sea	0	0	83	125	165512775	165513731	957	165512980	165513716	737	4.34710395733045e-05	0.0730054615510253	33658386	TCACTAAAAAATCCTAAATACATTACTAACAAACTAATAATTCTATTCTC	NA		II			GAAGCAGTTAACCGAATACCCCCTTGACATACCCCTGAACACCCGGAGGCTGTTCCTGAA[CG]AGAACAGAATCACTAGTTTGCCAGCAATGCATCTAGGACTCCTCAGTGACCTTGTTTATT	37	CGAGAACAGAATCACTAGTTTGCCAGCAATGCATCTAGGACTCCTCAGTG	1	163780340	F			NA	NA	LRRC52;LOC400794	NM_001005214;NR_026744	1stExon;Body					TRUE				NA
cg08047907	0.019821597501983	1	169396858	q	C1orf114	TSS200	island	TSS200 - island	0	0	9	127	169396845	169396973	129	169396858	169396909	52	7.28592826007069e-05	-0.0319774961451443	61647447	TCTAAAAAAACRACTAAAAAATCCACRCATCACTAACRTTATAAAAACTC	NA		II			AAGCTGAGGTTTCTAAGGGGACGACTAAGGAATCCACGCATCACTAACGTTATAGAGACT[CG]CGAAGTGCCGCTGTGTTGGTTGTGAAATTTCCCTCTTGTAGCTGTCTCTCGTCAGATTTA	37	CTAAGGGGACGACTAAGGAATCCACGCATCACTAACGTTATAGAGACTCG	1	167663482	R			NA	TRUE	C1orf114	NM_021179	TSS200	chr1:169396621-169396869	Island			TRUE		1:169396806-169396922	Unclassified_Cell_type_specific	NA
cg24808280	0.0475679523904674	1	169396868	q	C1orf114	TSS200	island	TSS200 - island	0	0	9	127	169396845	169396973	129	169396858	169396909	52	7.28592826007069e-05	-0.0247380142639431	33648413	AACTAAAAAATCCACACATCACTAACATTATAAAAACTCACAAAATACCA	65800339	GACTAAAAAATCCACGCATCACTAACGTTATAAAAACTCGCGAAATACCG	I	C	Grn	TTCTAAGGGGACGACTAAGGAATCCACGCATCACTAACGTTATAGAGACTCGCGAAGTGC[CG]CTGTGTTGGTTGTGAAATTTCCCTCTTGTAGCTGTCTCTCGTCAGATTTAGAATTTCTTA	37	CGGCACTTCGCGAGTCTCTATAACGTTAGTGATGCGTGGATTCCTTAGTC	1	167663492	R			NA	NA	C1orf114	NM_021179	TSS200	chr1:169396621-169396869	Island			TRUE		1:169396806-169396922	Unclassified_Cell_type_specific	NA
cg14826711	0.000660416333934555	1	169396909	q	C1orf114	TSS1500	shore	TSS1500 - shore	0	0	64	127	169396845	169396973	129	169396858	169396909	52	7.28592826007069e-05	-0.0929020436619463	33763445	CRAAATACCRCTATATTAATTATAAAATTTCCCTCTTATAACTATCTCTC	NA		II			ATAGAGACTCGCGAAGTGCCGCTGTGTTGGTTGTGAAATTTCCCTCTTGTAGCTGTCTCT[CG]TCAGATTTAGAATTTCTTAGGACAACTTCTAAAACTATATTTCTATATGTTATGTGCTTC	37	CGAGAGACAGCTACAAGAGGGAAATTTCACAACCAACACAGCGGCACTTC	1	167663533	R			NA	NA	C1orf114	NM_021179	TSS1500	chr1:169396621-169396869	S_Shore			TRUE		1:169396806-169396922	Unclassified_Cell_type_specific	NA
cg21914290	0.0218379955140302	1	170635960	q	PRRX1	Body	shore	Body - shore	0	0	148	128	170635336	170637250	1915	170635960	170636363	404	2.49862152885545e-05	-0.117072148097339	64742325	TTATTTAACTCTAAATAAACACCACTCCCAAAAAAAAAACTCAAAATTCA	72603303	TTATTTAACTCTAAATAAACGCCACTCCCAAAAAAAAAACTCGAAATTCG	I	T	Red	AAATTGTACCGGTTGTTTGGCTCTGAGTGGACGCCACTCCCAAGAAGGGAGCTCGGGATT[CG]TCGTGGCCTTAGAGTGGGTATGGAGCCGGGCTGGCCAGAGGAAGCTAGCTATGGAGCGCC	37	TTGTTTGGCTCTGAGTGGACGCCACTCCCAAGAAGGGAGCTCGGGATTCG	1	168902584	R			NA	NA	PRRX1;PRRX1	NM_022716;NM_006902	Body;Body	chr1:170633274-170634178	S_Shore			NA	1:168902533-168903137			NA
cg20826576	0.00207023415642368	1	170636223	q	PRRX1	Body	shelf	Body - shelf	0	0	887	128	170635336	170637250	1915	170635960	170636363	404	2.49862152885545e-05	-0.105634682397316	21617342	AACCTCTCTAATCATTATAACTCTAAAATAAACCCRAATATCACRTAAAC	NA		II			CATCCCGGGCGGAATTGGGGACTGTATGTCCCGGGAGAAGGGGAGAAGACTCTAGAAACT[CG]CCCACGTGATACTCGGGCTCATCTCAGAGTTACAATGACTAGAGAGGCCTTGTGGGGAGA	37	CGCCCACGTGATACTCGGGCTCATCTCAGAGTTACAATGACTAGAGAGGC	1	168902847	F			NA	NA	PRRX1;PRRX1	NM_022716;NM_006902	Body;Body	chr1:170633274-170634178	S_Shelf			NA	1:168902533-168903137			NA
cg23633856	0.00281812002747003	1	170636363	q	PRRX1	Body	shelf	Body - shelf	0	0	887	128	170635336	170637250	1915	170635960	170636363	404	2.49862152885545e-05	-0.111067554703421	64632327	AAAAAATACTCTACRAAAACATAATCAAAAAACAACTTCCRAAAAAAACC	NA		II			GAGGCTCAGAAAGAGGATGCTCTGCGGAAGCATGATCAAGAGACAGCTTCCGGAGGAGGC[CG]CAGAAGGCAGAGTGAGGTGATGGGGACGAAGTGACAGGCACCTGGAGCTAGGAAAGTAGC	37	CGGCCTCCTCCGGAAGCTGTCTCTTGATCATGCTTCCGCAGAGCATCCTC	1	168902987	R		rs4656219	NA	NA	PRRX1;PRRX1	NM_022716;NM_006902	Body;Body	chr1:170633274-170634178	S_Shelf			NA	1:168902533-168903137			NA
cg09010107	0.0123433177815827	1	170638807	q	PRRX1	Body	open sea	Body - open sea	0	0	478	129	170638439	170639395	957	170638807	170639289	483	0.000186719625231777	-0.127901430133294	47729318	AAACCCTAATACTTCCRCCAAAAAAAATTTTCCAAAAATTAAAAATCTAC	NA		II			TTACAATCCCTCTCCTACACACTGTTTCCCGCTCCATCCATCAGCCTACCACACCACCAT[CG]CAGACCCCTAACTCCTGGAAAACCCTCCTTGGCGGAAGCACTAGGGCCCTCAGGTACCGG	37	CGCAGACCCCTAACTCCTGGAAAACCCTCCTTGGCGGAAGCACTAGGGCC	1	168905431	F			NA	NA	PRRX1;PRRX1	NM_022716;NM_006902	Body;Body					NA	1:168905431-168905562			NA
cg07957294	0.0222267499586646	1	170638917	q	PRRX1	Body	open sea	Body - open sea	0	0	478	129	170638439	170639395	957	170638807	170639289	483	0.000186719625231777	-0.128536564660081	13629473	CATATTTCCAAAACTATTAAAAATAAACTCRACCTTAAAACTAAAAACRC	NA		II			CTCAGGTACCGGATTGTTGCAAAGGTCTGTACGTGCCTGTGCCTGCATTGCGACCCCCGG[CG]CGCCTCCAGTTCCAAGGCCGAGCTCACTTTCAACAGCTCTGGAAATATGAATGTATTTTT	37	ATATTTCCAGAGCTGTTGAAAGTGAGCTCGGCCTTGGAACTGGAGGCGCG	1	168905541	F			NA	NA	PRRX1;PRRX1	NM_022716;NM_006902	Body;Body					NA	1:168905431-168905562			NA
cg11954332	0.0135393022056778	1	170639289	q	PRRX1	Body	open sea	Body - open sea	0	0	478	129	170638439	170639395	957	170638807	170639289	483	0.000186719625231777	-0.121147937955065	48671329	ACCAACTCTCCRTATCCAAACATTTAAAAAACTACCTATAAATATACACC	NA		II			TTGGATAAGGGGCCAACTCTCCGTGTCCAAACATTTAGAGAACTGCCTGTGAGTGTACAC[CG]TTGTAATCTTATTGGGAGCCCTTTGTCGAATTCTGTATTTTACTTTGATGCTTTTTGAGT	37	CGGTGTACACTCACAGGCAGTTCTCTAAATGTTTGGACACGGAGAGTTGG	1	168905913	R			NA	NA	PRRX1;PRRX1	NM_022716;NM_006902	Body;Body					TRUE				NA
cg03393754	0.0226480458783995	1	178992788	q	FAM20B	IGR	shelf	IGR - shelf	0	0	1742	130	178991046	178994530	3485	178992788	178994355	1568	0.00108548378557596	0.055529696918394	39716422	ATTAAACAATACTCTATAAACTTACAACCRCCATCTTCAACAAATCCTAC	NA		II			AATGAATGTATGCATCAGTGAATGAATGAATAAACAAACAAATGAACAATTCTCCTGTCA[CG]CAGGATCTGCTGAAGATGGCGGCTGTAAGTTCACAGAGCACTGCCTAACTTTGGTTCATA	37	CGCAGGATCTGCTGAAGATGGCGGCTGTAAGTTCACAGAGCACTGCCTAA	1	177259411	F	rs61823785		NA	NA				chr1:178994804-178995917	N_Shelf		CDMR	NA				NA
cg10785394	0.667479740755729	1	178993006	q	FAM20B	IGR	shore	IGR - shore	0	0	163	130	178991046	178994530	3485	178992788	178994355	1568	0.00108548378557596	0.0118935803842476	23627377	TAAATATCCCTATTCCTTACAACTACTTCCTATATACTAATCATATAAAC	NA		II			GCTGCATAATTTAAGTGTCCCTATTCCTTGCAGCTGCTTCCTGTGTGCTAGTCATGTAAA[CG]CCCTTCTTAAATGATTGCATCCCTCACAATACTTAGAATATATTGACTGTTGATTGGTTG	37	AAGTGTCCCTATTCCTTGCAGCTGCTTCCTGTGTGCTAGTCATGTAAACG	1	177259629	R			NA	NA				chr1:178994804-178995917	N_Shore		CDMR	NA				NA
cg10887069	0.0313131003916047	1	178993698	q	FAM20B	TSS1500	shore	TSS1500 - shore	0	0	64	130	178991046	178994530	3485	178992788	178994355	1568	0.00108548378557596	0.0463931970682094	53723333	TAAATTCTCATTATCTTCCAACTCATTTTCCCAAAAATTATATATTCTCC	NA		II			GAGAAATAAGGTAGATTCTCATTATCTTCCAGCTCATTTTCCCAAGAATTATGTATTCTC[CG]GCCAGAAAACGACCTCCAAACCTCCAAACCTTTTCAACTACACGCAGCAAAAAGCTAATA	37	AGATTCTCATTATCTTCCAGCTCATTTTCCCAAGAATTATGTATTCTCCG	1	177260321	R			NA	NA	FAM20B	NM_014864	TSS1500	chr1:178994804-178995917	N_Shore		CDMR	NA				NA
cg09587487	0.364654760011142	1	178993784	q	FAM20B	TSS1500	shore	TSS1500 - shore	0	0	64	130	178991046	178994530	3485	178992788	178994355	1568	0.00108548378557596	0.0201351191349595	31728431	AACTACACRCAACAAAAAACTAATACAATACCTTCTACATTTAACTATAC	NA		II			CAAACCTTTTCAACTACACGCAGCAAAAAGCTAATACAATGCCTTCTGCATTTGACTGTA[CG]TCTCCTGCAGTGATTAATGCTGCCTCCCTAACTACATTGTCCGGAGCAAGTGTCAAGCCC	37	ACTACACGCAGCAAAAAGCTAATACAATGCCTTCTGCATTTGACTGTACG	1	177260407	R			NA	NA	FAM20B	NM_014864	TSS1500	chr1:178994804-178995917	N_Shore		CDMR	NA				NA
cg01426743	0.00191063120610758	1	178994243	q	FAM20B	TSS1500	shore	TSS1500 - shore	0	0	64	130	178991046	178994530	3485	178992788	178994355	1568	0.00108548378557596	0.0802032896896473	63624431	AAAAAATTCTACCTTCCCTTTATTTACTTTCAACTAACTTATACAAAACC	NA		II			GGGTCAGGCACACTAAGTTTGCGCTTTAGTATATGGTGAATAAATGGATGGACACAGTGG[CG]GCTCTGTATAAGTCAGCTGAAAGCAAACAAAGGGAAGGCAGAATCTTTCATTCACACGAT	37	AAAGATTCTGCCTTCCCTTTGTTTGCTTTCAGCTGACTTATACAGAGCCG	1	177260866	F		rs79018036	NA	TRUE	FAM20B	NM_014864	TSS1500	chr1:178994804-178995917	N_Shore			NA				NA
cg23891286	0.0448079487276026	1	178994301	q	FAM20B	TSS1500	shore	TSS1500 - shore	0	0	64	130	178991046	178994530	3485	178992788	178994355	1568	0.00108548378557596	0.0685898499689623	35671501	TAAATCACCAATACCCAACCATAATACACCCAATAAACACAAATAAATCA	27666389	TAAATCGCCAATACCCGACCGTAATACACCCAATAAACGCGAATAAATCG	I	T	Red	GGCGGCTCTGTATAAGTCAGCTGAAAGCAAACAAAGGGAAGGCAGAATCTTTCATTCACA[CG]ATTTATCCGCGCCCACTGGGTGCACTACGGTCGGGCATTGGCGACCCAGGAGCGACTGAC	37	TGGGTCGCCAATGCCCGACCGTAGTGCACCCAGTGGGCGCGGATAAATCG	1	177260924	F	rs56115452		NA	NA	FAM20B	NM_014864	TSS1500	chr1:178994804-178995917	N_Shore			NA	1:177260924-177260979			NA
cg09510979	0.0588719574217385	1	178994330	q	FAM20B	TSS1500	shore	TSS1500 - shore	0	0	64	130	178991046	178994530	3485	178992788	178994355	1568	0.00108548378557596	0.0485070158566977	62734442	ACAAAATCTTTCATTCACACAATTTATCCACACCCACTAAATACACTACA	59808412	ACAAAATCTTTCATTCACACGATTTATCCGCGCCCACTAAATACACTACG	I	A	Red	AACAAAGGGAAGGCAGAATCTTTCATTCACACGATTTATCCGCGCCCACTGGGTGCACTA[CG]GTCGGGCATTGGCGACCCAGGAGCGACTGACCTGCCCTCATGGGGCTTACGGTCCTTAGC	37	GCAGAATCTTTCATTCACACGATTTATCCGCGCCCACTGGGTGCACTACG	1	177260953	R			NA	NA	FAM20B	NM_014864	TSS1500	chr1:178994804-178995917	N_Shore			NA	1:177260924-177260979			NA
cg12629244	0.0859586159209924	1	178994355	q	FAM20B	TSS1500	shore	TSS1500 - shore	0	0	64	130	178991046	178994530	3485	178992788	178994355	1568	0.00108548378557596	0.0428659902403026	67606423	TACATCTATTTTTTACTAAAAACCRTAAACCCCATAAAAACAAATCAATC	NA		II			TTCACACGATTTATCCGCGCCCACTGGGTGCACTACGGTCGGGCATTGGCGACCCAGGAG[CG]ACTGACCTGCCCTCATGGGGCTTACGGTCCTTAGCAAAAAACAGATGTAAAACAACTAAT	37	ACATCTGTTTTTTGCTAAGGACCGTAAGCCCCATGAGGGCAGGTCAGTCG	1	177260978	F			NA	TRUE	FAM20B	NM_014864	TSS1500	chr1:178994804-178995917	N_Shore			NA	1:177260924-177260979			NA
cg00988148	0.0196450071328603	1	179555635	q	TDRD5	IGR	island	IGR - island	0	0	83	131	179555552	179555745	194	179555635	179555662	28	0.000794160156343744	-0.175851159490496	67683442	CTACAAATAAAAACACACTCCAAATAAAAACACACTTCCCCAAAATAACA	35800447	CTACAAATAAAAACGCGCTCCAAATAAAAACGCGCTTCCCCGAAATAACG	I	T	Red	CGCCGTGGGGCGCTGCAGGTAGGGGCGCGCTCCAGGTGGGGGCGCGCTTCCCCGGGGTGG[CG]TGTTGACTTGAGACGCCGGCCCGCTCGCTGGCTGCTGGCTCGCCAGCCGCTTGTCCCTGC	37	CGCCACCCCGGGGAAGCGCGCCCCCACCTGGAGCGCGCCCCTACCTGCAG	1	177822258	R			NA	NA				chr1:179555401-179555770	Island			NA	1:177821988-177822673			TRUE
cg17138852	0.0447165924328005	1	179555658	q	TDRD5	IGR	island	IGR - island	0	0	83	131	179555552	179555745	194	179555635	179555662	28	0.000794160156343744	-0.151213809463844	57714420	CTCAATTCATAACAAAAACAAACAACTAACAAACCAACAACCAACAAACA	18790495	CTCAATTCATAACAAAAACAAACGACTAACGAACCAACAACCAACGAACG	I	A	Red	GGCGCGCTCCAGGTGGGGGCGCGCTTCCCCGGGGTGGCGTGTTGACTTGAGACGCCGGCC[CG]CTCGCTGGCTGCTGGCTCGCCAGCCGCTTGTCCCTGCCATGAATTGAGACCGCGGGCCAG	37	CTCAATTCATGGCAGGGACAAGCGGCTGGCGAGCCAGCAGCCAGCGAGCG	1	177822281	F			NA	NA				chr1:179555401-179555770	Island			NA	1:177821988-177822673			TRUE
cg09100654	0.0303450546279011	1	179555662	q	TDRD5	IGR	island	IGR - island	0	0	83	131	179555552	179555745	194	179555635	179555662	28	0.000794160156343744	-0.211978834295658	65700504	RCRATCTCAATTCATAACAAAAACAAACRACTAACRAACCAACAACCAAC	NA		II			CGCTCCAGGTGGGGGCGCGCTTCCCCGGGGTGGCGTGTTGACTTGAGACGCCGGCCCGCT[CG]CTGGCTGCTGGCTCGCCAGCCGCTTGTCCCTGCCATGAATTGAGACCGCGGGCCAGCCCC	37	CGCTGGCTGCTGGCTCGCCAGCCGCTTGTCCCTGCCATGAATTGAGACCG	1	177822285	F			NA	NA				chr1:179555401-179555770	Island			NA	1:177821988-177822673			NA
cg03978041	0.0162014314105737	1	200862726	q	C1orf106	TSS1500	shelf	TSS1500 - shelf	0	0	97	132	200862595	200865935	3341	200862726	200864307	1582	5.18254041451044e-05	0.0748447356756853	61809496	CAAAACTACAAACTCTTTAAAAAACCCAAAAAACAAACTCCCAATAAAAC	NA		II			CTGGGGAAGGGCAGGGCTGCAGGCTCTTTGGGAGACCCAGAGAACAAGCTCCCAATGGGG[CG]GGGGGAGGAAGAACTGTCCCCTCTTAGGGCCCCTCAGCCTCAGCCTGGGCAGAAAATGAG	37	AGGGCTGCAGGCTCTTTGGGAGACCCAGAGAACAAGCTCCCAATGGGGCG	1	199129349	R			NA	NA	C1orf106;C1orf106	NM_001142569;NM_018265	TSS1500;Body	chr1:200860076-200860576	S_Shelf			NA				NA
cg04133293	0.0217648243832918	1	200863171	q	C1orf106	TSS1500	shelf	TSS1500 - shelf	0	0	97	132	200862595	200865935	3341	200862726	200864307	1582	5.18254041451044e-05	0.0220451785605715	42691470	ACAACCTACTAAAAACAAACCAAACAACAATCAACRTTAACTCTACTTCC	NA		II			ACTTGAGGGGTGCAGCCTGCTGGGGACAGGCCAGGCAACAGTCAGCGTTAGCTCTGCTTC[CG]CCTTGAAATAGGCTAGATTCCAGTTTCCCATTTGCTTGGGGGTCGGTGGGATGGGAGATC	37	CAGCCTGCTGGGGACAGGCCAGGCAACAGTCAGCGTTAGCTCTGCTTCCG	1	199129794	R			NA	NA	C1orf106;C1orf106	NM_001142569;NM_018265	TSS1500;Body	chr1:200860076-200860576	S_Shelf			NA				NA
cg11150074	0.18055428834901	1	200863559	q	C1orf106	TSS1500	shelf	TSS1500 - shelf	0	0	97	132	200862595	200865935	3341	200862726	200864307	1582	5.18254041451044e-05	0.0468967077848089	41723347	TACATATTAAAATTCCAACTACCTTACCTAAAATTTTAAAATCCTCACTC	NA		II			TCTAGAACTTCTGCATATTGGAATTCCAGCTGCCTTGCCTGAGGTTTTAAAATCCTCACT[CG]GGAGAGATAAAACCCAGGCCTTGGTCTTCATTTCCATATGTGGGGAAGAGCAGTGACCCA	37	GCATATTGGAATTCCAGCTGCCTTGCCTGAGGTTTTAAAATCCTCACTCG	1	199130182	R			NA	NA	C1orf106;C1orf106	NM_001142569;NM_018265	TSS1500;Body	chr1:200860076-200860576	S_Shelf			NA				NA
cg13419869	0.0630238932499734	1	200863686	q	C1orf106	TSS1500	shelf	TSS1500 - shelf	0	0	97	132	200862595	200865935	3341	200862726	200864307	1582	5.18254041451044e-05	0.0764193601775164	11740371	AATATCCTACTTATTTTTTCCATAAACAATAAACATTTCACCTTACTTCC	NA		II			GTCAGTTTGTAAATGTCCTGCTTGTTTTTTCCATGGACAGTGGACATTTCACCTTGCTTC[CG]GGGTGCTTAACAGGCCTCAATTTCTGGAAAGAGAAACTGAGGTCAAAGGAAGGCAGGGAG	37	ATGTCCTGCTTGTTTTTTCCATGGACAGTGGACATTTCACCTTGCTTCCG	1	199130309	R			NA	NA	C1orf106;C1orf106	NM_001142569;NM_018265	TSS1500;Body	chr1:200860076-200860576	S_Shelf			NA				NA
cg16257559	0.0124121667593519	1	200864223	q	C1orf106	5'UTR	shelf	5'UTR - shelf	0	0	1628	132	200862595	200865935	3341	200862726	200864307	1582	5.18254041451044e-05	0.0862096325602739	33796485	CAAAAACTATTTTTCAACTCCTAAACTAAAACCCAAAAACAAATAAAAAC	NA		II			CTGACTGGAAGCAGGGGCTGTTTTTCAACTCCTGGACTAAAGCCCAGAAGCAGGTGAGGG[CG]GGGGAGGTGGAATGGGTCTTTGGGGCTGAGAGCAGGCTGGCCTGGGAGTGGAGGAGCCCA	37	AGGGGCTGTTTTTCAACTCCTGGACTAAAGCCCAGAAGCAGGTGAGGGCG	1	199130846	R			NA	NA	C1orf106;C1orf106	NM_001142569;NM_018265	5'UTR;Body	chr1:200860076-200860576	S_Shelf			TRUE				NA
cg00971747	0.0234721023767913	1	200864307	q	C1orf106	5'UTR	shelf	5'UTR - shelf	0	0	1628	132	200862595	200865935	3341	200862726	200864307	1582	5.18254041451044e-05	0.0895323847160934	29800423	CCCCTCTATCATCCCTACACACCAAACATAAACTAACRAAAATAAAAATC	NA		II			GGGCTGAGAGCAGGCTGGCCTGGGAGTGGAGGAGCCCAAGCAGTGGCCATCACCCCCCTC[CG]ACCCCCACCCCCGCCAGCCTATGTCTGGTGTGTAGGGATGACAGAGGGGTGCTGGTGGGC	37	CCCTCTGTCATCCCTACACACCAGACATAGGCTGGCGGGGGTGGGGGTCG	1	199130930	F			NA	NA	C1orf106;C1orf106	NM_001142569;NM_018265	5'UTR;Body	chr1:200860076-200860576	S_Shelf			TRUE				NA
cg18966401	0.0027011030788605	1	201979478	q	ELF3	TSS1500	open sea	TSS1500 - open sea	0	0	112	133	201979366	201980198	833	201979478	201979938	461	4.88732035990115e-09	0.0746769999132594	53715495	ATTTAATAATTATCAAAATCTATCATCCCRCACCCTCTAAAATTAAACAC	NA		II			AGCCGAAAGCACAGATGCCCACCCCAGCAACGTTCCCGCCACCTGCCCAGGCCAGTGCCC[CG]TGCCCAACCCCAGAGGGTGCGGGATGACAGACTCTGACAATCATTAAACCAGCCGGGCCT	37	TTTAATGATTGTCAGAGTCTGTCATCCCGCACCCTCTGGGGTTGGGCACG	1	200246101	F			NA	NA	ELF3;ELF3	NM_004433;NM_001114309	TSS1500;TSS1500					TRUE		1:201978372-201979625	Unclassified	TRUE
cg26808687	0.0159090184877353	1	201979499	q	ELF3	TSS200	open sea	TSS200 - open sea	0	0	26	133	201979366	201980198	833	201979478	201979938	461	4.88732035990115e-09	0.111713304436494	19712495	CTAAAAAATCAAACCCRACTAATTTAATAATTATCAAAATCTATCATCCC	NA		II			CCCCAGCAACGTTCCCGCCACCTGCCCAGGCCAGTGCCCCGTGCCCAACCCCAGAGGGTG[CG]GGATGACAGACTCTGACAATCATTAAACCAGCCGGGCCTGATTTCCCAGCACTGCCTGCT	37	CGGGATGACAGACTCTGACAATCATTAAACCAGCCGGGCCTGATTTCCCA	1	200246122	F			NA	NA	ELF3;ELF3	NM_004433;NM_001114309	TSS200;TSS200					TRUE		1:201978372-201979625	Unclassified	TRUE
cg05653018	0.0714645680524761	1	201979533	q	ELF3	TSS200	open sea	TSS200 - open sea	0	0	26	133	201979366	201980198	833	201979478	201979938	461	4.88732035990115e-09	0.0572545572504931	52790415	CAATACCACTTAACCCRAATCTTAACAAACAATACTAAAAAATCAAACCC	NA		II			TGCCCCGTGCCCAACCCCAGAGGGTGCGGGATGACAGACTCTGACAATCATTAAACCAGC[CG]GGCCTGATTTCCCAGCACTGCCTGCTAAGATCCGGGCCAAGTGGCACTGAATATGCAAAT	37	CGGGCCTGATTTCCCAGCACTGCCTGCTAAGATCCGGGCCAAGTGGCACT	1	200246156	F			NA	NA	ELF3;ELF3	NM_004433;NM_001114309	TSS200;TSS200					TRUE		1:201978372-201979625	Unclassified	TRUE
cg16986578	0.00400927891358965	1	201979567	q	ELF3	TSS200	open sea	TSS200 - open sea	0	0	26	133	201979366	201980198	833	201979478	201979938	461	4.88732035990115e-09	0.129713587946299	26758474	AACTAAACTCCTAACCCCAAATAATTTACATATTCAATACCACTTAACCC	NA		II			CAGACTCTGACAATCATTAAACCAGCCGGGCCTGATTTCCCAGCACTGCCTGCTAAGATC[CG]GGCCAAGTGGCACTGAATATGCAAATCACCTGGGGCCAGGAGCCCAGTCTAAAGGCCAGG	37	CGGGCCAAGTGGCACTGAATATGCAAATCACCTGGGGCCAGGAGCCCAGT	1	200246190	F			NA	NA	ELF3;ELF3	NM_004433;NM_001114309	TSS200;TSS200					TRUE		1:201978372-201979625	Unclassified	TRUE
cg26328757	0.0014578607694576	1	201979764	q	ELF3	5'UTR	open sea	5'UTR - open sea	0	0	260	133	201979366	201980198	833	201979478	201979938	461	4.88732035990115e-09	0.0915737699729797	48608402	AAACTCTATTTAAAACCRAATAAAAAAACRCAACRACCAAATACCTCAAC	NA		II			GAGCTCCCTCCAGGCTCTATTTAGAGCCGGGTAGGGGAGCGCAGCGGCCAGATACCTCAG[CG]CTACCTGGCGGAACTGGATTTCTCTCCCGCCTGCCGGCCTGCCTGCCACAGCCGGACTCC	37	CGCTGAGGTATCTGGCCGCTGCGCTCCCCTACCCGGCTCTAAATAGAGCC	1	200246387	R			NA	NA	ELF3;ELF3;ELF3;ELF3	NM_004433;NM_001114309;NM_004433;NM_001114309	5'UTR;5'UTR;1stExon;1stExon					NA				TRUE
cg07897871	0.00993607888755898	1	201979846	q	ELF3	5'UTR	open sea	5'UTR - open sea	0	0	260	133	201979366	201980198	833	201979478	201979938	461	4.88732035990115e-09	0.0987568776114723	53678300	CTCTAAACCCCTCTACAATTTCCCAAAAACTAAACTAAAAAATAACAAAC	NA		II			TCTCTCCCGCCTGCCGGCCTGCCTGCCACAGCCGGACTCCGCCACTCCGGTAGGATTCCC[CG]CCTGTCATTCCCTAGCCCAGCTCTTGGGAAACTGCAGAGGGGTCCAGAGGATTTGCAGTT	37	TCTGGACCCCTCTGCAGTTTCCCAAGAGCTGGGCTAGGGAATGACAGGCG	1	200246469	F			NA	NA	ELF3;ELF3;ELF3	NM_004433;NM_001114309;NM_001114309	5'UTR;5'UTR;1stExon					NA				TRUE
cg02076020	0.00456227853663483	1	201979938	q	ELF3	5'UTR	open sea	5'UTR - open sea	0	0	260	133	201979366	201980198	833	201979478	201979938	461	4.88732035990115e-09	0.133713283751393	36785374	ATCCAAAAAATTTACAATTCTAAACCTACACACTCCAATCTAAAATCTCC	NA		II			ACTGCAGAGGGGTCCAGAGGATTTGCAGTTCTGAACCTGCACACTCCAGTCTAGGATCTC[CG]AGCAAGAGCGTAGGTGTCCTGAGGGTCAAAGAACAGAGAGAGATTGTCTCTGGGAAGGCA	37	CGGAGATCCTAGACTGGAGTGTGCAGGTTCAGAACTGCAAATCCTCTGGA	1	200246561	R			NA	NA	ELF3;ELF3;ELF3	NM_004433;NM_001114309;NM_001114309	5'UTR;5'UTR;1stExon					NA				TRUE
cg27549944	0.0598344410368535	1	204328843	q	PLEKHA6	5'UTR	open sea	5'UTR - open sea	0	0	260	134	204328744	204329264	521	204328843	204329222	380	7.87821367475462e-07	-0.159102904672523	52746428	TCTATATAATACATAAAAACAAACTCACCRACTTCTAAAATATAATCCCC	NA		II			CTCCCACCTCATCTATGTGATGCATGAAAACAGACTCACCGGCTTCTGAGGTGTGATCCC[CG]CGCTGGAAAGCTCTAACTCTGCGAGCCCCAAGGCACCCCTCCCCCCAGCTCAGGCCAGCT	37	CTATGTGATGCATGAAAACAGACTCACCGGCTTCTGAGGTGTGATCCCCG	1	202595466	R			NA	TRUE	PLEKHA6;PLEKHA6	NM_014935;NM_014935	5'UTR;1stExon					NA				NA
cg06807117	0.0436720261434723	1	204329004	q	PLEKHA6	5'UTR	open sea	5'UTR - open sea	0	0	260	134	204328744	204329264	521	204328843	204329222	380	7.87821367475462e-07	-0.112854013609073	44730407	RAATCTAATCTAATCTAATCAATCATCTCTCCRACTAACAAATCCCTAAC	NA		II			AGCGGGGCTCCGGATCTAATCTGATCTAATCAGTCATCTCTCCGGCTGGCAGGTCCCTGG[CG]CAGGGAGAGGATGCTGTTGTGGTTACTGCAGGATCCAGCATCTTTCCCAGGCAGAGGCAG	37	CGCCAGGGACCTGCCAGCCGGAGAGATGACTGATTAGATCAGATTAGATC	1	202595627	R			NA	NA	PLEKHA6;PLEKHA6	NM_014935;NM_014935	5'UTR;1stExon					NA				TRUE
cg09085216	0.0171582567637623	1	204329081	q	PLEKHA6	TSS200	open sea	TSS200 - open sea	0	0	26	134	204328744	204329264	521	204328843	204329222	380	7.87821367475462e-07	-0.102764444506615	43634309	TACAAAATCCAACATCTTTCCCAAACAAAAACAACTAAACATACTCCATC	NA		II			GTTGTGGTTACTGCAGGATCCAGCATCTTTCCCAGGCAGAGGCAGCTGGGCATGCTCCAT[CG]GCTCCCCCGGGGATTTCAGGGCCACGTGACTCTCCCTCCCCAAGCTGTCACTTAGGATCA	37	GCAGGATCCAGCATCTTTCCCAGGCAGAGGCAGCTGGGCATGCTCCATCG	1	202595704	R			NA	NA	PLEKHA6	NM_014935	TSS200					NA				NA
cg04705659	0.0732365273376772	1	204329107	q	PLEKHA6	TSS200	open sea	TSS200 - open sea	0	0	26	134	204328744	204329264	521	204328843	204329222	380	7.87821367475462e-07	-0.0384285863064397	63634425	AAAACAACTAAACATACTCCATCAACTCCCCCAAAAATTTCAAAACCACA	32784417	AAAACAACTAAACATACTCCATCGACTCCCCCGAAAATTTCAAAACCACG	I	T	Red	CTTTCCCAGGCAGAGGCAGCTGGGCATGCTCCATCGGCTCCCCCGGGGATTTCAGGGCCA[CG]TGACTCTCCCTCCCCAAGCTGTCACTTAGGATCAGGAGTAAATAGTCCCCGAAAAGGTTT	37	CGTGGCCCTGAAATCCCCGGGGGAGCCGATGGAGCATGCCCAGCTGCCTC	1	202595730	R			NA	NA	PLEKHA6	NM_014935	TSS200					NA				TRUE
cg24864241	0.0140119901452756	1	204329158	q	PLEKHA6	TSS200	open sea	TSS200 - open sea	0	0	26	134	204328744	204329264	521	204328843	204329222	380	7.87821367475462e-07	-0.132446903466143	50765384	TAACTCTCCCTCCCCAAACTATCACTTAAAATCAAAAATAAATAATCCCC	NA		II			TCAGGGCCACGTGACTCTCCCTCCCCAAGCTGTCACTTAGGATCAGGAGTAAATAGTCCC[CG]AAAAGGTTTAACTCCATCCACACCAGCGACAAGCTGCTAACCATCCACGCAGCCTGCCTG	37	CGGGGACTATTTACTCCTGATCCTAAGTGACAGCTTGGGGAGGGAGAGTC	1	202595781	R			NA	NA	PLEKHA6	NM_014935	TSS200					NA				TRUE
cg23094674	0.0094262680505658	1	204329186	q	PLEKHA6	TSS200	open sea	TSS200 - open sea	0	0	26	134	204328744	204329264	521	204328843	204329222	380	7.87821367475462e-07	-0.124364680693203	12748386	AAATCAAAAATAAATAATCCCCRAAAAAATTTAACTCCATCCACACCAAC	NA		II			GCTGTCACTTAGGATCAGGAGTAAATAGTCCCCGAAAAGGTTTAACTCCATCCACACCAG[CG]ACAAGCTGCTAACCATCCACGCAGCCTGCCTGCCCGGGAGAGGATGGGGTGGCTCAGCAC	37	CGCTGGTGTGGATGGAGTTAAACCTTTTCGGGGACTATTTACTCCTGATC	1	202595809	R			NA	NA	PLEKHA6	NM_014935	TSS200					NA				TRUE
cg26895569	0.00540258758796291	1	204329222	q	PLEKHA6	TSS200	open sea	TSS200 - open sea	0	0	26	134	204328744	204329264	521	204328843	204329222	380	7.87821367475462e-07	-0.121350316733817	57755378	CTAATAATAAAAAACCCAAAAAACTATACTAAACCACCCCATCCTCTCCC	NA		II			AAGGTTTAACTCCATCCACACCAGCGACAAGCTGCTAACCATCCACGCAGCCTGCCTGCC[CG]GGAGAGGATGGGGTGGCTCAGCACAGCCTCCTGGGCCTTCCACCACCAGGAGAAGGCTGC	37	TGGTGGTGGAAGGCCCAGGAGGCTGTGCTGAGCCACCCCATCCTCTCCCG	1	202595845	F			NA	NA	PLEKHA6	NM_014935	TSS200					NA				TRUE
cg10529555	0.0388958395133991	1	205254523	q	NUAK2	IGR	open sea	IGR - open sea	0	0	914	135	205254168	205255996	1829	205254523	205255619	1097	0.000958668929745248	0.0751138498827915	23637392	CTATCTACCTCCCRAATAAACTCCACTAAACAATATTTCAAAAAATTAAC	NA		II			TTGCTAAGTTTCTATCTGCCTCCCGGGTAGACTCCACTAGGCAGTATTTCAAGAAGTTAA[CG]CACTTCCAATCCCCATCTAACCTATATTCTTTGCCGCAAGCCAAATACCCTTAGTTCTTT	37	TATCTGCCTCCCGGGTAGACTCCACTAGGCAGTATTTCAAGAAGTTAACG	1	203521146	R			NA	NA								TRUE				NA
cg20824939	0.0417209701158345	1	205255082	q	NUAK2	IGR	open sea	IGR - open sea	0	0	914	135	205254168	205255996	1829	205254523	205255619	1097	0.000958668929745248	-0.141527025103844	58742390	AAATTTCATTAACACCCTCTATACTAACCTAACCTTAACTAAAACACTAC	NA		II			ACGAAACTAACCAACCAAAAAAAAAAAAAAACCACAAAAAGCATGTTGTTTTGAACAGAG[CG]CAGTGCTCCAGCTAAGGTCAGGCCAGCACAGAGGGTGCTAATGAAATTCACCTCGCAGGC	37	CGCAGTGCTCCAGCTAAGGTCAGGCCAGCACAGAGGGTGCTAATGAAATT	1	203521705	F			NA	NA								TRUE		1:205254909-205255362	Promoter_Associated	NA
cg02295992	0.0190493249977382	1	205255619	q	NUAK2	IGR	open sea	IGR - open sea	0	0	914	135	205254168	205255996	1829	205254523	205255619	1097	0.000958668929745248	0.0378912044669647	71697358	ACACRTTCACRTACATTACTAAAATAAACCCTAAAATCTAAATTATAATC	NA		II			CAACTCACAATACACGTTCACGTACATTGCTGGGATAGACCCTAGGGTCTGGATTATAAT[CG]AATAAAGGAGGTCAAGGCCCAGAGAGGTCCAGTGACTTGCTCAAGGTCACACAGCCAATC	37	CACGTTCACGTACATTGCTGGGATAGACCCTAGGGTCTGGATTATAATCG	1	203522242	R			NA	NA								NA		1:205255589-205256022	Promoter_Associated	NA
cg05659947	0.0162405456342789	1	207262190	q	C4BPB	TSS1500	open sea	TSS1500 - open sea	0	0	112	136	207262168	207262688	521	207262190	207262553	364	2.85565122625681e-05	0.0681472950505809	63754468	CTAACTCCAAAACTAAAAACTCCAAAATCCTACAATAACACATTATTCTC	NA		II			GGCCAAATCCTGTCCCTGGAAGAGCCACAAAGTAGGAAGCCTGGGTACAGGCCTGGCAAG[CG]AGAACAATGTGTCACTGCAGGACTTTGGAGCTCTCAGCTTTGGAGTCAGTTAAGACCAGT	37	TGACTCCAAAGCTGAGAGCTCCAAAGTCCTGCAGTGACACATTGTTCTCG	1	205328813	F			NA	TRUE	C4BPB;C4BPB;C4BPB;C4BPB;C4BPB	NM_000716;NM_001017364;NM_001017365;NM_001017366;NM_001017367	TSS1500;TSS1500;TSS200;TSS200;TSS1500					NA				NA
cg14740771	0.00659123569425749	1	207262428	q	C4BPB	5'UTR	open sea	5'UTR - open sea	0	0	260	136	207262168	207262688	521	207262190	207262553	364	2.85565122625681e-05	0.0890167792999816	73792460	AACATTCAAAATTATATTCTACCTAAACAAAAACCAAAAATTAACAACCC	NA		II			GAGGATGAGGTAGCATTCAAAATTGTGTTCTACCTGGGCAAGAACCAGGGATTGACAGCC[CG]TTCTCTTTCCCCAGTGCTGGCCAGAGTTACAGAAGTTGGACTGTAAACATTGGCAACTAT	37	CGGGCTGTCAATCCCTGGTTCTTGCCCAGGTAGAACACAATTTTGAATGC	1	205329051	R			NA	NA	C4BPB;C4BPB;C4BPB;C4BPB;C4BPB	NM_001017365;NM_001017364;NM_001017366;NM_000716;NM_001017367	5'UTR;TSS200;5'UTR;TSS200;TSS200					NA				NA
cg21571160	0.00243194082658747	1	207262553	q	C4BPB	5'UTR	open sea	5'UTR - open sea	0	0	260	136	207262168	207262688	521	207262190	207262553	364	2.85565122625681e-05	0.0583845604794329	31769391	ATTTCCTAATTTCTAAAAATACAAATCCAATTAACCAATCTTTTTAAAAC	NA		II			CAGAAGTCAAGGTCATGGCAAGACCATTTGGCCCATGTTTGTTGGGGAAGGATAAGCCTG[CG]TTTCAAAAAGACTGGTCAACTGGATTTGCATTCCCAGAAACCAGGAAATTTCTGAAACTG	37	TTTCCTGGTTTCTGGGAATGCAAATCCAGTTGACCAGTCTTTTTGAAACG	1	205329176	F			NA	NA	C4BPB;C4BPB;C4BPB;C4BPB;C4BPB	NM_001017365;NM_001017364;NM_001017366;NM_000716;NM_001017367	5'UTR;TSS200;5'UTR;TSS200;TSS200					NA				NA
cg26107033	0.0333435500902831	1	209825672	q	LAMB3	TSS1500	open sea	TSS1500 - open sea	0	0	112	137	209825560	209825830	271	209825672	209825747	76	0.000451685895535711	0.0681963424744809	38678355	CACAACAAAATATATTACCTATCTTTACCTACCTAATACRAACCRAATAC	NA		II			AGAGGAATAAATCAGGCCCTGAAACCAGGCCCCAGGCATCCAGAGATACAGTCCTCCTCC[CG]CATCCGGCCCGCACCAGGCAGGTAAAGACAGGTAACATACCTTGCTGTGTGTTCTGCCGT	37	ACAGCAAGGTATGTTACCTGTCTTTACCTGCCTGGTGCGGGCCGGATGCG	1	207892295	F			NA	NA	LAMB3;LAMB3;LAMB3;LAMB3	NM_001017402;NM_000228;NM_001127641;NM_001127641	TSS1500;5'UTR;1stExon;5'UTR					NA				NA
cg22502856	0.0182302614476599	1	209825678	q	LAMB3	TSS1500	open sea	TSS1500 - open sea	0	0	112	137	209825560	209825830	271	209825672	209825747	76	0.000451685895535711	0.0876672460070528	24768474	AAAACACACAACAAAATATATTACCTATCTTTACCTACCTAATACRAACC	NA		II			ATAAATCAGGCCCTGAAACCAGGCCCCAGGCATCCAGAGATACAGTCCTCCTCCCGCATC[CG]GCCCGCACCAGGCAGGTAAAGACAGGTAACATACCTTGCTGTGTGTTCTGCCGTTCTTTC	37	CGGCCCGCACCAGGCAGGTAAAGACAGGTAACATACCTTGCTGTGTGTTC	1	207892301	F			NA	NA	LAMB3;LAMB3;LAMB3	NM_001017402;NM_000228;NM_001127641	TSS1500;5'UTR;TSS200					NA				NA
cg03977657	0.0217529245822475	1	209825747	q	LAMB3	1stExon	open sea	1stExon - open sea	0	0	83	137	209825560	209825830	271	209825672	209825747	76	0.000451685895535711	0.0850911733079867	45762371	AAAACAAATAACATACCTTACTATATATTCTACCRTTCTTTCTCCAAATC	NA		II			CCAGGCAGGTAAAGACAGGTAACATACCTTGCTGTGTGTTCTGCCGTTCTTTCTCCAGAT[CG]CCTGAAAGCTCCTCTTGAATGTGGGGGTCTCCCCTCCCGGCTCCAGGTTTTTAAACAACA	37	AGACAGGTAACATACCTTGCTGTGTGTTCTGCCGTTCTTTCTCCAGATCG	1	207892370	R			NA	TRUE	LAMB3;LAMB3;LAMB3;LAMB3	NM_000228;NM_001017402;NM_000228;NM_001127641	1stExon;TSS1500;5'UTR;TSS200					NA				NA
cg26926612	0.00258390767385377	1	214153294	q	PROX1	IGR	island	IGR - island	0	0	83	138	214153294	214153543	250	214153294	214153472	179	1.71803310760914e-07	-0.152318078155067	36723357	CACTATAAATAAAAAAACAAAACTACCTTAACTCTCAATACAAATCCCCA	41629428	CGCTATAAATAAAAAAACGAAACTACCTTAACTCTCAATACGAATCCCCG	I	A	Red	GCGCTGAAGGGGGGCACACACCGAGGCGCAGCCCGCACCCCCAGTAGGCTGAGAGGGCGC[CG]GGGACCCGCACTGAGAGTCAAGGCAGCCCCGCTTCCCTACCCATAGCGCCCCCCGGGAGA	37	CGCTATGGGTAGGGAAGCGGGGCTGCCTTGACTCTCAGTGCGGGTCCCCG	1	212219917	F			NA	NA				chr1:214153214-214153668	Island			NA	1:212219659-212220235			NA
cg02892286	0.0149993298542762	1	214153377	q	PROX1	IGR	island	IGR - island	0	0	83	138	214153294	214153543	250	214153294	214153472	179	1.71803310760914e-07	-0.121011593618188	48693483	ACTAACTCACTAATCCCAAATTAACTAAAAAACTTAAACCCACAACCTCA	46654463	ACTAACTCGCTAATCCCGAATTAACTAAAAAACTTAAACCCGCAACCTCG	I	A	Red	GGCAGCCCCGCTTCCCTACCCATAGCGCCCCCCGGGAGATAGTCCGGGACGCAGGGCCCC[CG]AGGCTGCGGGTCCAAGTCTTTCAGCCAACCCGGGATTAGCGAGCCAGCCGCTTCAAAAGT	37	GCTGGCTCGCTAATCCCGGGTTGGCTGAAAGACTTGGACCCGCAGCCTCG	1	212220000	F			NA	NA				chr1:214153214-214153668	Island			NA	1:212219659-212220235	1:214153371-214153597	Unclassified_Cell_type_specific	NA
cg25742246	0.000462853122990406	1	214153460	q	PROX1	IGR	island	IGR - island	0	0	83	138	214153294	214153543	250	214153294	214153472	179	1.71803310760914e-07	-0.0542678231294418	50723503	AACAAAAAACTAAATCTAACAAAAACTCCAACCCAACAAAAACCAACACA	21683449	AACGAAAAACTAAATCTAACAAAAACTCCAACCCGACGAAAACCGACGCG	I	T	Red	CAGCCAACCCGGGATTAGCGAGCCAGCCGCTTCAAAAGTCTAGGCGAGAGGAAGCCGAGA[CG]CGTCGGCCTTCGCCGGGCTGGAGCCCCTGCCAGATTTAGCCTCCCGCCTGGCCTTTTCTC	37	CGCGTCGGCCTTCGCCGGGCTGGAGCCCCTGCCAGATTTAGCCTCCCGCC	1	212220083	F			NA	NA				chr1:214153214-214153668	Island			NA	1:212219659-212220235	1:214153371-214153597	Unclassified_Cell_type_specific	NA
cg24244374	0.00141270224335255	1	214153472	q	PROX1	IGR	island	IGR - island	0	0	83	138	214153294	214153543	250	214153294	214153472	179	1.71803310760914e-07	-0.171945055921977	52686374	RAAAAAAAAACCAAACRAAAAACTAAATCTAACAAAAACTCCAACCCRAC	NA		II			GATTAGCGAGCCAGCCGCTTCAAAAGTCTAGGCGAGAGGAAGCCGAGACGCGTCGGCCTT[CG]CCGGGCTGGAGCCCCTGCCAGATTTAGCCTCCCGCCTGGCCTTTTCTCCGGCCTGCCCCT	37	CGCCGGGCTGGAGCCCCTGCCAGATTTAGCCTCCCGCCTGGCCTTTTCTC	1	212220095	F			NA	NA				chr1:214153214-214153668	Island			NA	1:212219659-212220235	1:214153371-214153597	Unclassified_Cell_type_specific	NA
cg16382030	0.00923325556908782	1	214169912	q	PROX1	Body	open sea	Body - open sea	0	0	478	139	214169434	214170852	1419	214169912	214170376	465	4.32323065940843e-06	0.0817998866782845	28773436	CAATAACCRTCCAATAATACCTAACCATAACAACACAACCCTCTTAAACC	NA		II			TGAAGATGGCACAATAACCGTCCAGTGATGCCTGACCATGACAGCACAGCCCTCTTAAGC[CG]GCAAACCAAGAGGAGAAGAGTTGACATTGGAGTGAAAAGGACGGTAGGGACAGCATCTGC	37	AATAACCGTCCAGTGATGCCTGACCATGACAGCACAGCCCTCTTAAGCCG	1	212236535	R			NA	NA	PROX1	NM_002763	Body				RDMR	NA				NA
cg22800590	0.00636945243498804	1	214170114	q	PROX1	Body	open sea	Body - open sea	0	0	478	139	214169434	214170852	1419	214169912	214170376	465	4.32323065940843e-06	0.0544232290450204	26787472	ACTAAAAAATTATAATTACTCCTAAAAAAAACATCATAACATCTTCATAC	NA		II			TGCAGCATGCAGATGGGGAAAAGTCAAATGTACTCCGCAAGCTGCTGAAGAGGGCGAACT[CG]TATGAAGATGCCATGATGCCTTTTCCAGGAGCAACCATAATTTCCCAGCTGTTGAAAAAT	37	CTGGGAAATTATGGTTGCTCCTGGAAAAGGCATCATGGCATCTTCATACG	1	212236737	F			NA	NA	PROX1	NM_002763	Body			low-CpG:212236729-212237006	RDMR	NA				NA
cg17829746	0.00223713634647335	1	214170220	q	PROX1	Body	open sea	Body - open sea	0	0	478	139	214169434	214170852	1419	214169912	214170376	465	4.32323065940843e-06	0.0505063284794686	50628472	TTACTACATATATCCTCCTAATATACTTCRAAACCTATACTAAAAAAACC	NA		II			CCAGCTGTTGAAAAATAACATGAACAAAAATGGTGGCACGGAGCCCAGTTTCCAAGCCAG[CG]GTCTCTCTAGTACAGGCTCCGAAGTACATCAGGAGGATATATGCAGCAACTCTTCAAGAG	37	TGCTGCATATATCCTCCTGATGTACTTCGGAGCCTGTACTAGAGAGACCG	1	212236843	F	rs34468319		NA	NA	PROX1	NM_002763	Body			low-CpG:212236729-212237006	RDMR	NA				NA
cg25379954	0.000878954623828324	1	214170241	q	PROX1	Body	open sea	Body - open sea	0	0	478	139	214169434	214170852	1419	214169912	214170376	465	4.32323065940843e-06	0.0697404011970609	62804371	AAAAAACTATCTCTTAAAAAATTACTACATATATCCTCCTAATATACTTC	NA		II			GAACAAAAATGGTGGCACGGAGCCCAGTTTCCAAGCCAGCGGTCTCTCTAGTACAGGCTC[CG]AAGTACATCAGGAGGATATATGCAGCAACTCTTCAAGAGACAGCCCCCCAGAGTGTCTTT	37	GGGGGCTGTCTCTTGAAGAGTTGCTGCATATATCCTCCTGATGTACTTCG	1	212236864	F	rs34468319		NA	NA	PROX1	NM_002763	Body			low-CpG:212236729-212237006	CDMR	NA				NA
cg03141679	0.00657760917883635	1	214170374	q	PROX1	Body	open sea	Body - open sea	0	0	478	139	214169434	214170852	1419	214169912	214170376	465	4.32323065940843e-06	0.0320192114412154	56722506	AAACCAATTTAATATAAATCRCTTATATAATAAACACCTAAAAACAAAAC	NA		II			AGGCCTACTATGAGCCAGTTTGATATGGATCGCTTATGTGATGAGCACCTGAGAGCAAAG[CG]CGCCCGGGTTGAGAATATAATTCGGGGTATGAGCCATTCCCCCAGTGTGGCATTAAGGGG	37	AGCCAGTTTGATATGGATCGCTTATGTGATGAGCACCTGAGAGCAAAGCG	1	212236997	R			NA	NA	PROX1	NM_002763	Body			low-CpG:212236729-212237006	CDMR	NA	1:212236997-212238160			NA
cg00001364	0.255628115662482	1	214170376	q	PROX1	Body	open sea	Body - open sea	0	0	478	139	214169434	214170852	1419	214169912	214170376	465	4.32323065940843e-06	0.0166603298903644	63784353	ACCAATTTAATATAAATCRCTTATATAATAAACACCTAAAAACAAAACRC	NA		II			GCCTACTATGAGCCAGTTTGATATGGATCGCTTATGTGATGAGCACCTGAGAGCAAAGCG[CG]CCCGGGTTGAGAATATAATTCGGGGTATGAGCCATTCCCCCAGTGTGGCATTAAGGGGCA	37	CCAGTTTGATATGGATCGCTTATGTGATGAGCACCTGAGAGCAAAGCGCG	1	212236999	R			NA	NA	PROX1	NM_002763	Body			low-CpG:212236729-212237006	CDMR	NA	1:212236997-212238160			NA
cg00116092	0.0159894472061575	1	217313044	q	GPATCH2	IGR	shore	IGR - shore	0	0	163	140	217312542	217316026	3485	217313044	217314284	1241	8.30493587947174e-05	0.0635301188486522	42724455	TAAATAAAAAAACCAATCTAACTAAAAAAAACCCCTCTACAATTACCRAC	NA		II			GTAATTATCCCTGGATAGAGAAACCAATCTGGCTGGGAGAGGCCCCTCTGCAATTGCCGG[CG]GCGGCGGCGGTGCGCGGGCCCGCGCAGAGGCCGGGGACTTCGGGCGCTTGCTAGGTCACC	37	GGATAGAGAAACCAATCTGGCTGGGAGAGGCCCCTCTGCAATTGCCGGCG	1	215379667	R			NA	NA				chr1:217310749-217311178	S_Shore			TRUE	1:215379664-215379790			NA
cg23663428	0.0301483422565057	1	217313699	q	GPATCH2	IGR	shore	IGR - shore	0	0	163	140	217312542	217316026	3485	217313044	217314284	1241	8.30493587947174e-05	-0.0560170855844415	74785323	CTAAAATCAAATCACACCTAAAAAATATAAAAAACCTAATTCAAAAACCA	28690437	CTAAAATCAAATCACGCCTAAAAAATATAAAAAACCTAATTCAAAAACCG	I	A	Red	CTGTGAGCGTTTTTTCTCGCCTCACCTCTAGGAAAACAACAAAGAAAAAGAGTAAATGAC[CG]GCTCCTGAATCAGGCTTCTTACATCCTTTAGGCGTGACTTGACCCCAGGCAGGGGGCTTG	37	CGGCTCCTGAATCAGGCTTCTTACATCCTTTAGGCGTGACTTGACCCCAG	1	215380322	F			NA	NA				chr1:217311467-217311773	S_Shore		RDMR	TRUE				NA
cg13321105	0.0536718067875065	1	217313824	q	GPATCH2	IGR	shelf	IGR - shelf	0	0	1742	140	217312542	217316026	3485	217313044	217314284	1241	8.30493587947174e-05	-0.0594399223278844	71768423	CCATATTCATTAATAAAATTCRATCCACTCCAAAAACCCAAACTAAAATC	NA		II			GAATGGGAGGGAAGGCCTGCTAGAGCTATTTTCTAACCAACCTGCCTTGGGCCTGAGTGA[CG]ACTCCAGCCTGGGCTCTTGGAGTGGACCGAATTCTACTAATGAATATGGGAATGCCCTAG	37	CGACTCCAGCCTGGGCTCTTGGAGTGGACCGAATTCTACTAATGAATATG	1	215380447	F			NA	NA				chr1:217310749-217311178	S_Shelf		RDMR	NA	1:215380356-215380602			NA
cg00983697	0.00390713442967331	1	217314284	q	GPATCH2	IGR	shelf	IGR - shelf	0	0	1742	140	217312542	217316026	3485	217313044	217314284	1241	8.30493587947174e-05	-0.0639108341086345	51787353	ACAAAAAAACAAACTAAACACTCACTTTAAAAACATCACTCCAATAAAAC	NA		II			AGATGATGCCGCCTGCAGATATGCAATTTCACCCTAAGTAATTTCATTCAGGATTGATGG[CG]TTTCACTGGAGTGATGCCTTCAAAGTGAGTGCCTAGCTTGCTTCCCTGTAGAGCACAAAT	37	CAGGGAAGCAAGCTAGGCACTCACTTTGAAGGCATCACTCCAGTGAAACG	1	215380907	F			NA	NA				chr1:217310749-217311178	S_Shelf		RDMR	NA				NA
cg26614563	0.00969164179576547	1	218098033	q	LINC00210	IGR	open sea	IGR - open sea	0	0	914	141	218097119	218099507	2389	218098033	218098593	561	2.03607806864516e-05	0.0663578088877652	52614420	AAAACTTACATTTTAATATCACTCAATATATAAAAATCACATAAAAAACC	NA		II			AGTTCACATTAAGAGCTTACATTTTGATGTCACTCAATATATGGAGGTCACATGAAAAAC[CG]AAATGAACATACGACTTGAAATTTATAATGCATGCTCTAACCAGATAAGAGGGTTTGCAA	37	CGGTTTTTCATGTGACCTCCATATATTGAGTGACATCAAAATGTAAGCTC	1	216164656	R			NA	NA							CDMR	NA				NA
cg03936663	0.0418401217557129	1	218098422	q	LINC00210	IGR	open sea	IGR - open sea	0	0	914	141	218097119	218099507	2389	218098033	218098593	561	2.03607806864516e-05	-0.0689719806460069	25635376	AAAAAAACCTAAAATTAACATACATCTATACCACCCACCTAAACCAAACA	18668329	GAAAAAACCTAAAATTAACATACGTCTATACCGCCCGCCTAAACCGAACG	I	C	Grn	CCGCTGCGCTCCGCGACCCCTCCGTGTGCCCGCGGCCGGCGGGACCCCAGGCCCTGGGCG[CG]CTCGGCCCAGGCGGGCGGCACAGACGCATGCCAATCTCAGGCCTCCCCGCCGTGACAGCC	37	GGGGAGGCCTGAGATTGGCATGCGTCTGTGCCGCCCGCCTGGGCCGAGCG	1	216165045	F			NA	NA								NA	1:216164959-216165245			NA
cg00152577	0.00994895003083347	1	218098486	q	LINC00210	IGR	open sea	IGR - open sea	0	0	914	141	218097119	218099507	2389	218098033	218098593	561	2.03607806864516e-05	-0.0480771272617419	18656428	TCCTAACAAACCCATCTCCACATCACAACTAACACTAATTAATCCTCTCA	19702450	TCCTAACGAACCCATCTCCACATCACAACTAACACTAATTAATCCTCTCG	I	C	Grn	CGGCCCAGGCGGGCGGCACAGACGCATGCCAATCTCAGGCCTCCCCGCCGTGACAGCCAG[CG]AGAGGACCAATTAGTGCTAGCTGTGATGTGGAGATGGGTTCGCCAGGATGAGCACCCCTC	37	TCCTGGCGAACCCATCTCCACATCACAGCTAGCACTAATTGGTCCTCTCG	1	216165109	F	rs12730047		NA	NA								NA	1:216164959-216165245			NA
cg24410255	0.0068631397260225	1	218098593	q	LINC00210	IGR	open sea	IGR - open sea	0	0	914	141	218097119	218099507	2389	218098033	218098593	561	2.03607806864516e-05	-0.132729817359327	10688395	CCTCCCTATTCTCTAAACAAAAACCACTAACAAAACCRTCAAATATCAAC	NA		II			GGATGAGCACCCCTCCCTGTTCTCTGGGCAGAGGCCACTGGCAGGGCCGTCAGATGTCAA[CG]GCTTTCCATCACGCCCGCCCGGCTCGCGGGGCCTTTCCGGCACCTGGCCCAGCTGCGGGA	37	CTCCCTGTTCTCTGGGCAGAGGCCACTGGCAGGGCCGTCAGATGTCAACG	1	216165216	R			NA	NA								NA	1:216164959-216165245			NA
cg15558129	0.0462935473424308	1	219347279	q	LYPLAL1	1stExon	island	1stExon - island	0	0	45	142	219347261	219347489	229	219347279	219347458	180	5.38248265612235e-05	-0.0725154308077187	48685417	TCCACCTAAACCATACAAAAAAATCAAAAAAACACTATACCTCCCTACCA	69644353	TCCACCTAAACCATACAAAAAAATCAAAAAAACGCTATACCTCCCTACCG	I	A	Red	CAGTGGCATCAGCGATGGCGGCTGCGTCGGGGTCGGTTCTGCAGCGCTGTATCGTGTCGC[CG]GCAGGGAGGCATAGCGCCTCTCTGATCTTCCTGCATGGCTCAGGTGGATTTCAATTTTAC	37	TCCACCTGAGCCATGCAGGAAGATCAGAGAGGCGCTATGCCTCCCTGCCG	1	217413902	F			NA	NA	LYPLAL1	NM_138794	1stExon	chr1:219347109-219347572	Island			NA	1:217413733-217414126	1:219346535-219348350	Promoter_Associated	TRUE
cg02665570	0.0375154811772863	1	219347340	q	LYPLAL1	Body	island	Body - island	0	0	79	142	219347261	219347489	229	219347279	219347458	180	5.38248265612235e-05	-0.0663057583134003	50796302	ATAACRCCTCTCTAATCTTCCTACATAACTCAAATAAATTTCAATTTTAC	NA		II			GGCAGGGAGGCATAGCGCCTCTCTGATCTTCCTGCATGGCTCAGGTGGATTTCAATTTTA[CG]TCCTGGTTTTCTACAGCTCGGGAAACATCCTCCCCTCGGTTACCCCAGTATTGCCCAAGT	37	TAGCGCCTCTCTGATCTTCCTGCATGGCTCAGGTGGATTTCAATTTTACG	1	217413963	R			NA	TRUE	LYPLAL1	NM_138794	Body	chr1:219347109-219347572	Island			NA	1:217413733-217414126	1:219346535-219348350	Promoter_Associated	TRUE
cg16681597	0.0205672999371354	1	219347410	q	LYPLAL1	Body	island	Body - island	0	0	79	142	219347261	219347489	229	219347279	219347458	180	5.38248265612235e-05	-0.162299970753288	63652334	RAAAAACATCCTCCCCTCRATTACCCCAATATTACCCAAATAAAAATATC	NA		II			TTCTACAGCTCGGGAAACATCCTCCCCTCGGTTACCCCAGTATTGCCCAAGTGGAGGTGT[CG]CCGGGCCCAAATAGGGCCCAGTGGGTGGCTCCCCCGTCGCCAGCCCCGGCTGTAGATGCA	37	GGAAACATCCTCCCCTCGGTTACCCCAGTATTGCCCAAGTGGAGGTGTCG	1	217414033	R			NA	NA	LYPLAL1	NM_138794	Body	chr1:219347109-219347572	Island			NA	1:217413733-217414126	1:219346535-219348350	Promoter_Associated	TRUE
cg03221247	0.00324467482914889	1	219347458	q	LYPLAL1	Body	island	Body - island	0	0	79	142	219347261	219347489	229	219347279	219347458	180	5.38248265612235e-05	-0.114725688447917	47742363	CTAACAAAAAAAACTAAAAACAAATAACACTACCCATACATCTACAACCA	29640301	CTAACGAAAAAAACTAAAAACAAATAACGCTACCCGTACATCTACAACCG	I	A	Red	AAGTGGAGGTGTCGCCGGGCCCAAATAGGGCCCAGTGGGTGGCTCCCCCGTCGCCAGCCC[CG]GCTGTAGATGCACGGGCAGCGCCACCTGCCCCCAGCCTCCCCCGTTAGTCTTCCTCTTTC	37	CTAACGGGGGAGGCTGGGGGCAGGTGGCGCTGCCCGTGCATCTACAGCCG	1	217414081	F			NA	NA	LYPLAL1	NM_138794	Body	chr1:219347109-219347572	Island			NA	1:217413733-217414126	1:219346535-219348350	Promoter_Associated	TRUE
cg05230389	0.243655634246379	1	220132091	q	EPRS	IGR	open sea	IGR - open sea	0	0	914	143	220131183	220133642	2460	220132091	220132728	638	0.000175814590866201	0.0174900702288604	51658469	AAAAATTAATATACCTTTTAATAACTTCAACCAAAATACTAAACATCAAC	NA		II			CTCTGTCTTCTGGGGATTGATGTACCTTTTGATGGCTTCAACCAGGATGCTGAACATCAG[CG]CCACCGCAAAAATGGTGTTCCCAAATGCTCCCACAACATCTGCCCGAAGAAAGCCGTAAG	37	GGGATTGATGTACCTTTTGATGGCTTCAACCAGGATGCTGAACATCAGCG	1	218198714	R			NA	NA								NA				NA
cg10576232	0.0179778641518065	1	220132097	q	EPRS	IGR	open sea	IGR - open sea	0	0	914	143	220131183	220133642	2460	220132091	220132728	638	0.000175814590866201	0.0558060683797318	41781424	TAATATACCTTTTAATAACTTCAACCAAAATACTAAACATCAACRCCACC	NA		II			CTTCTGGGGATTGATGTACCTTTTGATGGCTTCAACCAGGATGCTGAACATCAGCGCCAC[CG]CAAAAATGGTGTTCCCAAATGCTCCCACAACATCTGCCCGAAGAAAGCCGTAAGTGCTCT	37	CGGTGGCGCTGATGTTCAGCATCCTGGTTGAAGCCATCAAAAGGTACATC	1	218198720	R			NA	NA								NA				NA
cg05779364	0.226305742576123	1	220132137	q	EPRS	IGR	open sea	IGR - open sea	0	0	914	143	220131183	220133642	2460	220132091	220132728	638	0.000175814590866201	0.0142251607697809	24600506	AAAAACCAATAACATAAAACAACACAAAAAAAACACTTACRACTTTCTTC	NA		II			ATGCTGAACATCAGCGCCACCGCAAAAATGGTGTTCCCAAATGCTCCCACAACATCTGCC[CG]AAGAAAGCCGTAAGTGCTCTTCTTGTGCTGTTTTATGTTACTGGCCCTTACACCAAAAAA	37	AGGGCCAGTAACATAAAACAGCACAAGAAGAGCACTTACGGCTTTCTTCG	1	218198760	F	rs79793440		NA	NA								NA				NA
cg12462916	0.0235008350640649	1	220132315	q	EPRS	IGR	open sea	IGR - open sea	0	0	914	143	220131183	220133642	2460	220132091	220132728	638	0.000175814590866201	0.0545523609552014	22728437	CACCATAAAACAATACTCCAAAAAAAACTTCCATTTAATCCTCATATACA	13789486	CGCCATAAAACGATACTCCGAAAAAAACTTCCGTTTAATCCTCATATACG	I	T	Red	AGAGGGAGTTGCCAACGTAAGCGATCACTAGTTCCATCACAAAGAGGAGGATGCTAACGA[CG]CACATGAGGATTAAACGGAAGCTTCTTCCGGAGTATCGCCCCATGGCGTCTCGGTGCCCT	37	CGCACATGAGGATTAAACGGAAGCTTCTTCCGGAGTATCGCCCCATGGCG	1	218198938	F			NA	NA								NA	1:218198854-218198977			NA
cg01971120	0.0653386282691341	1	220132478	q	EPRS	IGR	open sea	IGR - open sea	0	0	914	143	220131183	220133642	2460	220132091	220132728	638	0.000175814590866201	0.0485708376725891	37706466	AAATTCAATAATTACAACTCCTAAATAACTCTTCCCTTCAACCCTCCRAC	NA		II			GAAGCAGCTATAGATTCAGTGATTACAACTCCTGGGTAACTCTTCCCTTCAGCCCTCCGG[CG]CTTGTCATATTTGGAAATCACCTTTTATAGGTTGCTATAAAGCCATAAAACAGTTTAAAG	37	CGCCGGAGGGCTGAAGGGAAGAGTTACCCAGGAGTTGTAATCACTGAATC	1	218199101	R			NA	NA								NA				NA
cg21573359	0.00689615029905241	1	220132728	q	EPRS	IGR	open sea	IGR - open sea	0	0	914	143	220131183	220133642	2460	220132091	220132728	638	0.000175814590866201	0.0742810237295968	65742405	ATCATATAAAAACTCATCAATAACRATAACCTTTCCAACTTCCATACTCC	NA		II			TGTGTCCTTGAGTCATGTAGAAGCTCATCAGTGGCGGTGGCCTTTCCAGCTTCCATGCTC[CG]TGTGTGCAGAAACAGCTCAGGTGAAGCAAGTCATTTGACATAAGCAATTACATCTTGTCC	37	CGGAGCATGGAAGCTGGAAAGGCCACCGCCACTGATGAGCTTCTACATGA	1	218199351	R			NA	NA								NA				NA
cg15988514	0.00590511965690435	1	224528748	q	CNIH4	IGR	open sea	IGR - open sea	0	0	914	144	224527834	224529791	1958	224528748	224528877	130	2.51745494049483e-05	-0.127277950629933	54636331	CCCCATCACAAAAACCCCCAAAACAACAAACTTTTATTAAAAAATTCCCA	19618446	CCCCATCGCAAAAACCCCCAAAACGACGAACTTTTATTAAAAAATTCCCG	I	C	Grn	AGCCCCGCCTGGCCCCATCGCAGAGACCCCCAGAGCGGCGGGCTTTTGTTGGGGGGTTCC[CG]CTTGTCCCTGGCTCCTGCCGTCTCTGTGGAGCGCGGCACCGCCTTGGATCCAGCTCCACC	37	CGGGAACCCCCCAACAAAAGCCCGCCGCTCTGGGGGTCTCTGCGATGGGG	1	222595371	R			NA	NA								NA	1:222595316-222595546			NA
cg17296990	0.00802626652196719	1	224528783	q	CNIH4	IGR	open sea	IGR - open sea	0	0	914	144	224527834	224529791	1958	224528748	224528877	130	2.51745494049483e-05	-0.162735478276764	22625506	ATTAAAAAATTCCCACTTATCCCTAACTCCTACCATCTCTATAAAACACA	61795332	ATTAAAAAATTCCCGCTTATCCCTAACTCCTACCGTCTCTATAAAACGCG	I	A	Red	CGGCGGGCTTTTGTTGGGGGGTTCCCGCTTGTCCCTGGCTCCTGCCGTCTCTGTGGAGCG[CG]GCACCGCCTTGGATCCAGCTCCACCTCCTCCCCGTGCCCTCCCCACGAGGCCTGGGAGCG	37	CGCGCTCCACAGAGACGGCAGGAGCCAGGGACAAGCGGGAACCCCCCAAC	1	222595406	R			NA	NA								NA	1:222595316-222595546			NA
cg11231715	0.00450465926723876	1	224528877	q	CNIH4	IGR	open sea	IGR - open sea	0	0	914	144	224527834	224529791	1958	224528748	224528877	130	2.51745494049483e-05	-0.15284017389134	50649345	ATAACRACRATAAATCCCCTATACTCTACATCCCAAAAACAACTAACTAC	NA		II			CGTGCCCTCCCCACGAGGCCTGGGAGCGGGTCCTGCCCGGCTGCGCAAGGGTGGGGGTCG[CG]CAGTTAGCTGCCTTTGGGATGCAGAGCACAGGGGACCCACCGCCGCCACTGCTGCTCCTG	37	TGGCGGCGGTGGGTCCCCTGTGCTCTGCATCCCAAAGGCAGCTAACTGCG	1	222595500	F			NA	NA								NA	1:222595316-222595546			NA
cg16397638	0.0118129719643016	1	228559083	q	OBSCN	Body	island	Body - island	0	0	79	145	228559004	228559235	232	228559083	228559156	74	0.000108849727052048	0.10734428966583	74809433	CATACTCAAAACTCTCACCCACCTAATAATAAAACAAACTACAAATAACA	40756315	CGTACTCAAAACTCTCACCCGCCTAATAATAAAACAAACTACGAATAACG	I	C	Grn	GCCTGCATCTCCCGAGGGTGCCGGGCCACCGGCCGCCCAGGGCTGCGTGCCCCGGCACAG[CG]TCATCCGCAGCCTGTTCTACCACCAGGCGGGTGAGAGCCCTGAGCACGGGGCCCTGGCCC	37	CGTGCTCAGGGCTCTCACCCGCCTGGTGGTAGAACAGGCTGCGGATGACG	1	226625706	F			NA	NA	OBSCN	NM_001098623	Body	chr1:228558945-228559246	Island			NA	1:226625502-226625848			NA
cg03224650	0.00695626146735085	1	228559090	q	OBSCN	Body	island	Body - island	0	0	79	145	228559004	228559235	232	228559083	228559156	74	0.000108849727052048	0.0912033120128438	52717341	CAAAACCCCRTACTCAAAACTCTCACCCRCCTAATAATAAAACAAACTAC	NA		II			TCTCCCGAGGGTGCCGGGCCACCGGCCGCCCAGGGCTGCGTGCCCCGGCACAGCGTCATC[CG]CAGCCTGTTCTACCACCAGGCGGGTGAGAGCCCTGAGCACGGGGCCCTGGCCCCGGGGAG	37	CGCAGCCTGTTCTACCACCAGGCGGGTGAGAGCCCTGAGCACGGGGCCCT	1	226625713	F	rs58544996		NA	NA	OBSCN	NM_001098623	Body	chr1:228558945-228559246	Island			NA	1:226625502-226625848			NA
cg00566164	0.0218149395821185	1	228559156	q	OBSCN	Body	island	Body - island	0	0	79	145	228559004	228559235	232	228559083	228559156	74	0.000108849727052048	0.0647786237999026	29808343	CAAACAAATAAAAACCCTAAACACAAAACCCTAACCCCAAAAAACAAACA	49768341	CAAACGAATAAAAACCCTAAACACGAAACCCTAACCCCGAAAAACAAACG	I	A	Red	CTGTTCTACCACCAGGCGGGTGAGAGCCCTGAGCACGGGGCCCTGGCCCCGGGGAGCAGG[CG]GCACCCGGCCCGGCGGCGGCACCTGCTGAAGGGCGGGTACATTGCGGGGGCGCTGCCAGG	37	CAGGCGGGTGAGAGCCCTGAGCACGGGGCCCTGGCCCCGGGGAGCAGGCG	1	226625779	R			NA	NA	OBSCN	NM_001098623	Body	chr1:228558945-228559246	Island			NA	1:226625502-226625848			NA
cg24454695	0.0023623331727411	1	235814326	q	GNG4	TSS1500	island	TSS1500 - island	0	0	29	146	235814310	235814368	59	235814326	235814365	40	1.23336926417637e-05	-0.11654108479154	17688370	TAAACRATTAAAAAATATTTCRAAAAAATCTAAACRCCTCATCCTCATCC	NA		II			TAACATCATGATGAACGATTAGGAAATATTTCGGGAAGATCTGGGCGCCTCATCCTCATC[CG]CCGTCCACAAGCGGTCCCTGCCACAAAGGACACAGGGCGCGCTTGTTGCTCAGATCCCTG	37	GAACGATTAGGAAATATTTCGGGAAGATCTGGGCGCCTCATCCTCATCCG	1	233880949	R			NA	NA	GNG4;GNG4;GNG4	NM_001098722;NM_001098721;NM_004485	TSS1500;TSS1500;TSS1500	chr1:235814280-235814488	Island		DMR	NA	1:233880949-233881111	1:235814105-235814861	Unclassified_Cell_type_specific	NA
cg22941646	0.0467377580503225	1	235814339	q	GNG4	TSS1500	island	TSS1500 - island	0	0	29	146	235814310	235814368	59	235814326	235814365	40	1.23336926417637e-05	-0.116317428472273	30627306	ACCAAAAATCTAAACAACAAACRCRCCCTATATCCTTTATAACAAAAACC	NA		II			AACGATTAGGAAATATTTCGGGAAGATCTGGGCGCCTCATCCTCATCCGCCGTCCACAAG[CG]GTCCCTGCCACAAAGGACACAGGGCGCGCTTGTTGCTCAGATCCCTGGCCCCACTGGTTG	37	CGGTCCCTGCCACAAAGGACACAGGGCGCGCTTGTTGCTCAGATCCCTGG	1	233880962	F			NA	NA	GNG4;GNG4;GNG4	NM_001098722;NM_001098721;NM_004485	TSS1500;TSS1500;TSS1500	chr1:235814280-235814488	Island		DMR	NA	1:233880949-233881111	1:235814105-235814861	Unclassified_Cell_type_specific	NA
cg13455717	0.000276006813893566	1	235814365	q	GNG4	TSS1500	island	TSS1500 - island	0	0	29	146	235814310	235814368	59	235814326	235814365	40	1.23336926417637e-05	-0.145985105458991	53734388	ATATAAAACAAAATCCAACCAATAAAACCAAAAATCTAAACAACAAACRC	NA		II			TCTGGGCGCCTCATCCTCATCCGCCGTCCACAAGCGGTCCCTGCCACAAAGGACACAGGG[CG]CGCTTGTTGCTCAGATCCCTGGCCCCACTGGTTGGACCTTGCCCTACACACACGTGTACC	37	TGTAGGGCAAGGTCCAACCAGTGGGGCCAGGGATCTGAGCAACAAGCGCG	1	233880988	F			NA	NA	GNG4;GNG4;GNG4	NM_001098722;NM_001098721;NM_004485	TSS1500;TSS1500;TSS1500	chr1:235814280-235814488	Island		DMR	NA	1:233880949-233881111	1:235814105-235814861	Unclassified_Cell_type_specific	NA
cg18879590	0.00301609199414947	1	236306640	q	GPR137B	Body	island	Body - island	0	0	79	147	236306619	236306915	297	236306640	236306767	128	8.20277924083425e-05	-0.117094811192616	64742392	AACACACCTTCCATCCATACTAACTAACATATACAAACACTACTACTTCA	51722469	AACACACCTTCCATCCGTACTAACTAACGTATACAAACGCTACTACTTCG	I	C	Grn	ACTCGCTGCCCCTGGCTCCGCATCGTGCGGTGGATTCGGGGCGCTTCTCCGTGCGCAGCG[CG]AAGCAGCAGCGCCTGCACACGCCAGTTAGTACGGATGGAAGGTGTGCCCCCAAGGGAGGC	37	GGCACACCTTCCATCCGTACTAACTGGCGTGTGCAGGCGCTGCTGCTTCG	1	234373263	F			NA	NA	GPR137B	NM_003272	Body	chr1:236305534-236306674	Island			NA	1:234371935-234373525	1:236306519-236306738	Promoter_Associated	TRUE
cg00874055	0.0469372266136452	1	236306673	q	GPR137B	Body	island	Body - island	0	0	79	147	236306619	236306915	297	236306640	236306767	128	8.20277924083425e-05	-0.0700013877571723	73662422	CAAAACAAATTCTAAAATTCAAACCTCCCTTAAAAACACACCTTCCATCC	NA		II			ATTCGGGGCGCTTCTCCGTGCGCAGCGCGAAGCAGCAGCGCCTGCACACGCCAGTTAGTA[CG]GATGGAAGGTGTGCCCCCAAGGGAGGCCTGAACTCTAGAATTTGCCCTGCCTCCCCAGGC	37	CGGATGGAAGGTGTGCCCCCAAGGGAGGCCTGAACTCTAGAATTTGCCCT	1	234373296	F			NA	NA	GPR137B	NM_003272	Body	chr1:236305534-236306674	Island			NA	1:234371935-234373525	1:236306519-236306738	Promoter_Associated	NA
cg10981580	0.00668357007697107	1	236306767	q	GPR137B	Body	shore	Body - shore	0	0	148	147	236306619	236306915	297	236306640	236306767	128	8.20277924083425e-05	-0.0683456351776357	33775467	CCCTACCAACRCTCAAAACAACAATATCAAACCCAAATCTAAAAACCAAC	NA		II			CTCTAGAATTTGCCCTGCCTCCCCAGGCACCTAACTCCCGGCCTGGAAAGGTCTTCTGCA[CG]TTGGCCTCCAGATTTGGGCCTGACACTGCTGTTTTGAGCGTTGGCAGGGTGAGACCATGT	37	CCTGCCAACGCTCAAAACAGCAGTGTCAGGCCCAAATCTGGAGGCCAACG	1	234373390	F			NA	NA	GPR137B	NM_003272	Body	chr1:236304758-236305025	S_Shore			NA	1:234371935-234373525			TRUE
cg26601574	0.00937466421551355	1	242120638	q	MAP1LC3C	IGR	open sea	IGR - open sea	0	0	914	148	242120316	242122144	1829	242120638	242122063	1426	0.000234347988775412	0.0326801432812832	27762369	ATAAAAAAATCTACTTATCTAACCCAAAATATTCTAAAACTACTAACCTC	NA		II			CACTTTTTGTAGTGAAGGGGTCTGCTTATCTAGCCCAGGGTATTCTAGGACTACTGGCCT[CG]AGCGATCCTTCCGCCTCGGCCTCCCAATGTACCGGGATTACAGGCGTGAGCCAACGCCCT	37	CGAGGCCAGTAGTCCTAGAATACCCTGGGCTAGATAAGCAGACCCCTTCA	1	240187261	R			NA	NA								NA				NA
cg08277287	0.181512786918289	1	242120907	q	MAP1LC3C	IGR	open sea	IGR - open sea	0	0	914	148	242120316	242122144	1829	242120638	242122063	1426	0.000234347988775412	0.0189995306689524	69738322	TATCATCTTATCACTATCCTACTAAAAACCCTACAATAATACCCTCCTTC	NA		II			AGATTTTCCTTTTGGAAATAATCCCTGGTCTGTAAGGAGCTGAAGGAGGTCTACAGGTAC[CG]AAGGAGGGTACCATTGTAGGGTTTTCAGTAGGACAGTGATAAGATGACATGTGCATTTTA	37	GTCATCTTATCACTGTCCTACTGAAAACCCTACAATGGTACCCTCCTTCG	1	240187530	F	rs3851306	rs28464028	NA	NA								NA				NA
cg11802765	0.0459896202267113	1	242121230	q	MAP1LC3C	IGR	open sea	IGR - open sea	0	0	914	148	242120316	242122144	1829	242120638	242122063	1426	0.000234347988775412	0.14730320837723	23728474	CATCACCTAAAAAAAATCTACTAAAAACACCATCCTATTACTCCTCAACA	70725327	CATCGCCTAAAAAAAATCTACTAAAAACACCGTCCTATTACTCCTCAACG	I	T	Red	TGGGCAGGCTGAGCCCGGAGACACCCGGGAGCCCGGCGTCACCACCAGGGAGGTGACAGA[CG]CTGAGGAGCAACAGGACGGTGCCTCTAGCAGATCCCCTCCAGGCGATGGCAGTGTGTCCA	37	CGCTGAGGAGCAACAGGACGGTGCCTCTAGCAGATCCCCTCCAGGCGATG	1	240187853	F			NA	NA								NA	1:240187808-240187872			NA
cg07948496	0.243998996015809	1	242121526	q	MAP1LC3C	IGR	open sea	IGR - open sea	0	0	914	148	242120316	242122144	1829	242120638	242122063	1426	0.000234347988775412	0.0352783553491881	40806423	AAAACTAACAATCAAAACTACCAACRCTACCTAAAAACCRAAAAACTAAC	NA		II			TCGCTCTCACAGAAGCTGACAGTCAGAACTACCAACGCTGCCTGGAGACCGGGGAGCTGG[CG]ACCAGCGAGGACGAGGCGGCGGCGCTGCGGGCGGAGCTGCGGGACCTGGAGCTGGAGGAG	37	CGCCAGCTCCCCGGTCTCCAGGCAGCGTTGGTAGTTCTGACTGTCAGCTT	1	240188149	R			NA	NA								NA	1:240188090-240188737			NA
cg21816942	0.0687941467201027	1	242121827	q	MAP1LC3C	IGR	open sea	IGR - open sea	0	0	914	148	242120316	242122144	1829	242120638	242122063	1426	0.000234347988775412	0.0628602978481172	21618360	AATATACCAAAATCCAAAAAAACCRACTAAAAAAAATCAACTATTTCACC	NA		II			GAACCAGCTGCAGTATGCCAGGGTCCAGAGGGACCGGCTGAAGGAAATCAACTGTTTCAC[CG]CCACGTTTGAGATCTGGGTGGAGGGCCCCTTGGGCGTCATCAATAACTTCAGGTTGGGCC	37	GTATGCCAGGGTCCAGAGGGACCGGCTGAAGGAAATCAACTGTTTCACCG	1	240188450	R		rs78004584	NA	NA								NA	1:240188090-240188737			NA
cg00417605	0.0284125891550467	1	242122063	q	MAP1LC3C	IGR	open sea	IGR - open sea	0	0	914	148	242120316	242122144	1829	242120638	242122063	1426	0.000234347988775412	0.0447875712537759	54624488	RAAAACCATTCRTATCTAAAATCTTTAACAAATAACCRCACTAAACTACC	NA		II			TCATCCCCTGCGGAAACCATTCGTATCTGAAGTCTTTAACAGATGACCGCACTGAGCTGC[CG]TTGTTCTGTTATGGGGGGCAGGATGTTTTCCTCAATAACAAGTATGACCGCGCGATGGTG	37	CGGCAGCTCAGTGCGGTCATCTGTTAAAGACTTCAGATACGAATGGTTTC	1	240188686	R			NA	NA								NA	1:240188090-240188737			NA
cg04345751	0.0402461310143951	1	244952269	q	COX20	IGR	open sea	IGR - open sea	0	0	914	149	244951355	244953308	1954	244952269	244952394	126	0.000378725383289286	0.020787778363647	52770463	AAAAAACCCAAAACRATATAAATAACTAACRTAAAACRAAACTACTCTAC	NA		II			CCGTCACTGAGAAAGAGCCCAGAGCGGTGTGGGTGACTGACGTGGAACGGAGCTGCTCTG[CG]CTGAGCGTCGGCACTTGGAGACCTCGATTGAATCTATTCGGCAGGAGAGCTGAATTCAGA	37	AAGAGCCCAGAGCGGTGTGGGTGACTGACGTGGAACGGAGCTGCTCTGCG	1	243018892	R			NA	NA								NA	1:243018879-243019034			NA
cg24462001	0.0263811034168669	1	244952339	q	COX20	IGR	open sea	IGR - open sea	0	0	914	149	244951355	244953308	1954	244952269	244952394	126	0.000378725383289286	0.0331156908680094	27638353	TACACCAACRATAATAATTTTTCCAACACTAACAATTACTAAAATAAACC	NA		II			CGGCACTTGGAGACCTCGATTGAATCTATTCGGCAGGAGAGCTGAATTCAGAGCAGCCCA[CG]GCTCACCCCAGCAATTGTCAGTGCTGGAAAAATCACCACCGTTGGTGTATTCCCGGCCAC	37	CGGCTCACCCCAGCAATTGTCAGTGCTGGAAAAATCACCACCGTTGGTGT	1	243018962	F	rs9730373		NA	NA								NA	1:243018879-243019034			NA
cg03596681	0.00937770213574629	1	244952394	q	COX20	IGR	open sea	IGR - open sea	0	0	914	149	244951355	244953308	1954	244952269	244952394	126	0.000378725383289286	0.0502579946295997	63798449	ACCCCAACAATTATCAATACTAAAAAAATCACCACCRTTAATATATTCCC	NA		II			GCCCACGGCTCACCCCAGCAATTGTCAGTGCTGGAAAAATCACCACCGTTGGTGTATTCC[CG]GCCACTCTGCTGGACGGATGGCAGGATTCCCAAGTAGTGAAGGGGAAGGCGGCCCTCCTG	37	CCCCAGCAATTGTCAGTGCTGGAAAAATCACCACCGTTGGTGTATTCCCG	1	243019017	R			NA	NA								NA	1:243018879-243019034			NA
cg23603027	0.0408808146234597	2	466712	p	FAM150B	IGR	shore	IGR - shore	0	0	163	150	466549	466989	441	466712	466826	115	0.00187347112596743	0.128811619537226	52769379	ATAAACCACAACACCCAACCCTAAAAACCTCTAAAATAACATTTCACTCA	62678305	GTAAACCACAACACCCGACCCTAAAAACCTCTAAAATAACGTTTCACTCG	I	C	Grn	GGAATTACAGGCGTGAGCCACAGCACCCGGCCCTGAGGGCCTCTAAGGTAGCGTTTCACT[CG]CTAGGAATTTCCAGTCTCCTCCGAGTTCCGAAGGTTCGTTCACGGGACCGTGAGCATCTT	37	GTGAGCCACAGCACCCGGCCCTGAGGGCCTCTAAGGTAGCGTTTCACTCG	2	456712	R			NA	NA				chr2:467849-468659	N_Shore			NA	2:456703-456763			NA
cg19284767	0.044762926860825	2	466735	p	FAM150B	IGR	shore	IGR - shore	0	0	163	150	466549	466989	441	466712	466826	115	0.00187347112596743	0.0654741117004969	73672509	AAAAACCTCTAAAATAACRTTTCACTCRCTAAAAATTTCCAATCTCCTCC	NA		II			CACCCGGCCCTGAGGGCCTCTAAGGTAGCGTTTCACTCGCTAGGAATTTCCAGTCTCCTC[CG]AGTTCCGAAGGTTCGTTCACGGGACCGTGAGCATCTTGCCTTCATCCTTCTTCACTGTTA	37	CGGAGGAGACTGGAAATTCCTAGCGAGTGAAACGCTACCTTAGAGGCCCT	2	456735	R			NA	NA				chr2:467849-468659	N_Shore			NA	2:456703-456763			NA
cg00270141	0.0449553231494925	2	466826	p	FAM150B	IGR	shore	IGR - shore	0.02	0	163	150	466549	466989	441	466712	466826	115	0.00187347112596743	0.0321213839902612	21732467	TTCATCCTTCTTCACTATTAACCAACCCTTTACTATATAACTATTTCACC	NA		II			AGCATCTTGCCTTCATCCTTCTTCACTGTTAACCAACCCTTTACTGTGTGACTATTTCAC[CG]TCTATTTATTTTTCTGGCAAGGATTTTTTTTTCTGCCTGTTATTGGATCCCTAACTCACA	37	CGGTGAAATAGTCACACAGTAAAGGGTTGGTTAACAGTGAAGAAGGATGA	2	456826	R			NA	NA				chr2:467849-468659	N_Shore			NA				NA
cg08364772	0.280073532753495	2	554341	p	TMEM18	IGR	shelf	IGR - shelf	0	0	1742	151	552621	556441	3821	554341	554699	359	3.71581691646796e-05	0.0270383441150461	11636396	CCACAAAAACCCAAACACAATAAACACACAAAAAACTACCTTAAAAAACA	34791433	CCACGAAAACCCGAACACGATAAACACGCAAAAAACTACCTTAAAAAACG	I	A	Red	AATATTTTCATGACACTGGACACAGAAAACTATGGCTGGGTGTGTGGTAAGGGGAAAACC[CG]CTCCTTAAGGCAGCTTCCTGCGTGCCCACCGTGTTCGGGCCCCCGTGGGACTTGTCTCTG	37	CCACGGGGGCCCGAACACGGTGGGCACGCAGGAAGCTGCCTTAAGGAGCG	2	544341	F		rs61083289	NA	NA				chr2:558069-558469	N_Shelf			NA	2:544341-544387			NA
cg21711862	0.0274757855016475	2	554363	p	TMEM18	IGR	shelf	IGR - shelf	0	0	1742	151	552621	556441	3821	554341	554699	359	3.71581691646796e-05	0.0941891748676832	36753458	TATACATAAACAAAAACAAATCCCACAAAAACCCAAACACAATAAACACA	25691320	TATACGTAAACAAAAACAAATCCCACGAAAACCCGAACACGATAAACACG	I	C	Grn	CAGAAAACTATGGCTGGGTGTGTGGTAAGGGGAAAACCCGCTCCTTAAGGCAGCTTCCTG[CG]TGCCCACCGTGTTCGGGCCCCCGTGGGACTTGTCTCTGCCCACGTATAAGTTTTCATTCA	37	TATACGTGGGCAGAGACAAGTCCCACGGGGGCCCGAACACGGTGGGCACG	2	544363	F	rs73146374		NA	NA				chr2:558069-558469	N_Shelf			NA	2:544341-544387			NA
cg17163729	0.0182550097625745	2	554372	p	TMEM18	IGR	shelf	IGR - shelf	0	0	1742	151	552621	556441	3821	554341	554699	359	3.71581691646796e-05	0.0836907482075623	58621505	ATAAAAACTTATACATAAACAAAAACAAATCCCACAAAAACCCAAACACA	48690364	ATAAAAACTTATACGTAAACAAAAACAAATCCCACGAAAACCCGAACACG	I	A	Red	ATGGCTGGGTGTGTGGTAAGGGGAAAACCCGCTCCTTAAGGCAGCTTCCTGCGTGCCCAC[CG]TGTTCGGGCCCCCGTGGGACTTGTCTCTGCCCACGTATAAGTTTTCATTCACAAAACCAG	37	ATGAAAACTTATACGTGGGCAGAGACAAGTCCCACGGGGGCCCGAACACG	2	544372	F	rs73146374		NA	NA				chr2:558069-558469	N_Shelf			NA	2:544341-544387			NA
cg23944920	0.010319522151387	2	554603	p	TMEM18	IGR	shelf	IGR - shelf	0	0	1742	151	552621	556441	3821	554341	554699	359	3.71581691646796e-05	0.0885474502784377	73695356	ATTTTTAAAACTATCCTCATCCTATTCTAATCTAAAACCCTCCCTACTCC	NA		II			TACAATTCACAGTTTTTAGAACTGTCCTCATCCTGTTCTGATCTGGGGCCCTCCCTGCTC[CG]CCTGGGCTGTCACCGTGTCCTGGGGGTGACATGGGCCTGCTCCGCGGGGCGTGGAGACCG	37	TTTTTAGAACTGTCCTCATCCTGTTCTGATCTGGGGCCCTCCCTGCTCCG	2	544603	R			NA	NA				chr2:558069-558469	N_Shelf			NA	2:544603-544702			NA
cg10907025	0.00305502650692447	2	554647	p	TMEM18	IGR	shelf	IGR - shelf	0	0	1742	151	552621	556441	3821	554341	554699	359	3.71581691646796e-05	0.113006662528533	23684459	ACTCCACCTAAACTATCACCATATCCTAAAAATAACATAAACCTACTCCA	10664313	ACTCCGCCTAAACTATCACCGTATCCTAAAAATAACATAAACCTACTCCG	I	C	Grn	GGGGCCCTCCCTGCTCCGCCTGGGCTGTCACCGTGTCCTGGGGGTGACATGGGCCTGCTC[CG]CGGGGCGTGGAGACCGGGCCCTTCTTCCTGGGGGTGACGTGGGCCTGCTCCGCGGGGCGT	37	GCTCCGCCTGGGCTGTCACCGTGTCCTGGGGGTGACATGGGCCTGCTCCG	2	544647	R	rs6729978	rs56059808	NA	NA				chr2:558069-558469	N_Shelf			NA	2:544603-544702			NA
cg16676200	0.00536430202912464	2	554699	p	TMEM18	IGR	shelf	IGR - shelf	0	0	1742	151	552621	556441	3821	554341	554699	359	3.71581691646796e-05	0.097704985087891	13631446	AAACATAAAAACCAAACCCTTCTTCCTAAAAATAACATAAACCTACTCCA	28626341	AAACGTAAAAACCGAACCCTTCTTCCTAAAAATAACGTAAACCTACTCCG	I	C	Grn	GCCTGCTCCGCGGGGCGTGGAGACCGGGCCCTTCTTCCTGGGGGTGACGTGGGCCTGCTC[CG]CGGGGCGTGGAGACCGGACACTGCCTCCTGTGCTGTCATTCCGTGCTCCCATGGCTTTGT	37	GGGCGTGGAGACCGGGCCCTTCTTCCTGGGGGTGACGTGGGCCTGCTCCG	2	544699	R		rs55831528	NA	NA				chr2:558069-558469	N_Shelf			NA	2:544603-544702			NA
cg03521077	0.0417554520219784	2	594380	p	TMEM18	IGR	open sea	IGR - open sea	0	0	914	152	593466	595985	2520	594380	595312	933	0.00800626629329654	0.0717683405903055	61754347	CCATTACCRTACTATACTAATACTAACTCTTCAAACAACTCTTCAACTCC	NA		II			AGCTCAGTGCACGAACACTAGGGACAGGCCTGTGTTAGGCCTGGGCTGGGCCGGGAGCCA[CG]GAGCTGAAGAGCTGCCTGAAGAGCCAGCACCAGCACAGCACGGCAATGGCCTCGCCCCAG	37	CGGAGCTGAAGAGCTGCCTGAAGAGCCAGCACCAGCACAGCACGGCAATG	2	584380	F			NA	NA								NA	2:584371-584665			NA
cg05089527	0.0837927715032447	2	594509	p	TMEM18	IGR	open sea	IGR - open sea	0	0	914	152	593466	595985	2520	594380	595312	933	0.00800626629329654	0.0453108236108797	61777429	ACCCAACAACAATAACCAAAAAACCCACCCAACAACCTAAAAAAAATCCA	36735409	ACCCAACGACAATAACCAAAAAACCCACCCAACAACCTAAAAAAAATCCG	I	A	Red	TAGAATGGATTAGCCCAGCGACAGTGGCCAGGGAACCCACCCAGCAGCCTAGGGAAGGTC[CG]GGAATGGAACTGGGGTTCGGCCATCGCCAGCCCAGGGCTAGACTCAGCCAGGTGGGCAGC	37	GCCCAGCGACAGTGGCCAGGGAACCCACCCAGCAGCCTAGGGAAGGTCCG	2	584509	R			NA	NA								NA	2:584371-584665			NA
cg03186962	0.022727542305573	2	594612	p	TMEM18	IGR	open sea	IGR - open sea	0	0	914	152	593466	595985	2520	594380	595312	933	0.00800626629329654	0.0516853817763252	30688384	RCRAAAACTACAAAAAATAAACAAAAATAATCTTTCTCTTACTCTAAATC	NA		II			ACTCAGCCAGGTGGGCAGCTGGATTCTCCTCCACAGAACCCGTGGGCTGGCCCACACATG[CG]ACTCAGAGCAAGAGAAAGACCATTCCTGTCCACCTCCTGCAGCCTCCGCGCGCCCAAGCA	37	CGGAGGCTGCAGGAGGTGGACAGGAATGGTCTTTCTCTTGCTCTGAGTCG	2	584612	F			NA	NA								NA	2:584371-584665			NA
cg23302945	0.479199621716677	2	594950	p	TMEM18	IGR	open sea	IGR - open sea	0	0	914	152	593466	595985	2520	594380	595312	933	0.00800626629329654	0.0149801009547558	60653332	CAAAAATAACAATTCCCAAACAATATAAATACCAAACCATCTTAAAAAAC	NA		II			TCCGGGACAAGCAGGAGTGGCAATTCCCAGGCAGTGTGGGTACCAAGCCATCTTGGGGGA[CG]GCCCGGTGGGCATACGAGAGGACAGCAGCAGCCTGGCAGGGGCAACGCCCTCCTCATGGT	37	AGGAGTGGCAATTCCCAGGCAGTGTGGGTACCAAGCCATCTTGGGGGACG	2	584950	R			NA	NA								NA	2:584799-585366			NA
cg25604731	0.0325732398593335	2	595071	p	TMEM18	IGR	open sea	IGR - open sea	0	0	914	152	593466	595985	2520	594380	595312	933	0.00800626629329654	0.0526390841501732	45722427	ATCCCTAATCACTAACCTCTAACAAAACAATCCTTCTTATATTTTCTAAC	NA		II			TAGAAAATGGACGTGCCCCCAGGAGGAGCCACCGCTTACATTGTAATCACTCAAGTCCAT[CG]CCAGAAAACACAAGAAGGATTGTCTTGCCAGAGGTTAGTGACCAGGGACTTAAAGGAAAG	37	CGCCAGAAAACACAAGAAGGATTGTCTTGCCAGAGGTTAGTGACCAGGGA	2	585071	F			NA	NA								NA	2:584799-585366			NA
cg02557922	0.619960786170003	2	595312	p	TMEM18	IGR	open sea	IGR - open sea	0	0	914	152	593466	595985	2520	594380	595312	933	0.00800626629329654	-0.0170063965010585	50758380	AAAACTCTAAAACCCCCTATTATCTATTTTCRAATTAACCAAAAACCCCC	NA		II			TGGGGGAGGATCACAAGACACGAGGGCTGACGAGGATGGGCAGAGCATCCCCTGCCTGGC[CG]GGGGTCCTTGGCCAATTCGAAAATAGATAACAGGGGGTCTCAGAGCTCCCGCGGCAAGAG	37	CGGGGGTCCTTGGCCAATTCGAAAATAGATAACAGGGGGTCTCAGAGCTC	2	585312	F			NA	NA								NA	2:584799-585366			NA
cg00658743	0.00448217314946067	2	620044	p	TMEM18	IGR	shore	IGR - shore	0	0	163	153	619943	620428	486	620044	620310	267	3.28110848618648e-06	0.105070011816777	10623306	TTAAAACACCTTTCTAAAATTCTACAATACCCTAAACATACTAATTTTTC	NA		II			TGCCCATGGCTTCAGCAAACTTCCCTCTCCCTGAAAACTAGAAAAACAAGGACAAAACCA[CG]AAAAATCAGCATGCTCAGGGTACTGCAGAATTTCAGAAAGGTGTTCCAAGGTGGGAATGC	37	TGGAACACCTTTCTGAAATTCTGCAGTACCCTGAGCATGCTGATTTTTCG	2	610044	F			NA	NA				chr2:620639-621993	N_Shore			NA				NA
cg13416517	0.0242004144046028	2	620106	p	TMEM18	IGR	shore	IGR - shore	0	0	163	153	619943	620428	486	620044	620310	267	3.28110848618648e-06	0.0740710825409162	57742366	TACTCAAAATACTACAAAATTTCAAAAAAATATTCCAAAATAAAAATACC	NA		II			AAAAATCAGCATGCTCAGGGTACTGCAGAATTTCAGAAAGGTGTTCCAAGGTGGGAATGC[CG]CAGGAGTGTGAGCCTCTCACCACAGCCCTTCAGCTCCTGCTTGGACAGGCACAACCTGGC	37	CGGCATTCCCACCTTGGAACACCTTTCTGAAATTCTGCAGTACCCTGAGC	2	610106	R			NA	NA				chr2:620639-621993	N_Shore			NA				NA
cg15517113	0.0104709109653589	2	620265	p	TMEM18	IGR	shore	IGR - shore	0	0	163	153	619943	620428	486	620044	620310	267	3.28110848618648e-06	0.132275338369112	46618301	AACAATCACCCAAAAATACCCAAAAATTAACTTCAAAATCAACACAATCA	38665486	AACGATCGCCCAAAAATACCCAAAAATTAACTTCGAAATCGACACAATCG	I	T	Red	CTCTGCGGGGAGGGCGATCGCCCAGAAGTGCCCAGGAGTTGGCTTCGGAGTCGGCACAGT[CG]TCTCTCCTCCCTGACCATGAGGAGGGGGGCAGAGGTAGCCCACCGGTGACATTTTAGCCA	37	CGACTGTGCCGACTCCGAAGCCAACTCCTGGGCACTTCTGGGCGATCGCC	2	610265	R			NA	NA				chr2:620639-621993	N_Shore			NA	2:610250-610311			NA
cg19997179	0.00187800435965214	2	620310	p	TMEM18	IGR	shore	IGR - shore	0	0	163	153	619943	620428	486	620044	620310	267	3.28110848618648e-06	0.150264491563579	58627455	TACCCTCACTAATCTCACTATAACCATTAACCCTAACTAAAATATCACCA	59686480	TACCCTCGCTAATCTCGCTATAACCATTAACCCTAACTAAAATATCACCG	I	A	Red	CGGAGTCGGCACAGTCGTCTCTCCTCCCTGACCATGAGGAGGGGGGCAGAGGTAGCCCAC[CG]GTGACATTTTAGCCAGGGTTAATGGCCATAGCGAGACCAGCGAGGGTATAAATGGTTCAG	37	TACCCTCGCTGGTCTCGCTATGGCCATTAACCCTGGCTAAAATGTCACCG	2	610310	F			NA	NA				chr2:620639-621993	N_Shore			NA	2:610250-610311			NA
cg26342985	0.00601398458926422	2	628881	p	TMEM18	IGR	shore	IGR - shore	0	0	163	154	628718	629044	327	628881	629022	142	7.90310753620241e-05	0.0980419470243918	66614347	TTTTTAAAATTAAAACACAAATCCCCAAACAAACTTATTAAAACTCCAAC	NA		II			AGGTTTGTTCCTTTTTGAAATTAGGACACAAGTCCCCAGGCAGGCTTGTTGGGACTCCAG[CG]AGGTAGCTTTTCCATCACTGAAGGAAACGTAGCAGGCAGCGTCACCGGAGCAGGGCACGG	37	CGCTGGAGTCCCAACAAGCCTGCCTGGGGACTTGTGTCCTAATTTCAAAA	2	618881	R			NA	NA				chr2:628909-629190	N_Shore			NA	2:618757-619190			NA
cg13314394	0.00691087087326968	2	628958	p	TMEM18	IGR	island	IGR - island	0	0	83	154	628718	629044	327	628881	629022	142	7.90310753620241e-05	0.0908563375002425	30742433	CTCTATAAAATCTATAAATACTAATATTTTTCAAAAACTACCCCRAAACC	NA		II			CACTGAAGGAAACGTAGCAGGCAGCGTCACCGGAGCAGGGCACGGCAGGTTCGGTCAGAA[CG]GCCCCGGGGCAGCTCTTGAAAAACACCAGCATCTACAGATCCCACAGAGACCTTGACGCC	37	CGGCCCCGGGGCAGCTCTTGAAAAACACCAGCATCTACAGATCCCACAGA	2	618958	F			NA	NA				chr2:628909-629190	Island			NA	2:618757-619190			NA
cg09887415	0.0292046041215451	2	629016	p	TMEM18	IGR	island	IGR - island	0	0	83	154	628718	629044	327	628881	629022	142	7.90310753620241e-05	0.0876625800913021	32719375	AACAACTCTTAAAAAACACCAACATCTACAAATCCCACAAAAACCTTAAC	NA		II			AACGGCCCCGGGGCAGCTCTTGAAAAACACCAGCATCTACAGATCCCACAGAGACCTTGA[CG]CCCACGTTGCCCTGAGGTTAGAGACCCCCGAATTGGAAGTGAGCAGGAACTAGACGGTGC	37	GCAGCTCTTGAAAAACACCAGCATCTACAGATCCCACAGAGACCTTGACG	2	619016	R			NA	NA				chr2:628909-629190	Island			NA	2:618757-619190			NA
cg03296200	0.103848945985818	2	629022	p	TMEM18	IGR	island	IGR - island	0	0	83	154	628718	629044	327	628881	629022	142	7.90310753620241e-05	0.0620614465089318	27647459	RTCTAATTCCTACTCACTTCCAATTCRAAAATCTCTAACCTCAAAACAAC	NA		II			CCCGGGGCAGCTCTTGAAAAACACCAGCATCTACAGATCCCACAGAGACCTTGACGCCCA[CG]TTGCCCTGAGGTTAGAGACCCCCGAATTGGAAGTGAGCAGGAACTAGACGGTGCGGGGGC	37	TCTAGTTCCTGCTCACTTCCAATTCGGGGGTCTCTAACCTCAGGGCAACG	2	619022	F			NA	NA				chr2:628909-629190	Island			NA	2:618757-619190			NA
cg26476930	0.00227861252955713	2	731519	p	LINC01115	IGR	shore	IGR - shore	0	0	163	155	731356	731757	402	731519	731594	76	4.21664519401473e-05	0.09798945430058	66730500	CTTATAAAATTATCCRAACCRAACCAATATTCCTCTTACACATATAAATC	NA		II			GTCCCCCTCCCCTTGTGGAGTTGTCCGGACCGAACCAATGTTCCTCTTACACATATGGGT[CG]ATGCCTCACGTCTCCCTAACGTGTAAAACTGAGCTGTGCCCGGCCACCTTGGGCACACGT	37	CGACCCATATGTGTAAGAGGAACATTGGTTCGGTCCGGACAACTCCACAA	2	721519	R	rs11897919		NA	NA				chr2:732036-733096	N_Shore			NA	2:721484-721646			NA
cg20057198	0.00644634788022213	2	731561	p	LINC01115	IGR	shore	IGR - shore	0	0	163	155	731356	731757	402	731519	731594	76	4.21664519401473e-05	0.0698734792365303	53665503	ATAAATCAATACCTCACATCTCCCTAACATATAAAACTAAACTATACCCA	53749339	ATAAATCGATACCTCACGTCTCCCTAACGTATAAAACTAAACTATACCCG	I	A	Red	CCTCTTACACATATGGGTCGATGCCTCACGTCTCCCTAACGTGTAAAACTGAGCTGTGCC[CG]GCCACCTTGGGCACACGTCCTCAGGACCTCCCGAGGCTGTCACGGGCCTGTCCTTAACTT	37	ATGGGTCGATGCCTCACGTCTCCCTAACGTGTAAAACTGAGCTGTGCCCG	2	721561	R			NA	NA				chr2:732036-733096	N_Shore			NA	2:721484-721646			NA
cg08280036	0.0260066740304408	2	731594	p	LINC01115	IGR	shore	IGR - shore	0	0	163	155	731356	731757	402	731519	731594	76	4.21664519401473e-05	0.0782718270179785	72798314	AATTTAAAAAAATTACTTTACCAAATTAAAAACAAACCCRTAACAACCTC	NA		II			CCCTAACGTGTAAAACTGAGCTGTGCCCGGCCACCTTGGGCACACGTCCTCAGGACCTCC[CG]AGGCTGTCACGGGCCTGTCCTTAACTTGGCAAAGTAACCTTTCCAAATTCGTTGAGACCT	37	ATTTGGAAAGGTTACTTTGCCAAGTTAAGGACAGGCCCGTGACAGCCTCG	2	721594	F	rs4854275		NA	NA				chr2:732036-733096	N_Shore			NA	2:721484-721646			NA
cg06523516	0.280073998510227	2	794646	p	LINC01115	IGR	open sea	IGR - open sea	0	0	914	156	794359	796187	1829	794646	795989	1344	0.00964532733702217	0.0257423710688836	33601491	AACTCTTCCCTCAAAACAACATCTTCTCCATAACTCTAAAAAACCACACA	67667301	GACTCTTCCCTCGAAACAACATCTTCTCCATAACTCTAAAAAACCACACG	I	C	Grn	GCTGATCACACTCGTCAAGCTTCCAGTTGCAAATGAGCAGGTGAGGAAGTGTAAGGTGGG[CG]TGTGGCCCTCCAGAGCCATGGAGAAGATGCTGTCTCGAGGGAAGAGCCGGTGCAGAGACT	37	GGCTCTTCCCTCGAGACAGCATCTTCTCCATGGCTCTGGAGGGCCACACG	2	784646	F			NA	NA								NA	2:784598-784820			NA
cg05018648	0.0292020849527449	2	794683	p	LINC01115	IGR	open sea	IGR - open sea	0	0	914	156	794359	796187	1829	794646	795989	1344	0.00964532733702217	0.045114477727219	11778504	ATATAAAATAAACRTATAACCCTCCAAAACCATAAAAAAAATACTATCTC	NA		II			CAGGTGAGGAAGTGTAAGGTGGGCGTGTGGCCCTCCAGAGCCATGGAGAAGATGCTGTCT[CG]AGGGAAGAGCCGGTGCAGAGACTCGGTGCTCCAGGCAGGCCCGGTGACTTGGAAGCTGAG	37	TGTAAGGTGGGCGTGTGGCCCTCCAGAGCCATGGAGAAGATGCTGTCTCG	2	784683	R			NA	NA							RDMR	NA	2:784598-784820			NA
cg01109734	0.109120842489032	2	795156	p	LINC01115	IGR	open sea	IGR - open sea	0	0	914	156	794359	796187	1829	794646	795989	1344	0.00964532733702217	-0.0906211786178072	48689491	AACTATTTACTTACTATATTTCCTTTTCTTCTAACTACRAAAACCAAAAC	NA		II			ATTTTTCACAGCAGGAGGCATTTTATTTGGGTTGATTCCATGTCGTTCAAGAACATCCTG[CG]CTCTGGTTTTCGCAGCTAGAAGAAAAGGAAACACAGCAAGCAAATAGCTCTTTTCCACAG	37	GCTATTTGCTTGCTGTGTTTCCTTTTCTTCTAGCTGCGAAAACCAGAGCG	2	785156	F	rs76475075		NA	NA							RDMR	NA	2:785156-785274			NA
cg21648121	0.0382629482304702	2	795273	p	LINC01115	IGR	open sea	IGR - open sea	0	0	914	156	794359	796187	1829	794646	795989	1344	0.00964532733702217	-0.082961786743216	42688503	AAAATAAATTTTATTTAATAACATATAACCATCAACACTACAAACCATCC	NA		II			CACAGCTGCTGAAAAGGAATAGACACAACATCAGGCGTGGGATTCTCCCTGGAAGCCCCC[CG]GATGGTCTGCAGTGCTGATGGCCACATGCTATTAAACAAAATTTACTTTACTTTGATCGA	37	AAGTAAATTTTGTTTAATAGCATGTGGCCATCAGCACTGCAGACCATCCG	2	785273	F			NA	NA								NA	2:785156-785274			NA
cg18191209	0.987033838128178	2	795478	p	LINC01115	IGR	open sea	IGR - open sea	0	0	914	156	794359	796187	1829	794646	795989	1344	0.00964532733702217	0.000502932803769229	36619412	TATATCCCTTATATATAAAATCTACRTATATACCRAATAACCTAATACCC	NA		II			GAACGGTGTGGAAAAAACACACCTGACGCTTGCCACCAACTGGCCTAGAGAACACAGGAC[CG]GGTATCAGGTCACCCGGCACACACGCAGACTCCACATACAAGGGACACACTCAGTGTGGA	37	CGGGTATCAGGTCACCCGGCACACACGCAGACTCCACATACAAGGGACAC	2	785478	F			NA	NA								NA	2:785364-785504			NA
cg21032567	0.0461545192887709	2	795935	p	LINC01115	IGR	open sea	IGR - open sea	0	0	914	156	794359	796187	1829	794646	795989	1344	0.00964532733702217	-0.136126763335853	19687445	TTTCTATCTATTACTTTCCCTTCCCTATCCATAAATCTTCCTCCCCAACA	50644406	TTTCTATCTATTACTTTCCCTTCCCTATCCATAAATCTTCCTCCCCGACG	I	C	Grn	CCGAGCAATGATCGGGCAGCCTTCCCAGCCGGAGGAGGCTCAGAGACTCCAGCGCAGCCG[CG]TCGGGGAGGAAGATTTATGGACAGGGAAGGGAAAGTAACAGACAGAAACGGACGTGAGGG	37	TTTCTGTCTGTTACTTTCCCTTCCCTGTCCATAAATCTTCCTCCCCGACG	2	785935	F			NA	NA								NA	2:785876-786168			NA
cg24485927	0.106686170816273	2	795989	p	LINC01115	IGR	open sea	IGR - open sea	0	0	914	156	794359	796187	1829	794646	795989	1344	0.00964532733702217	-0.0541640885629768	50692366	AAATAAAACAAATACRAACTATAATCAATCCAACTATCTCTATCCCTCAC	NA		II			CAGCCGCGTCGGGGAGGAAGATTTATGGACAGGGAAGGGAAAGTAACAGACAGAAACGGA[CG]TGAGGGACAGAGACAGCTGGACTGATTACAGCCCGCATTTGCCTTATTTTAACAGGGTTC	37	AATAAGGCAAATGCGGGCTGTAATCAGTCCAGCTGTCTCTGTCCCTCACG	2	785989	F			NA	NA								NA	2:785876-786168			NA
cg14382249	0.0140890375883186	2	816777	p	LINC01115	IGR	open sea	IGR - open sea	0	0	914	157	816681	818509	1829	816777	817733	957	0.000388811275456852	0.0487952554978854	27624300	ACCCTCACAACACAAATTTTCTCACTAAAATCCTCATATAAAAAATACAC	NA		II			TTCCAAGTGGAGCCCTCACAGCACAGGTTTTCTCACTAAAATCCTCATGTGGGAGGTGCA[CG]TCAGTCATAAAGTGCTTGCTGTTAGGTTGGTCATATTGGGTCCCGGGTCCCTAACACAGC	37	CGTGCACCTCCCACATGAGGATTTTAGTGAGAAAACCTGTGCTGTGAGGG	2	806777	R			NA	NA								NA	2:806517-807149			NA
cg04013994	0.02012257618372	2	817595	p	LINC01115	IGR	open sea	IGR - open sea	0	0	914	157	816681	818509	1829	816777	817733	957	0.000388811275456852	0.0889768792591831	30715478	TTAACTTCAATTTATTCACCAATCACAAAATTATAAAACRATCTCCTAAC	NA		II			TATAGAAAAGGTTGACTTCAGTTTGTTCACCAGTCACAGAATTGTGAAGCGGTCTCCTGG[CG]ATCCTCACTCAAAGCCAGCATGGCACAGGGAGGGAGGGGTGGCCCCGTGACATGACGGCT	37	CGCCAGGAGACCGCTTCACAATTCTGTGACTGGTGAACAAACTGAAGTCA	2	807595	R			NA	NA								NA	2:807584-807734			NA
cg03167844	0.0379996835862085	2	817733	p	LINC01115	IGR	open sea	IGR - open sea	0	0	914	157	816681	818509	1829	816777	817733	957	0.000388811275456852	0.0852353497286763	57772400	AAAAAACAATAACCAAACACCAAATACCCACATATAACTATAACTCAACA	28657399	AAAAAACGATAACCGAACGCCAAATACCCACGTATAACTATAACTCAACG	I	A	Red	GTGGACCCGCGGAGGGAGCGGTGACCGGGCGCCAGGTGCCCACGTGTGGCTGTGGCTCAG[CG]GCCTGCAGGCTGGGCTTGGCCCTCTGACAGGGATGGGGCCGTCCCCCGGTCCGACCACCT	37	AGGGAGCGGTGACCGGGCGCCAGGTGCCCACGTGTGGCTGTGGCTCAGCG	2	807733	R			NA	NA								NA	2:807584-807734			NA
cg23619936	0.00269831086753637	2	866258	p	SNTG2	IGR	shore	IGR - shore	0	0	163	158	866049	869533	3485	866258	867791	1534	2.74160120625961e-05	0.0808322968672943	63650446	TCCTACTCACTCATATCCTCATCCAAAAAACATTCTAAAACAACCACTTC	NA		II			GCAGCCCCAGGTCCTGCTCACTCATGTCCTCATCCAGAAAACATTCTGGAGCAGCCACTT[CG]TGTCTGCACGGTGCAGGCAGGGGTGCAGCTAGGGTGCAGGTGTGCAAGGCATCCACACCC	37	CCTGCTCACTCATGTCCTCATCCAGAAAACATTCTGGAGCAGCCACTTCG	2	856258	R		rs76771226	TRUE	NA				chr2:863930-865091	S_Shore			NA				NA
cg21061994	0.0067086471987582	2	866867	p	SNTG2	IGR	shore	IGR - shore	0	0	163	158	866049	869533	3485	866258	867791	1534	2.74160120625961e-05	0.0814265518887894	10795360	TATCATCCTCTTCTACAAAACAAAAAAATCCTAAAAACACCATCTTCCCA	14659313	TATCATCCTCTTCTACAAAACGAAAAAATCCTAAAAACGCCATCTTCCCG	I	C	Grn	AGGCGGCAGGAAGACGGCGCCGGGATCTTCCTGTCCTGCAGAAGAGGATGACACAGACAG[CG]GGAAGATGGCGCCTCCAGGATCTTTCCGTCCTGCAGAAGAGGATGACACAGGTGGCGGGA	37	CGGGAAGATGGCGCCTCCAGGATCTTTCCGTCCTGCAGAAGAGGATGACA	2	856867	F			NA	NA				chr2:863930-865091	S_Shore			NA	2:856867-857191			NA
cg02491701	0.0801177855144059	2	867049	p	SNTG2	IGR	shore	IGR - shore	0	0	163	158	866049	869533	3485	866258	867791	1534	2.74160120625961e-05	0.042767546830105	53662394	TATCTTCCTCCTACCTATATCATCCTCTTCTACAAAACAAAAAAACCCCA	66786378	TATCTTCCTCCTACCTATATCATCCTCTTCTACAAAACGAAAAAACCCCG	I	A	Red	CGCTGGGATCTTCCCGTCCTGCAGAAGAGGATGACACAGGTGGCAGGAAGACGGTGCCTC[CG]GGGTCTTCCCGTCCTGCAGAAGAGGATGACACAGGCAGGAGGAAGACACAGGCAGGAGGA	37	CGGGGTCTTCCCGTCCTGCAGAAGAGGATGACACAGGCAGGAGGAAGACA	2	857049	F			NA	NA				chr2:863930-865091	S_Shore			NA	2:856867-857191			NA
cg03579107	0.0183163772914821	2	867791	p	SNTG2	IGR	shelf	IGR - shelf	0	0	1742	158	866049	869533	3485	866258	867791	1534	2.74160120625961e-05	0.0619873235836055	12785418	TACCAAAACCAAAAAACATTTACTATAACTCCCTCTCAACCTAACACCCA	35735453	TACCAAAACCAAAAAACGTTTACTATAACTCCCTCTCAACCTAACACCCG	I	A	Red	TGGGGACTGCGCGGCAGCAGGGGTGGCAGAAGGAGGAGGCACGAGGGTGTGGGCACTGGC[CG]GGTGCCAGGCTGAGAGGGAGCCACAGCAAACGCCCCTTGGCTTTGGCATGGGCAGGACAG	37	TGCCAAAGCCAAGGGGCGTTTGCTGTGGCTCCCTCTCAGCCTGGCACCCG	2	857791	F	rs12612331		NA	NA				chr2:863930-865091	S_Shelf			NA				NA
cg11170214	0.261453272408335	2	911278	p	SNTG2	IGR	open sea	IGR - open sea	0	0	914	159	910404	912785	2382	911278	911871	594	0.000828967251685923	0.00966858790249003	26658330	AAACATAATCRCCTTCRCAACCCTTTAAAAACAACTTTAATAAATTTTCC	NA		II			TTGGAGTTGATGTGTAAATTACACGAGGCATAGAACGATGCGGACTCCAGACCTGCACCG[CG]GAAAACTCACTAAAGCTGTCTCCAAAGGGCTGCGAAGGCGACCATGCCTCTACCCAACGT	37	GGCATGGTCGCCTTCGCAGCCCTTTGGAGACAGCTTTAGTGAGTTTTCCG	2	901278	F			NA	NA								NA	2:901276-901338			NA
cg12649374	0.033683227570574	2	911318	p	SNTG2	IGR	open sea	IGR - open sea	0	0	914	159	910404	912785	2382	911278	911871	594	0.000828967251685923	0.0252922728310269	33756415	AACCCCTCTAATAATTTTCTAAAAATAACACRTTAAATAAAAACATAATC	NA		II			CGGACTCCAGACCTGCACCGCGGAAAACTCACTAAAGCTGTCTCCAAAGGGCTGCGAAGG[CG]ACCATGCCTCTACCCAACGTGCCACTCTCAGAAAACCACCAGAGGGGCCAGTGACAGAGA	37	GCCCCTCTGGTGGTTTTCTGAGAGTGGCACGTTGGGTAGAGGCATGGTCG	2	901318	F			NA	NA								NA	2:901276-901338			NA
cg26833798	0.0340478778094513	2	911822	p	SNTG2	IGR	open sea	IGR - open sea	0	0	914	159	910404	912785	2382	911278	911871	594	0.000828967251685923	0.0364384522384418	10658442	CRCCTCTACTTCCCTCACATCCTATCCTAAATAATAAATACRTAACTATC	NA		II			AGGACACAGGATCCCGAAACATGGTCCCCACATCAGAAACTGCACAGTGGAAACGCTATG[CG]ATAGCCACGCATCCACCACCCAGGACAGGATGTGAGGGAAGCAGAGGCGGCACGTTCCAA	37	GCCTCTGCTTCCCTCACATCCTGTCCTGGGTGGTGGATGCGTGGCTATCG	2	901822	F			NA	NA								NA	2:901695-901915			NA
cg12685726	0.00516241815846808	2	911871	p	SNTG2	IGR	open sea	IGR - open sea	0	0	914	159	910404	912785	2382	911278	911871	594	0.000828967251685923	0.0519955393320333	22709360	CATATACRAATCCTAATAACTACAAACCTAACACRTCCTTAAAACRTACC	NA		II			GAAACGCTATGCGATAGCCACGCATCCACCACCCAGGACAGGATGTGAGGGAAGCAGAGG[CG]GCACGTTCCAAGGACGTGCTAGGTTTGCAGCCATCAGGACTCGCATATGCTACTGGTAGA	37	CGGCACGTTCCAAGGACGTGCTAGGTTTGCAGCCATCAGGACTCGCATAT	2	901871	F	rs4854427		NA	NA								NA	2:901695-901915			NA
cg05978707	0.0145637550322383	2	1204376	p	SNTG2	Body	open sea	Body - open sea	0	0	478	160	1204348	1205304	957	1204376	1204879	504	0.00119995445336718	0.0739044944404614	17770317	ACAACACAAAATCRTTACTACCRATAACAAAACAAACCCATAACCTAAAC	NA		II			CGGCTCTGACCACAGCACAGAGTCGTTGCTACCGATAACAAGGCAGACCCATGACCTGGA[CG]CCCGTTGGAATGTCATCAGCCATTCTATCGTGTGTCTCTCGACCTAAACTCGCTGAGTGG	37	CAGCACAGAGTCGTTGCTACCGATAACAAGGCAGACCCATGACCTGGACG	2	1194376	R			NA	NA	SNTG2	NM_018968	Body					NA	2:1193816-1194474			NA
cg09062961	0.224081329820859	2	1204735	p	SNTG2	Body	open sea	Body - open sea	0	0	478	160	1204348	1205304	957	1204376	1204879	504	0.00119995445336718	0.0268750254492643	27782464	TATATTAAACTTAAATTCTATATTCCAAATACCTACAAATACCTCTCCCC	NA		II			ATCAGTTGAAATGTGTTGGACTTGAGTTCTGTGTTCCAGGTGCCTGCAGATGCCTCTCCC[CG]CATGCAGCCTCCTCTGCCTCTGTGACGCTTCATTCTCCTTTCTTCTGTACAGGCCCCATC	37	CGGGGAGAGGCATCTGCAGGCACCTGGAACACAGAACTCAAGTCCAACAC	2	1194735	R			NA	NA	SNTG2	NM_018968	Body					NA	2:1194735-1194880	2:1204726-1204934	Unclassified_Cell_type_specific	NA
cg27243490	0.0364910984635702	2	1204826	p	SNTG2	Body	open sea	Body - open sea	0	0	478	160	1204348	1205304	957	1204376	1204879	504	0.00119995445336718	0.0315797925241622	29621482	CATAAACAAAAACACAAACAAAATATCCAACCAACACTTCTCATACCTCA	41775415	CATAAACAAAAACACGAACAAAATATCCAACCAACGCTTCTCATACCTCG	I	A	Red	TCATTCTCCTTTCTTCTGTACAGGCCCCATCGTCACCTTCCTCGCCCATAGCTAAGGACC[CG]AGGTATGAGAAGCGCTGGCTGGACACCTTGTCCGTGCCTCTGTCCATGGCTCGCATCTCA	37	CATGGACAGAGGCACGGACAAGGTGTCCAGCCAGCGCTTCTCATACCTCG	2	1194826	F			NA	NA	SNTG2	NM_018968	Body					NA	2:1194735-1194880	2:1204726-1204934	Unclassified_Cell_type_specific	NA
cg13049247	0.0418590762575354	2	1204879	p	SNTG2	Body	open sea	Body - open sea	0	0	478	160	1204348	1205304	957	1204376	1204879	504	0.00119995445336718	0.040228738157192	69675322	ATATAAAAAACRCTAACTAAACACCTTATCCRTACCTCTATCCATAACTC	NA		II			AAGGACCCGAGGTATGAGAAGCGCTGGCTGGACACCTTGTCCGTGCCTCTGTCCATGGCT[CG]CATCTCAAGGTACAAAGCCGGAACGGAAAAATTAAGGTGTGTGACCATTGTCTGAGATGG	37	TATGAGAAGCGCTGGCTGGACACCTTGTCCGTGCCTCTGTCCATGGCTCG	2	1194879	R			NA	NA	SNTG2	NM_018968	Body					NA	2:1194735-1194880	2:1204726-1204934	Unclassified_Cell_type_specific	NA
cg16016036	0.195430933687905	2	1417109	p	TPO	TSS1500	open sea	TSS1500 - open sea	0	0	112	161	1417041	1417276	236	1417109	1417248	140	3.36079014107758e-05	0.0235798932713777	56678414	ATAACATAACACTTTATTTCTAACCAATCAAAACACACAAAAAACCCRAC	NA		II			TGTGGACCCCGATGACATGGCACTTTGTTTCTGACCAGTCAGGACACACAAGAGGCCCGG[CG]CAAACACAACAAAGCCCGCAGACATTCTGTCCCCACGAAGAACGGACGCCACTCGACTTC	37	CGCCGGGCCTCTTGTGTGTCCTGACTGGTCAGAAACAAAGTGCCATGTCA	2	1396116	R			NA	TRUE	TPO;TPO;TPO;TPO	NM_175721;NM_000547;NM_175719;NM_175722	TSS1500;TSS200;TSS200;TSS1500					NA				NA
cg12680131	0.00330414635346861	2	1417153	p	TPO	TSS1500	open sea	TSS1500 - open sea	0	0	112	161	1417041	1417276	236	1417109	1417248	140	3.36079014107758e-05	0.168301424073853	72667443	CTCCACACTTAAATAACCCATCAAAATACTAAAAAATCAAATAACATCCA	16645395	CTCCGCGCTTAAATAACCCGTCAAAATACTAAAAAATCGAATAACGTCCG	I	T	Red	CACACAAGAGGCCCGGCGCAAACACAACAAAGCCCGCAGACATTCTGTCCCCACGAAGAA[CG]GACGCCACTCGACTTCCTAGCATCTTGACGGGCTATCCAAGCGCGGAGTCAGTTTATAAG	37	CGGACGCCACTCGACTTCCTAGCATCTTGACGGGCTATCCAAGCGCGGAG	2	1396160	F	rs2071402		NA	NA	TPO;TPO;TPO;TPO	NM_175721;NM_000547;NM_175719;NM_175722	TSS1500;TSS200;TSS200;TSS1500					NA				NA
cg06500727	0.0030954831194912	2	1417164	p	TPO	TSS1500	open sea	TSS1500 - open sea	0	0	112	161	1417041	1417276	236	1417109	1417248	140	3.36079014107758e-05	0.123601808602645	57793455	TTATAAACTAACTCCACACTTAAATAACCCATCAAAATACTAAAAAATCA	30710433	TTATAAACTAACTCCGCGCTTAAATAACCCGTCAAAATACTAAAAAATCG	I	A	Red	CCCGGCGCAAACACAACAAAGCCCGCAGACATTCTGTCCCCACGAAGAACGGACGCCACT[CG]ACTTCCTAGCATCTTGACGGGCTATCCAAGCGCGGAGTCAGTTTATAAGGTGGGTAACCA	37	TTATAAACTGACTCCGCGCTTGGATAGCCCGTCAAGATGCTAGGAAGTCG	2	1396171	F	rs2071402		NA	NA	TPO;TPO;TPO;TPO	NM_175721;NM_000547;NM_175719;NM_175722	TSS1500;TSS200;TSS200;TSS1500					NA				NA
cg07083862	0.000865448754582396	2	1417248	p	TPO	1stExon	open sea	1stExon - open sea	0	0	83	161	1417041	1417276	236	1417109	1417248	140	3.36079014107758e-05	0.088281806941736	39804407	CAACTACACTACTAAATAATTTTCACRACTATAACTCTTCTAAAATAAAC	NA		II			TATCCAAGCGCGGAGTCAGTTTATAAGGTGGGTAACCAAGTCCCTGGAAGGCAATTAAGG[CG]CCCATTTCAGAAGAGTTACAGCCGTGAAAATTACTCAGCAGTGCAGTTGGCTGAGAAGAG	37	CGCCCATTTCAGAAGAGTTACAGCCGTGAAAATTACTCAGCAGTGCAGTT	2	1396255	F	rs28909986		NA	NA	TPO;TPO;TPO;TPO;TPO;TPO	NM_175719;NM_000547;NM_000547;NM_175721;NM_175719;NM_175722	1stExon;1stExon;5'UTR;TSS1500;5'UTR;TSS1500					NA				NA
cg14671764	0.0040196233366449	2	1690592	p	PXDN	Body	open sea	Body - open sea	0	0	478	162	1690114	1691662	1549	1690592	1691184	593	6.95466878379724e-08	0.189038886631321	26630391	CCACAACTACTAATCCATAATCACAAATCACTAACTCACTAAACACAACA	28660377	CCACAACTACTAATCCGTAATCACGAATCACTAACTCACTAAACACAACG	I	A	Red	TGCACAATCCCAGAGTGGTCTCCCCCCTGCACCGCTTGGCCTCAAACTCTCTGACAACAT[CG]CTGTGTCCAGTGAGCCAGTGACCCGTGACCACGGATCAGCAGCTGTGGCAGGAGGACGTC	37	CGCTGTGTCCAGTGAGCCAGTGACCCGTGACCACGGATCAGCAGCTGTGG	2	1669599	F			NA	NA	PXDN	NM_012293	Body					TRUE	2:1669571-1669748			TRUE
cg20417128	0.00301564819261452	2	1690625	p	PXDN	Body	open sea	Body - open sea	0	0	478	162	1690114	1691662	1549	1690592	1691184	593	6.95466878379724e-08	0.11303527673996	39807381	ACTCTCTAACAACATCACTATATCCAATAAACCAATAACCCATAACCACA	54673326	ACTCTCTAACAACATCGCTATATCCAATAAACCAATAACCCGTAACCACG	I	A	Red	GCTTGGCCTCAAACTCTCTGACAACATCGCTGTGTCCAGTGAGCCAGTGACCCGTGACCA[CG]GATCAGCAGCTGTGGCAGGAGGACGTCACGCTGCGTCACAGCAAACAGCTGCTTTCATCC	37	ACTCTCTGACAACATCGCTGTGTCCAGTGAGCCAGTGACCCGTGACCACG	2	1669632	R			NA	NA	PXDN	NM_012293	Body					TRUE	2:1669571-1669748			TRUE
cg04409509	0.0149469325600647	2	1690740	p	PXDN	Body	open sea	Body - open sea	0	0	478	162	1690114	1691662	1549	1690592	1691184	593	6.95466878379724e-08	0.0860889815669114	31635486	TCCTAAAACCRTAACAAATTACAACTCCTCAAAAATAAACTCAATTTACC	NA		II			TTCATCCACATTCCTAAAACCGTGACAAATTGCAGCTCCTCAGGAATGGGCTCAGTTTGC[CG]AGTGAAAGGTGACTGGCCGAGCAAACAAACCAGGACAAATCCTCCTTTTTACCAGGACAT	37	CGGCAAACTGAGCCCATTCCTGAGGAGCTGCAATTTGTCACGGTTTTAGG	2	1669747	R			NA	NA	PXDN	NM_012293	Body					NA	2:1669571-1669748			TRUE
cg21464492	0.0161626147820543	2	1691062	p	PXDN	Body	open sea	Body - open sea	0	0	478	162	1690114	1691662	1549	1690592	1691184	593	6.95466878379724e-08	0.116558236631935	55751492	CTCCTCCCCAAACACCCTAAATATTTCCCCTATAAAAAATACCTTAATCA	15736386	CTCCTCCCCGAACACCCTAAATATTTCCCCTATAAAAAATACCTTAATCG	I	A	Red	GCAAAGAGCCCTCTCCTCCCCGGGCACCCTGGATATTTCCCCTGTGAAGGATGCCTTGAT[CG]GACTTGGGCGCCTGCCTGTCTCTCCTCTAAGTTGTGACAGGGATTCCATCGATATTACTG	37	CTCCTCCCCGGGCACCCTGGATATTTCCCCTGTGAAGGATGCCTTGATCG	2	1670069	R			NA	NA	PXDN	NM_012293	Body					NA	2:1670005-1670270			NA
cg01454538	0.017680726371969	2	1691165	p	PXDN	Body	open sea	Body - open sea	0	0	478	162	1690114	1691662	1549	1690592	1691184	593	6.95466878379724e-08	0.0878745167668351	47726325	TATTACTATCCTTAATATCAAAAAAACATAACCCAAAACCTAATACCRCC	NA		II			GATTCCATCGATATTACTGTCCTTGGTGTCAGGAAAGCATGGCCCAGGGCCTGGTGCCGC[CG]TAAGGAAACCAGGGATACGTCCTGAGGGGTGGGTGGAGGGCTGGCTGGGTGGAAGGCGGG	37	CGGCGGCACCAGGCCCTGGGCCATGCTTTCCTGACACCAAGGACAGTAAT	2	1670172	R		rs73180781	NA	NA	PXDN	NM_012293	Body					NA	2:1670005-1670270			NA
cg27160524	0.00631061751236559	2	1691184	p	PXDN	Body	open sea	Body - open sea	0	0	478	162	1690114	1691662	1549	1690592	1691184	593	6.95466878379724e-08	0.0763417315384746	33802492	AAAAAAACATAACCCAAAACCTAATACCRCCRTAAAAAAACCAAAAATAC	NA		II			TCCTTGGTGTCAGGAAAGCATGGCCCAGGGCCTGGTGCCGCCGTAAGGAAACCAGGGATA[CG]TCCTGAGGGGTGGGTGGAGGGCTGGCTGGGTGGAAGGCGGGGCGGAGGGCAAATGACTCG	37	GGAAAGCATGGCCCAGGGCCTGGTGCCGCCGTAAGGAAACCAGGGATACG	2	1670191	R			NA	NA	PXDN	NM_012293	Body					NA	2:1670005-1670270			NA
cg17187595	0.0118168468531058	2	1878990	p	MYT1L	Body	open sea	Body - open sea	0	0	478	163	1878512	1880490	1979	1878990	1880131	1142	6.43115110615826e-05	0.0810631509399835	15744419	AAAAAATACTAACTAAACATAAAACTACCAAAATAAATACAATCACTACA	31682362	GAAAAATACTAACTAAACATAAAACTACCGAAATAAATACGATCGCTACG	I	A	Red	TCCGGCGCAGGCGGAAGATACTGACTGAGCATAGAGCTGCCGGGGTGAGTGCGATCGCTG[CG]GGGAAAGGTCACAGTGACATCCTGAGGCGGGAAACTGGACCTTTAGAGAGTCGCACATTG	37	GGAAGATACTGACTGAGCATAGAGCTGCCGGGGTGAGTGCGATCGCTGCG	2	1857997	R			NA	NA	MYT1L	NM_015025	Body					NA	2:1857939-1858051			NA
cg20147164	0.00780649947758836	2	1879019	p	MYT1L	Body	open sea	Body - open sea	0	0	478	163	1878512	1880490	1979	1878990	1880131	1142	6.43115110615826e-05	0.0671187669891471	27620456	CCAAACCCAACACCAACACAATATACRACTCTCTAAAAATCCAATTTCCC	NA		II			CATAGAGCTGCCGGGGTGAGTGCGATCGCTGCGGGGAAAGGTCACAGTGACATCCTGAGG[CG]GGAAACTGGACCTTTAGAGAGTCGCACATTGTGCTGGTGTTGGGCCTGGGTGAACAGCCT	37	CAGGCCCAACACCAGCACAATGTGCGACTCTCTAAAGGTCCAGTTTCCCG	2	1858026	F			NA	NA	MYT1L	NM_015025	Body					NA	2:1857939-1858051			NA
cg26606257	0.463145642865342	2	1879380	p	MYT1L	Body	open sea	Body - open sea	0	0	478	163	1878512	1880490	1979	1878990	1880131	1142	6.43115110615826e-05	0.0184620440629825	59605335	AATAAAATCTAATTACCTCCTAACCCAATACTTAAAAACAAAAACAAAAC	NA		II			AATCAAAGCAGTTCTCTGAGGAGAAGGCGAGTGCCTCAGTTTCCCTCCCGGCCTCACTGC[CG]TTCTGTCTCTGTCCCCAAGCACTGGGCCAGGAGGCAACCAGACTTTACTAAGGGTGGATG	37	GTAAAGTCTGGTTGCCTCCTGGCCCAGTGCTTGGGGACAGAGACAGAACG	2	1858387	F			NA	NA	MYT1L	NM_015025	Body					NA	2:1858354-1858466			NA
cg04258102	0.0406527146338509	2	1879444	p	MYT1L	Body	open sea	Body - open sea	0	0	478	163	1878512	1880490	1979	1878990	1880131	1142	6.43115110615826e-05	0.0390690752616751	20796492	CCCAAACACTAAACCAAAAAACAACCAAACTTTACTAAAAATAAATATCC	NA		II			CTGTCTCTGTCCCCAAGCACTGGGCCAGGAGGCAACCAGACTTTACTAAGGGTGGATGTC[CG]GGGATCGATGAGCGGAAGCAGATCGTGTTTGATAATCAGATTATTGCCAGGAAAGAAATC	37	CCAAGCACTGGGCCAGGAGGCAACCAGACTTTACTAAGGGTGGATGTCCG	2	1858451	R			NA	NA	MYT1L	NM_015025	Body					NA	2:1858354-1858466			NA
cg21135516	0.0338217224127252	2	1879820	p	MYT1L	Body	open sea	Body - open sea	0	0	478	163	1878512	1880490	1979	1878990	1880131	1142	6.43115110615826e-05	0.0447974608808491	60662375	ATATACACTTCRAATTTCTAAAATACAATTCTATCCACRTACACATCTAC	NA		II			TCTTAACAAAGATGTACACTTCGGGTTTCTGGAGTACAGTTCTGTCCACGTGCACATCTG[CG]GTGAGGTTGAGGGCTGCAGTGATATTGAAAGTCTCTTTGGCCGCCTGATTCCCGGGTATT	37	TGTACACTTCGGGTTTCTGGAGTACAGTTCTGTCCACGTGCACATCTGCG	2	1858827	R			NA	NA	MYT1L	NM_015025	Body					NA	2:1858815-1858882			NA
cg10256733	0.0412052829652507	2	1879874	p	MYT1L	Body	open sea	Body - open sea	0	0	478	163	1878512	1880490	1979	1878990	1880131	1142	6.43115110615826e-05	0.0562703988890356	66809443	AAATTAAAAACTACAATAATATTAAAAATCTCTTTAACCRCCTAATTCCC	NA		II			CATCTGCGGTGAGGTTGAGGGCTGCAGTGATATTGAAAGTCTCTTTGGCCGCCTGATTCC[CG]GGTATTTTCAGTGATGTGCAGGGGAATGCTGTACTCTCAGGTGAGTAGCACATTTGGAGA	37	CGGGAATCAGGCGGCCAAAGAGACTTTCAATATCACTGCAGCCCTCAACC	2	1858881	R			NA	NA	MYT1L	NM_015025	Body					NA	2:1858815-1858882			NA
cg22946562	0.00911435196730643	2	1880012	p	MYT1L	Body	open sea	Body - open sea	0	0	478	163	1878512	1880490	1979	1878990	1880131	1142	6.43115110615826e-05	0.112437507496353	20643357	TTTTATAATTATTTTAATTCCCAAAAAATCRAATTCTATAAACCCCTCTC	NA		II			GAATTTCCAAATTTTGTAGTTATTTTAATTCCCAGAAAATCGGATTCTGTGGGCCCCTCT[CG]CTGGGGGTGGCAACAGACTCAGGGCGTGGGCCTGAGCCCCAGAGTCTGGGAGAGTGAGAA	37	TTTGTAGTTATTTTAATTCCCAGAAAATCGGATTCTGTGGGCCCCTCTCG	2	1859019	R			NA	NA	MYT1L	NM_015025	Body					NA	2:1859019-1859157			NA
cg21452447	0.0616282872034764	2	1880131	p	MYT1L	Body	open sea	Body - open sea	0	0	478	163	1878512	1880490	1979	1878990	1880131	1142	6.43115110615826e-05	0.0337262523216678	45677475	TATTCTCAAACTAAACTCRAAATCCTAAACACRAATAACACRAAAACCAC	NA		II			GAAGGGGTGGGTCTTGGCATCCTCGTCTGTCAACACCTACTGCCTGGTGATGCGTCCACG[CG]TGGCCTTCGTGCCATCCGTGCCCAGGACTCCGAGTCCAGCCTGAGAACAGGCCCCCAGAG	37	GTTCTCAGGCTGGACTCGGAGTCCTGGGCACGGATGGCACGAAGGCCACG	2	1859138	F	rs13009772		NA	NA	MYT1L	NM_015025	Body					NA	2:1859019-1859157			NA
cg01743020	0.0322257873346893	2	1886086	p	MYT1L	Body	open sea	Body - open sea	0	0	478	164	1885608	1886605	998	1886086	1886127	42	0.00120326412082478	0.0397483734132333	44791434	AAACACCCAAATACACATAATCAACCATACACATAAATAAAAATATCTCA	60699330	AAACACCCGAATACACGTAATCAACCATACGCGTAAATAAAAATATCTCG	I	A	Red	GACGCTATGCACGGGAGTGACCCACACCCGAGAAACCCCAGGCCATCACCTCTTCTCCCC[CG]AGACATTCCCATTCACGCGCATGGCTGATCACGTGCACCCGGGTGCTCTCGGGTGAGCCA	37	GAGCACCCGGGTGCACGTGATCAGCCATGCGCGTGAATGGGAATGTCTCG	2	1865093	F			NA	NA	MYT1L	NM_015025	Body					NA	2:1865061-1865166			NA
cg09927251	0.0275394927235319	2	1886105	p	MYT1L	Body	open sea	Body - open sea	0	0	478	164	1885608	1886605	998	1886086	1886127	42	0.00120326412082478	0.0619054572401548	36675362	ACTAACTTAACTCACCCAAAAACACCCAAATACACATAATCAACCATACA	65676467	ACTAACTTAACTCACCCGAAAACACCCGAATACACGTAATCAACCATACG	I	C	Grn	ACCCACACCCGAGAAACCCCAGGCCATCACCTCTTCTCCCCCGAGACATTCCCATTCACG[CG]CATGGCTGATCACGTGCACCCGGGTGCTCTCGGGTGAGCCAAGTCAGCTGCCGAATGGTT	37	GCTGACTTGGCTCACCCGAGAGCACCCGGGTGCACGTGATCAGCCATGCG	2	1865112	F	rs7581359		NA	NA	MYT1L	NM_015025	Body					NA	2:1865061-1865166			NA
cg17162031	0.0397882789631233	2	1886127	p	MYT1L	Body	open sea	Body - open sea	0	0	478	164	1885608	1886605	998	1886086	1886127	42	0.00120326412082478	0.0399569776256069	50706343	ATAAAAAATTAAACCATTCRACAACTAACTTAACTCACCCRAAAACACCC	NA		II			GCCATCACCTCTTCTCCCCCGAGACATTCCCATTCACGCGCATGGCTGATCACGTGCACC[CG]GGTGCTCTCGGGTGAGCCAAGTCAGCTGCCGAATGGTTCAATTCTTTATAACAGAAACAA	37	TAAAGAATTGAACCATTCGGCAGCTGACTTGGCTCACCCGAGAGCACCCG	2	1865134	F	rs7581359		NA	NA	MYT1L	NM_015025	Body					NA	2:1865061-1865166			NA
cg02966841	0.0553025619137696	2	1926366	p	MYT1L	Body	open sea	Body - open sea	0	0	478	165	1926057	1927385	1329	1926366	1927209	844	4.86731964561898e-07	0.049821671891718	73804471	TACTCAAACATACTAAACCTCATACAACTAAAAAAACAATTAAACCCCCA	26646397	TACTCGAACATACTAAACCTCATACGACTAAAAAAACAATTAAACCCCCG	I	A	Red	GTATCGTCGTCCCGCTCATGACACCCATCCTCCTTCGCACAGCTGGCAAACACTCTCGAC[CG]GGGGCTCAACTGCTCCTCCAGCCGCATGAGGTTCAGCATGTCCGAGTAGTTTCTGTCCGG	37	CGGGGGCTCAACTGCTCCTCCAGCCGCATGAGGTTCAGCATGTCCGAGTA	2	1905373	F			NA	NA	MYT1L	NM_015025	Body					NA	2:1905297-1905624			NA
cg18148375	0.0196050633290219	2	1926535	p	MYT1L	Body	open sea	Body - open sea	0	0	478	165	1926057	1927385	1329	1926366	1927209	844	4.86731964561898e-07	0.0865171063203728	21654417	ACAAATTCCTCTCCTACAAATTAATCTCACTAAACTTCCTAACCAAATCA	24617351	ACGAATTCCTCTCCTACGAATTAATCTCACTAAACTTCCTAACCAAATCG	I	A	Red	TCATGTTCTGCTGCGGATTCCTCTCCTGCGGGTTGGTCTCACTGAGCTTCCTGGCCAGGT[CG]AAGCACTGATTCCTCAAACACTCCAGACTGCTCAGACACACCTCCTCATCGCTCTCCTCC	37	CGACCTGGCCAGGAAGCTCAGTGAGACCAACCCGCAGGAGAGGAATCCGC	2	1905542	R			NA	NA	MYT1L	NM_015025	Body					NA	2:1905297-1905624			NA
cg25654677	0.0360789854842183	2	1926671	p	MYT1L	Body	open sea	Body - open sea	0	0	478	165	1926057	1927385	1329	1926366	1927209	844	4.86731964561898e-07	0.0460655595607627	43743330	TCATAAACTTCCCCAACATAACRTAATTCATATTTCTACTATCTTACTAC	NA		II			GAGTCCGTTGTTCATGGGCTTCCCCAACATGACGTAATTCATATTTCTACTGTCTTGCTG[CG]ACATGCTGTCTGCATAATTTCTGTCATTCATGTTTTCTGAGAGCACAACACCGTGTCCTT	37	CGCAGCAAGACAGTAGAAATATGAATTACGTCATGTTGGGGAAGCCCATG	2	1905678	R			NA	NA	MYT1L	NM_015025	Body			low-CpG:1905605-1905922		NA				NA
cg06552160	0.0202245670277139	2	1926724	p	MYT1L	Body	open sea	Body - open sea	0	0	478	165	1926057	1927385	1329	1926366	1927209	844	4.86731964561898e-07	0.0740567650395129	47770465	ATACTATCTACATAATTTCTATCATTCATATTTTCTAAAAACACAACACC	NA		II			CTTGCTGCGACATGCTGTCTGCATAATTTCTGTCATTCATGTTTTCTGAGAGCACAACAC[CG]TGTCCTTGGGCTAATAGTTTAAGGGAGTCCACTGTTTCTCTAACAACATCACTGTCTAAG	37	CGGTGTTGTGCTCTCAGAAAACATGAATGACAGAAATTATGCAGACAGCA	2	1905731	R			NA	NA	MYT1L	NM_015025	Body			low-CpG:1905605-1905922		NA				NA
cg00067742	0.023124066248173	2	1926888	p	MYT1L	Body	open sea	Body - open sea	0	0	478	165	1926057	1927385	1329	1926366	1927209	844	4.86731964561898e-07	0.0443221394394715	67793462	TTCCAAACTATTAAAAATATTACTATTCATTTCTAACTCAATCCTAACCC	NA		II			TCACTATCGTCTTCCAGACTATTGGAGGTATTGCTGTTCATTTCTGACTCAGTCCTGGCC[CG]GTAGGCTGCATCCTCAGCGATTTTGCCGAGGTTTAACAATGACTTGGCCACCAGTTCATC	37	CGGGCCAGGACTGAGTCAGAAATGAACAGCAATACCTCCAATAGTCTGGA	2	1905895	R			NA	NA	MYT1L	NM_015025	Body			low-CpG:1905605-1905922		NA				NA
cg14128411	0.00113777909925287	2	1926907	p	MYT1L	Body	open sea	Body - open sea	0	0	478	165	1926057	1927385	1329	1926366	1927209	844	4.86731964561898e-07	0.10621812583104	56683439	ACAATTACRATAAACTAATAACCAAATCATTATTAAACCTCRACAAAATC	NA		II			TATTGGAGGTATTGCTGTTCATTTCTGACTCAGTCCTGGCCCGGTAGGCTGCATCCTCAG[CG]ATTTTGCCGAGGTTTAACAATGACTTGGCCACCAGTTCATCGTAATTGTCATATTCGTCA	37	CAATTACGATGAACTGGTGGCCAAGTCATTGTTAAACCTCGGCAAAATCG	2	1905914	F	rs80078908		NA	NA	MYT1L	NM_015025	Body			low-CpG:1905605-1905922		NA				NA
cg08689708	0.0525332014316367	2	1927209	p	MYT1L	Body	open sea	Body - open sea	0	0	478	165	1926057	1927385	1329	1926366	1927209	844	4.86731964561898e-07	0.0492488557197094	23621451	ATAATTCACAACAAATATTTTAAATAACCTTCTACTTTTTAACAACATCC	NA		II			CATCTCACAGAACTGTAAGTCCCATTTGCAGCTGGGTTGAAAAAGTTGACATAAAGAAAA[CG]GATGTTGCTAAAAAGCAGAAGGCCATTTAAAATACTTGTTGTGAATTATTAATTTCTTTA	37	CGGATGTTGCTAAAAAGCAGAAGGCCATTTAAAATACTTGTTGTGAATTA	2	1906216	F			NA	NA	MYT1L	NM_015025	Body					NA				NA
cg14958969	0.00121987449457984	2	1942814	p	MYT1L	Body	shore	Body - shore	0	0	148	166	1942666	1944550	1885	1942814	1943663	850	4.56558926109575e-06	0.135415684538727	37684374	TATAAAAATAAAAATACCCAACTAAATAAACAAATAATAACATCCAACCA	54698446	TATAAAAATAAAAATACCCGACTAAATAAACAAATAATAACATCCAACCG	I	A	Red	ATTTCAGTTTACTATAGAGGTGAAAATACCCGACTGGATGAACAAATAATGGCATCCAGC[CG]GGATAAATCGCCTGAGACTTTCTCTCTACTCGCAAGGCTGAGGCCAGCATGACCTTGTCC	37	CGGCTGGATGCCATTATTTGTTCATCCAGTCGGGTATTTTCACCTCTATA	2	1921821	R			NA	NA	MYT1L	NM_015025	Body	chr2:1941068-1941560	S_Shore			NA				NA
cg25376660	0.007399583598296	2	1942893	p	MYT1L	Body	shore	Body - shore	0	0	148	166	1942666	1944550	1885	1942814	1943663	850	4.56558926109575e-06	0.110344389249202	10629435	CRCCCATCCTACRTAACACAAAATAACCRTCTAAATACAAAAACCAAAAC	NA		II			CTTTCTCTCTACTCGCAAGGCTGAGGCCAGCATGACCTTGTCCCAGCAGTTCCGTCACGA[CG]CCCTGGTTTCTGCACTCAGACGGCCACCCTGTGCCACGCAGGATGGGCGCGGGAGTCACA	37	CGCCCTGGTTTCTGCACTCAGACGGCCACCCTGTGCCACGCAGGATGGGC	2	1921900	F			NA	NA	MYT1L	NM_015025	Body	chr2:1941068-1941560	S_Shore			NA	2:1921892-1921984			NA
cg22511877	0.00879382580588214	2	1942942	p	MYT1L	Body	shore	Body - shore	0	0	148	166	1942666	1944550	1885	1942814	1943663	850	4.56558926109575e-06	0.170003842519758	46753371	TTAAAAAAAAACCACATAACCAAAACACAAAACAAAATATAACTCCCACA	62673410	TTAAAAAAAAACCACGTAACCAAAACACAAAACGAAATATAACTCCCGCG	I	C	Grn	TTCCGTCACGACGCCCTGGTTTCTGCACTCAGACGGCCACCCTGTGCCACGCAGGATGGG[CG]CGGGAGTCACACTCCGCTCTGTGCTCTGGCCACGTGGCTTCCTTTTAATCTCAGGTCTCG	37	CGCGGGAGTCACACTCCGCTCTGTGCTCTGGCCACGTGGCTTCCTTTTAA	2	1921949	F	rs7565890		NA	NA	MYT1L	NM_015025	Body	chr2:1941068-1941560	S_Shore			NA	2:1921892-1921984			NA
cg26315667	0.0311981193940145	2	1943663	p	MYT1L	Body	shelf	Body - shelf	0	0	887	166	1942666	1944550	1885	1942814	1943663	850	4.56558926109575e-06	0.0667985313807538	22682368	CTCCTAAAACATAATCACCTAAAAAACCTAACTCCTAAAAACACRCTCAC	NA		II			TGTTGAAACACCCACGTGGGGCTCCTCCAATGGAGACGTCCTTCTCCCAGAGAAAGCCTT[CG]TGAGCGTGTCTCCAGGAGTCAGGCCTCTCAGGTGATTATGTCTTAGGAGAAATGCATTTG	37	CGTGAGCGTGTCTCCAGGAGTCAGGCCTCTCAGGTGATTATGTCTTAGGA	2	1922670	F	rs10865521		NA	NA	MYT1L	NM_015025	Body	chr2:1941068-1941560	S_Shelf			NA				NA
cg20506745	0.0170357285954594	2	2581285	p	MYT1L	IGR	open sea	IGR - open sea	0	0	914	167	2580371	2582471	2101	2581285	2581557	273	0.00140380816599138	0.100067151137495	39736506	ACAAACAAACAACTCTACCACACACCACATAAATATTCTAACAACTAACA	22609327	ACGAACAAACAACTCTACCACACACCACGTAAATATTCTAACAACTAACG	I	A	Red	CTTTAAATCAATGCGGGCAAACAGCTCTGCCACACACCACGTGGGTGTTCTGGCAGCTGG[CG]ATGCACGGCCCAGAATGTGTACTTGGAAGCCGGGAACGGGGCCTGGGCCTTGGTCTCTGT	37	CGCCAGCTGCCAGAACACCCACGTGGTGTGTGGCAGAGCTGTTTGCCCGC	2	2560292	R		rs74666721	NA	NA								NA	2:2560292-2560361			NA
cg05092362	0.416197996820507	2	2581323	p	MYT1L	IGR	open sea	IGR - open sea	0	0	914	167	2580371	2582471	2101	2581285	2581557	273	0.00140380816599138	0.0206263743024425	73726425	CTAACAACTAACRATACACRACCCAAAATATATACTTAAAAACCRAAAAC	NA		II			ACGTGGGTGTTCTGGCAGCTGGCGATGCACGGCCCAGAATGTGTACTTGGAAGCCGGGAA[CG]GGGCCTGGGCCTTGGTCTCTGTGGCTTTCGTTTGCTCTACCCTGGGATTTGCAAATCCAG	37	TGGCAGCTGGCGATGCACGGCCCAGAATGTGTACTTGGAAGCCGGGAACG	2	2560330	R			NA	NA								NA	2:2560292-2560361			NA
cg09355027	0.0173915845140618	2	2581353	p	MYT1L	IGR	open sea	IGR - open sea	0	0	914	167	2580371	2582471	2101	2581285	2581557	273	0.00140380816599138	0.0802037492467125	32748433	TATACTTAAAAACCRAAAACRAAACCTAAACCTTAATCTCTATAACTTTC	NA		II			GGCCCAGAATGTGTACTTGGAAGCCGGGAACGGGGCCTGGGCCTTGGTCTCTGTGGCTTT[CG]TTTGCTCTACCCTGGGATTTGCAAATCCAGAGTGGAGGCTGTGGTATTTCACTGAGATCA	37	CGAAAGCCACAGAGACCAAGGCCCAGGCCCCGTTCCCGGCTTCCAAGTAC	2	2560360	R			NA	NA								NA	2:2560292-2560361			NA
cg21740232	0.212569858577023	2	2581523	p	MYT1L	IGR	open sea	IGR - open sea	0	0	914	167	2580371	2582471	2101	2581285	2581557	273	0.00140380816599138	0.0291803484673749	34627492	TAAAAACACCRTTTTTTCTTCATTACCCRAAACAAAAAACCAAAAACACC	NA		II			TTTATCAGATCTAAAGGCACCGTTTTTTCTTCATTGCCCGAGGCAAGAAGCCAGAGGCAC[CG]CTGCATGTAATTAACATCGCATCCAACACAGACGGACCTGGACCCGGCGTGGGCAACGCT	37	CGGTGCCTCTGGCTTCTTGCCTCGGGCAATGAAGAAAAAACGGTGCCTTT	2	2560530	R			NA	NA								NA	2:2560530-2560589			NA
cg10767420	0.00611031672667088	2	2581557	p	MYT1L	IGR	open sea	IGR - open sea	0	0	914	167	2580371	2582471	2101	2581285	2581557	273	0.00140380816599138	0.119714537772474	52631509	AAAACCAAAAACACCACTACATATAATTAACATCACATCCAACACAAACA	33799485	AAAACCAAAAACACCGCTACATATAATTAACATCGCATCCAACACAAACG	I	A	Red	TGCCCGAGGCAAGAAGCCAGAGGCACCGCTGCATGTAATTAACATCGCATCCAACACAGA[CG]GACCTGGACCCGGCGTGGGCAACGCTTTTCTTCCGGGATATTTATTGATGGGTAACTTGA	37	GAAGCCAGAGGCACCGCTGCATGTAATTAACATCGCATCCAACACAGACG	2	2560564	R			NA	NA								NA	2:2560530-2560589			NA
cg06694012	0.0281036301036311	2	2936423	p	TSSC1	IGR	open sea	IGR - open sea	0	0	914	168	2935686	2937514	1829	2936423	2937468	1046	0.000513658467550188	0.021255077380141	59619409	ACTCTAACTAAATTAATTTCTACCAATAAAAATAATACTAAAACRAATCC	NA		II			CAAAGCCACAGATGATTCTTATGAATCAGGCCATCCTGTGGGGACTCCGTTTGCTAGAGA[CG]GATCCGCCCCAGCATCACCCCCATTGGCAGAAACCAACCCAGCCAGAGTCCCCAGGCCTC	37	CGGATCCGCCCCAGCATCACCCCCATTGGCAGAAACCAACCCAGCCAGAG	2	2915430	F			NA	NA								NA	2:2915156-2915706			NA
cg20441619	0.0263865478898679	2	2936600	p	TSSC1	IGR	open sea	IGR - open sea	0	0	914	168	2935686	2937514	1829	2936423	2937468	1046	0.000513658467550188	0.0232135836583965	10795367	CTAACATATATAAACATATAAAACTCAAAATAAAACTATAATTCCRCCTC	NA		II			CCGTTATGGACAGCTCTGTGCAAACTCCTGTCAGAGGCAGCCTCATCAAAGTACTAAAGG[CG]AGGCGGAACCACAGCTTCACCCTGAGCTTCACATGTCCACATATGCCAGGAGCTTGTGTG	37	TGGCATATGTGGACATGTGAAGCTCAGGGTGAAGCTGTGGTTCCGCCTCG	2	2915607	F	rs9679456		NA	NA								NA	2:2915156-2915706			NA
cg17108285	0.0209575923628002	2	2937468	p	TSSC1	IGR	open sea	IGR - open sea	0	0	914	168	2935686	2937514	1829	2936423	2937468	1046	0.000513658467550188	0.040192016987451	71762442	ATCTAACCACRTTCCACRAAATCRTAATTAATAAAACCTAAAATAAATCC	NA		II			ACTTCACGCCTGTCTGACCACGTTCCACGGGGTCGTGATTGATGAAGCCTAGGGTGAGTC[CG]CCCACCGTCGGCAATGCTGGCCCGAAGCAGGCTGTGCAGGCCTCTGTCCTGAGACCTACC	37	TCTGACCACGTTCCACGGGGTCGTGATTGATGAAGCCTAGGGTGAGTCCG	2	2916475	R			NA	NA								NA	2:2916421-2916476			NA
cg20499506	0.0348715394806346	2	3173204	p	TSSC1	IGR	open sea	IGR - open sea	0	0	914	170	3172290	3174206	1917	3173204	3173292	89	0.00155674948089533	0.125776351765138	49788326	TACACACAAATCTCACTTTAAAAAATATTCACATTATTTCATAAAAAACA	71733450	TACGCACAAATCTCACTTTAAAAAATATTCACGTTATTTCGTAAAAAACG	I	A	Red	CCCACCTCTTACTACGCACAGGTCTCACTTTAGAGAATGTTCACGTTATTTCGTAAAAGG[CG]AATCTCCTGACTTTATCACCCTTACTCTGTCAAAAGACCAAGAACGACGTGAACTCTCAG	37	CGCCTTTTACGAAATAACGTGAACATTCTCTAAAGTGAGACCTGTGCGTA	2	3152211	R			NA	NA								TRUE				TRUE
cg11062387	0.0394926409883903	2	3173253	p	TSSC1	IGR	open sea	IGR - open sea	0	0	914	170	3172290	3174206	1917	3173204	3173292	89	0.00155674948089533	0.0646714037135884	14687304	CRAATCTCCTAACTTTATCACCCTTACTCTATCAAAAAACCAAAAACRAC	NA		II			TTCGTAAAAGGCGAATCTCCTGACTTTATCACCCTTACTCTGTCAAAAGACCAAGAACGA[CG]TGAACTCTCAGCACCTTGGGGCACCGTGCTGATGACACGCGCGCTGAAATGGAAGTTCAG	37	CGTCGTTCTTGGTCTTTTGACAGAGTAAGGGTGATAAAGTCAGGAGATTC	2	3152260	R			NA	NA								NA	2:3152257-3152304			TRUE
cg07948095	0.165803374530314	2	3173279	p	TSSC1	IGR	open sea	IGR - open sea	0	0	914	170	3172290	3174206	1917	3173204	3173292	89	0.00155674948089533	0.0376739835909176	37714397	TAAAATATATAATATCTAAACTTCCATTTCAACRCRCRTATCATCAACAC	NA		II			TATCACCCTTACTCTGTCAAAAGACCAAGAACGACGTGAACTCTCAGCACCTTGGGGCAC[CG]TGCTGATGACACGCGCGCTGAAATGGAAGTTCAGACATCACACATTTCAAGGAAAAGTAG	37	GAAATGTGTGATGTCTGAACTTCCATTTCAGCGCGCGTGTCATCAGCACG	2	3152286	F			NA	NA								NA	2:3152257-3152304			TRUE
cg20430826	0.0276671277802096	2	3173292	p	TSSC1	IGR	open sea	IGR - open sea	0	0	914	170	3172290	3174206	1917	3173204	3173292	89	0.00155674948089533	0.0616412512333815	49615369	RTCTACTTTTCCTTAAAATATATAATATCTAAACTTCCATTTCAACRCRC	NA		II			CTGTCAAAAGACCAAGAACGACGTGAACTCTCAGCACCTTGGGGCACCGTGCTGATGACA[CG]CGCGCTGAAATGGAAGTTCAGACATCACACATTTCAAGGAAAAGTAGACGCCAAGCCCCC	37	CGCGCGCTGAAATGGAAGTTCAGACATCACACATTTCAAGGAAAAGTAGA	2	3152299	F			NA	NA								NA	2:3152257-3152304			TRUE
cg07020453	0.0483211456670539	2	3313364	p	TSSC1	Body	open sea	Body - open sea	0	0	478	172	3313049	3314827	1779	3313364	3313940	577	0.000988009922003332	0.0667391311747895	13635472	AACAAAAAAAATAAACACACACACATAAACACACAACCCAACTCCATACA	50768439	AACAAAAAAAATAAACACACGCACATAAACACACAACCCAACTCCATACG	I	A	Red	AAGACAGAGATTGGCAGAGGGAATAAACACACGCACATAAACACACAACCCAGCTCCATA[CG]GCCTATGCAGTCTACAAAAAATCCCACCTCCCAAAACCCAGAGCATCCCGGGAAAGGAAA	37	GGCAGAGGGAATAAACACACGCACATAAACACACAACCCAGCTCCATACG	2	3292371	R			NA	NA	TSSC1	NM_003310	Body					NA	2:3292371-3292560			NA
cg10761085	0.0477762940450733	2	3313527	p	TSSC1	Body	open sea	Body - open sea	0	0	478	172	3313049	3314827	1779	3313364	3313940	577	0.000988009922003332	0.0210792622378415	34702378	ACCAAAACCAAAATCACTAACTTAAAACCCCAAAACRACAAATACTTCCC	NA		II			GCCGGCGCTCGACCAGGACCAGGGTCACTGACTTGAGACCCCAAAACGACAGATGCTTCC[CG]ATGGGAGTGAAGGTTGAAGAGACCGGTCCACACCTCCTTCTGTTCTAACACCCCCCTTAC	37	CGGGAAGCATCTGTCGTTTTGGGGTCTCAAGTCAGTGACCCTGGTCCTGG	2	3292534	R			NA	NA	TSSC1	NM_003310	Body					NA	2:3292371-3292560			NA
cg23239870	0.00975436059160234	2	3313940	p	TSSC1	Body	shelf	Body - shelf	0	0	887	172	3313049	3314827	1779	3313364	3313940	577	0.000988009922003332	0.0704512313765385	46664387	ACTATAATCAATCTTAAATAACTATAAAAACATTATTTTCTAACCTTAAC	NA		II			CTGTTAGAGAAAAAGGAGCTGGAAAGTTGTTTATATATTAGGAGTGCATGCTTGGTTCAG[CG]CCAAGGTCAGAAAACAATGTTTCCACAGTCACCCAAGATTGACTACAGCAAATAGCTATC	37	CGCCAAGGTCAGAAAACAATGTTTCCACAGTCACCCAAGATTGACTACAG	2	3292947	F			NA	NA	TSSC1	NM_003310	Body	chr2:3317676-3317935	N_Shelf			NA				NA
cg08094235	0.641445346075828	2	3463558	p	TTC15	Body	shore	Body - shore	0	0	148	173	3463179	3465878	2700	3463558	3465781	2224	0.0257531056644643	-0.00954565469241486	64643434	ACAATATAACACTCCTTAAAAAAACCAACATCTACACCAACCCATAATCA	33602460	ACGATATAACACTCCTTAAAAAAACCGACGTCTACACCAACCCATAATCG	I	A	Red	GAGTTCTGGAACACGGTGTAGCACTCCTTGGGGGAACCGGCGTCTGCACCAGCCCATGGT[CG]GGAGGCAGGGGAGGCCTCATGGCTGGGCATGGGTGGGGCCCTCCGGGTGGCCTCCCATAG	37	ACGGTGTAGCACTCCTTGGGGGAACCGGCGTCTGCACCAGCCCATGGTCG	2	3442565	R			NA	NA	TTC15	NM_016030	Body	chr2:3461654-3461863	S_Shore			NA				NA
cg12392225	0.0079525898255445	2	3464066	p	TTC15	Body	shelf	Body - shelf	0	0	887	173	3463179	3465878	2700	3463558	3465781	2224	0.0257531056644643	-0.0649235657838479	50716472	CTACTCTTACCTTATAACCTCTATCCRACTATAAAAATCACRTCTAAACC	NA		II			GCACTTACAGGCTGCTCTTACCTTGTAGCCTCTATCCGGCTGTGGAGGTCACGTCTGGGC[CG]GGTGATGTACTCCATGGCAAACTGTCTGCTCCTGATGAAGGTACGTGGGTGGCCAAGCAG	37	CGGCCCAGACGTGACCTCCACAGCCGGATAGAGGCTACAAGGTAAGAGCA	2	3443073	R			NA	NA	TTC15	NM_016030	Body	chr2:3461654-3461863	S_Shelf			NA	2:3443049-3443218			NA
cg27639897	0.0747976368616611	2	3464111	p	TTC15	Body	shelf	Body - shelf	0	0	887	173	3463179	3465878	2700	3463558	3465781	2224	0.0257531056644643	-0.0362159365392665	21719413	AAACCRAATAATATACTCCATAACAAACTATCTACTCCTAATAAAAATAC	NA		II			AGGTCACGTCTGGGCCGGGTGATGTACTCCATGGCAAACTGTCTGCTCCTGATGAAGGTA[CG]TGGGTGGCCAAGCAGGGCTGCCATGTGATCTGGAAGAGCGGGGTCAGTGGGAGCCGCGAG	37	GGCCGGGTGATGTACTCCATGGCAAACTGTCTGCTCCTGATGAAGGTACG	2	3443118	R			NA	NA	TTC15	NM_016030	Body	chr2:3461654-3461863	S_Shelf			NA	2:3443049-3443218			NA
cg00053728	0.0219953073497904	2	3464167	p	TTC15	Body	shelf	Body - shelf	0	0	887	173	3463179	3465878	2700	3463558	3465781	2224	0.0257531056644643	-0.0668924278795475	20602500	AACCAAACAAAACTACCATATAATCTAAAAAAACRAAATCAATAAAAACC	NA		II			GGTACGTGGGTGGCCAAGCAGGGCTGCCATGTGATCTGGAAGAGCGGGGTCAGTGGGAGC[CG]CGAGGGAGCCGCTGGTATAATAGATGCTGGCAGGGACCGGCCGTGCAGAGAAGCCAGCTA	37	GCCAAGCAGGGCTGCCATGTGATCTGGAAGAGCGGGGTCAGTGGGAGCCG	2	3443174	R			NA	NA	TTC15	NM_016030	Body	chr2:3461654-3461863	S_Shelf			NA	2:3443049-3443218			NA
cg08050967	0.0194894447708335	2	3464931	p	TTC15	Body	shelf	Body - shelf	0	0	887	173	3463179	3465878	2700	3463558	3465781	2224	0.0257531056644643	-0.0506985875507953	71724496	CAAAACTACCACTTCAAAATTCATAACAAAACCCRTAAACACAATTCTCC	NA		II			ATGGGGCCAAGGTCATTCCTGAGCTTGATTTTCAGCAAGGCAGAGCAGGCAATTTACCAG[CG]GAGAACTGTGCTCACGGGCTCTGTCATGAACCCTGAAGTGGCAGCCCTGCTTTATGCACG	37	AGGGCTGCCACTTCAGGGTTCATGACAGAGCCCGTGAGCACAGTTCTCCG	2	3443938	F	rs80026584		NA	NA	TTC15	NM_016030	Body	chr2:3461654-3461863	S_Shelf			TRUE	2:3443800-3444241			NA
cg25113123	0.00160899156039792	2	3464991	p	TTC15	Body	shelf	Body - shelf	0	0	887	173	3463179	3465878	2700	3463558	3465781	2224	0.0257531056644643	-0.081054164307079	28659366	TCRAAACAATACCCRAAATCACAATCACCTCTAAAAATACTACAAAATCC	NA		II			CGGAGAACTGTGCTCACGGGCTCTGTCATGAACCCTGAAGTGGCAGCCCTGCTTTATGCA[CG]GACCCTGCAGCATCCCCAGAGGTGACTGTGACCCCGGGCACTGCTCCGAGCAGGCTGGGT	37	CGGACCCTGCAGCATCCCCAGAGGTGACTGTGACCCCGGGCACTGCTCCG	2	3443998	F			NA	NA	TTC15	NM_016030	Body	chr2:3461654-3461863	S_Shelf			TRUE	2:3443800-3444241			NA
cg00680277	0.874579635386228	2	3465103	p	TTC15	Body	shelf	Body - shelf	0	0	887	173	3463179	3465878	2700	3463558	3465781	2224	0.0257531056644643	-0.00220663507246077	12628406	CRAATATAAATTCACAACCATCAATAACTCAAACATTCCATCAAAAAAAC	NA		II			CAGGCTGGGTGCGGGTATAGATTCACAGCCATCAGTGGCTCAGGCATTCCATCAGGAAGA[CG]TGCAGCCCGCACCCCGGCTTTAGCGCAGCCCCAGTGCCCAGTGCGGGGCCGCTGCCTTTG	37	GGGTATAGATTCACAGCCATCAGTGGCTCAGGCATTCCATCAGGAAGACG	2	3444110	R			NA	NA	TTC15	NM_016030	Body	chr2:3461654-3461863	S_Shelf			TRUE	2:3443800-3444241			NA
cg25928501	0.707207917936763	2	3465781	p	TTC15	Body	shelf	Body - shelf	0	0	887	173	3463179	3465878	2700	3463558	3465781	2224	0.0257531056644643	-0.00331633542744758	13615480	TCATATCTTTACATAAAAATATTCCRACAAACTAATAACTTTCAAATAAC	NA		II			CCCCCACCTGGCGGTCTGGGCGGTCCGCAGTAGGCCTCCACCTGCTGAGGGCATTGTCAG[CG]TCACCTGAAAGTCACCAGCTTGCCGGAACATTCTTATGCAAAGACATGAAGAATCAATTA	37	CATGTCTTTGCATAAGAATGTTCCGGCAAGCTGGTGACTTTCAGGTGACG	2	3444788	F			NA	NA	TTC15	NM_016030	Body	chr2:3461654-3461863	S_Shelf			TRUE		2:3465431-3466980	Unclassified	TRUE
[truncated: 8,801 more rows]
